# Supplementary material for: GWAS of bone size yields twelve loci that also affect height, BMD, osteoarthritis or fractures
Source: Nat Commun. 2019 May 3;10:2054. doi: 10.1038/s41467-019-09860-0 (PMC6499783; doi:10.1038/s41467-019-09860-0)
Supplement: Supplementary file 3 — Supplementary Data 1 [file 41467_2019_9860_MOESM3_ESM.xlsx]

## Sheet: Sheet1
Supplementary Data 1. Association results of all area markers across area measures in the Icelandic discovery samples.
										Spine L1-L4 (N = 29,059)			Hip total (N = 28,9000)			Femoral neck (N = 28,954)			Intertrochanteric (N= 28,936)			Trochanteric (N= 28,944)
GWS_Pheno	SNP	Chr	Position	Closest gene	Variant annotation	Freq.	EA	OA		P value	Effect		P value	Effect		P value	Effect		P value	Effect		P value	Effect
Spine	rs11614913	chr12	53991815	MIR196A2	in pre-mir	47.8	T	C		1.5e-23	-0.094		0.49	0.007		0.01	0.024		0.25	0.011		0.25	-0.011
Spine/Hip_Total/Hip_Troch	rs143384	chr20	35437976	GDF5	5'UTR	37	G	A		9.9e-17	0.08		4.2e-18	0.085		2.5e-06	0.045		1.1e-07	0.051		6.7e-18	0.083
Spine	rs10917168	chr1	22187397	WNT4	intergenic	28.4	T	A		3.3e-12	0.072		0.52	0.007		0.38	0.009		0.98	0		0.12	0.016
Spine	rs143793852	chr18	49083087	DYM	intron	43.4	C	CA		5.6e-11	0.062		0.96	0		0.73	0.003		0.18	-0.013		0.0076	0.025
Spine	rs8036748	chr15	83903084	ADAMTSL3	intron	46.2	A	T		1.3e-10	-0.06		0.0034	-0.028		0.002	-0.029		0.019	-0.022		0.042	-0.019
Spine	rs2585073	chr15	83597138	SH3GL3	intron	34.9	C	G		1.3e-10	0.063		0.015	0.024		0.0094	0.025		0.13	0.015		0.007	0.026
Spine	rs9341808	chr6	80243540	BCKDHB	intron	47.1	C	A		1.7e-10	0.06		0.2	0.012		0.00016	0.035		0.44	0.007		0.55	0.006
Spine	rs72979233	chr11	74644478	CHRDL2	downstream	25.7	G	A		4.4e-10	-0.067		0.47	-0.008		0.1	-0.017		0.35	0.01		0.00049	-0.037
Hip_Total/Hip_Inter/Hip_Troch	rs3753841	chr1	102914362	COL11A1	p.P1284L	39.1	G	A		0.00052	0.033		1e-17	0.083		0.065	0.017		2.2e-11	0.064		8.8e-11	0.062
Hip_Total/Hip_Inter	rs9830173	chr3	56191301	ERC2	intron	38.4	C	G		0.0031	-0.029		6e-13	0.07		0.99	0		7.9e-11	0.062		4.6e-05	0.039
Hip_Total	rs1507462	chr18	75979535	.	intergenic	30.4	A	G		0.99	0		1.8e-12	-0.073		0.00077	-0.034		1.4e-08	-0.058		9.1e-06	-0.045
Hip_Total	rs72834687	chr17	61471400	TBX4	intron	24.2	A	G		0.48	0.008		1.7e-10	-0.068		0.0036	-0.03		1.5e-08	-0.06		0.0019	-0.033
Hip_FN	rs12507427	chr4	144646319	HHIP	5’UTR	43.1	A	T		0.053375	0.018		0.00040158	0.034		1.2244e-10	0.059		0.053333	0.018		0.0069773	0.025
Hip_Inter	rs12601029	chr17	72007174	SOX9	intergenic	33.5	A	G		0.019	0.023		2.5e-07	0.052		0.0013	-0.031		4.4e-14	0.074		0.063	-0.018
Hip_Inter	rs1159421	chr17	71962201	SOX9	intergenic	44.7	T	C		0.0047	-0.027		1.6e-06	-0.046		0.0096	0.024		1.6e-13	-0.069		0.0079	0.025
Hip_Troch	rs10783854	chr12	57850847	CTDSP2	upstream	35.6	T	C		0.0041	-0.028		6.1e-06	-0.045		0.011	-0.024		0.047	-0.019		5.6e-10	-0.06
Results are shown for the Icelandic discovery set. The estimated effects, expressed as standardized values per copy of the SNP allele, and P values are derived from a linear regression of the age, sex, height and BMI-adjusted area values on the SNP status. GWS_Pheno indicates the phenotype that showed the lowest P value of association. Freq. is the frequency of the effect allele in the Icelandic …
