# Supplementary material for: GWAS of bone size yields twelve loci that also affect height, BMD, osteoarthritis or fractures
Source: Nat Commun. 2019 May 3;10:2054. doi: 10.1038/s41467-019-09860-0 (PMC6499783; doi:10.1038/s41467-019-09860-0)
Supplement: Supplementary file 4 — Supplementary Data 2 [file 41467_2019_9860_MOESM4_ESM.xlsx]

## Sheet: Sheet1
Supplementary Data 2. All variants meeting genome-wide significance across the five DXA bone area traits
Phenotype	Pval	Effect	rsName	Freq.	Info	Chr	Pos_build38	EA	OA	AncAll
Lumbar Spine	2.1559e-10	0.066	rs2179378	27.309	0.99992	chr1	22172272	A	C	C
Lumbar Spine	2.1445e-10	0.066	rs1014987	27.311	0.999921	chr1	22172331	G	C	C
Lumbar Spine	4.526e-12	0.072	rs742356	27.083	0.999876	chr1	22175353	G	A	A
Lumbar Spine	6.1507e-12	0.072	rs10917167	27.028	0.999895	chr1	22177598	A	G	g
Lumbar Spine	4.7877e-12	0.072	rs12032458	27.072	0.9999	chr1	22178072	G	C	C
Lumbar Spine	1.2727e-11	0.07	rs6695779	28.86	0.999925	chr1	22179116	G	A	g
Lumbar Spine	1.1639e-11	0.07	rs12023766	28.908	0.999918	chr1	22179944	G	A	A
Lumbar Spine	5.2497e-12	0.072	rs2092315	27.032	0.999829	chr1	22181191	T	C	C
Lumbar Spine	9.0189e-12	0.07	rs3070657,rs71016995	28.903	0.999764	chr1	22181260	C	CAGCTAATT	C
Lumbar Spine	1.1286e-11	0.07	rs2092316	28.908	0.999825	chr1	22181408	T	C	C
Lumbar Spine	1.3206e-11	0.07	rs2092317	28.918	0.999443	chr1	22181456	T	C	C
Lumbar Spine	1.1274e-11	0.07	rs3971296	28.908	0.999816	chr1	22181487	T	C	C
Lumbar Spine	3.5649e-12	0.073	rs78057776	27.09	0.999449	chr1	22183556	T	G	G
Lumbar Spine	4.1745e-12	0.073	NA	27.069	0.9995	chr1	22183560	TTTA	T	T
Lumbar Spine	3.9644e-12	0.073	NA	27.065	0.999579	chr1	22183562	TATTA	T	T
Lumbar Spine	5.3963e-12	0.073	NA	26.37	0.997798	chr1	22183564	!	T	T
Lumbar Spine	4.5913e-12	0.072	rs12119429	27.078	0.999552	chr1	22185101	C	T	T
Lumbar Spine	7.9151e-11	0.068	rs61766864	27.807	0.999022	chr1	22186597	C	G	G
Lumbar Spine	3.3035e-12	0.072	rs10917168	28.384	0.999123	chr1	22187397	T	A	A
Lumbar Spine	3.3575e-12	0.072	rs36095869	28.382	0.999267	chr1	22192828	G	A	A
Lumbar Spine	3.5588e-12	0.072	rs7511788	28.379	0.999481	chr1	22195560	T	C	C
Lumbar Spine	3.5675e-12	0.072	rs7533740	28.379	0.999489	chr1	22195569	A	G	g
Lumbar Spine	3.6381e-12	0.072	rs12734979	28.378	0.999605	chr1	22196434	C	T	T
Lumbar Spine	3.518e-12	0.072	rs12036482	28.378	0.999739	chr1	22199834	A	G	G
Lumbar Spine	1.8308e-09	0.07	rs7354906	19.975	0.997932	chr1	22298581	A	C	A
Lumbar Spine	4.4409e-10	-0.067	rs72979233	25.69	0.99964	chr11	74644478	G	A	A
Lumbar Spine	1.1371e-09	0.08	rs7302703	14.884	0.999733	chr12	53990603	A	G	A
Lumbar Spine	2.7836e-09	0.078	rs35010275	15.257	0.999852	chr12	53991008	C	G	C
Lumbar Spine	2.8691e-09	0.078	rs12304647	15.259	0.999879	chr12	53991163	C	A	C
Lumbar Spine	1.4769e-23	-0.094	rs11614913	47.789	0.999484	chr12	53991815	T	C	C
Lumbar Spine	3.8227e-22	-0.091	rs10577869,rs67971443	48.579	0.99929	chr12	53992804	T	!	TGG
Lumbar Spine	3.4905e-09	0.084	rs145636220,rs752516590	12.753	0.995509	chr12	53992804	TG	!	TGG
Lumbar Spine	2.824e-09	0.057	rs1109391	38.958	0.999499	chr12	53993593	G	T	T
Lumbar Spine	9.9642e-22	-0.09	rs3803042	48.644	0.99957	chr12	53994163	A	G	G
Lumbar Spine	2.6077e-09	0.057	rs4759316	38.96	0.999621	chr12	53994689	G	A	A
Lumbar Spine	7.2383e-22	-0.09	rs138542768,rs56022116	48.722	0.998884	chr12	53996965	GAAAATAAAAT	!	GAAAAT
Lumbar Spine	7.2409e-22	-0.09	NA	48.722	0.998883	chr12	53996965	!	GAAAAT	GAAAAT
Lumbar Spine	3.7219e-21	-0.088	rs138491002,rs56217592	48.665	0.998809	chr12	53997092	TGGGCAGGCAGGGT	T	T
Lumbar Spine	4.4663e-22	-0.09	rs201281812	49.564	0.998748	chr12	53999980	AG	!	A
Lumbar Spine	7.6069e-22	-0.09	NA	49.645	0.998985	chr12	53999980	!	A	A
Lumbar Spine	1.3809e-10	0.062	rs199695387	38.769	0.990908	chr12	53999989	AG	A	A
Lumbar Spine	1.5184e-09	0.058	rs12817092	37.864	0.999236	chr12	53999990	G	A	-
Lumbar Spine	3.2661e-23	-0.093	rs56154542	48.696	0.999469	chr12	53999999	C	G	G
Lumbar Spine	1.4288e-09	0.059	rs2241820	36.106	0.999631	chr12	54000713	C	T	C
Lumbar Spine	3.6405e-10	0.061	rs12300425	37.089	0.999575	chr12	54001298	G	T	G
Lumbar Spine	1.737e-09	0.058	rs1867297	37.591	0.999803	chr12	54003187	A	G	G
Lumbar Spine	4.0585e-21	-0.089	NA	49.23	0.993808	chr12	54009024	!	GCGCCGCCGCCGCCGCCGCCGCCCGCTCGCCGCCCGC	GGGCGGCGAGCGGGCGGCGGCGGCGGCGGCGGCGC
Lumbar Spine	1.1099e-09	0.059	rs11170785	38.961	0.999062	chr12	54013506	C	T	C
Lumbar Spine	1.2422e-09	0.059	rs11170786	38.963	0.999046	chr12	54013657	G	A	G
Lumbar Spine	2.5684e-15	-0.075	rs894738	39.33	0.999204	chr12	54023741	A	G	G
Lumbar Spine	9.9834e-15	-0.074	rs736825	39.654	0.99919	chr12	54023792	G	C	G
Lumbar Spine	5.6e-15	-0.075	rs894737	39.375	0.999081	chr12	54024359	C	A	C
Lumbar Spine	2.1267e-14	-0.073	rs894736	39.7	0.999087	chr12	54024382	G	A	G
Lumbar Spine	1.7943e-11	-0.063	rs2077177	43.414	0.999279	chr12	54025073	C	T	C
Lumbar Spine	2.1973e-15	-0.076	rs754133	39.307	0.999421	chr12	54025136	A	G	G
Lumbar Spine	6.4921e-15	-0.074	rs12426399	39.197	0.999167	chr12	54026126	T	G	G
Lumbar Spine	5.4835e-15	-0.075	rs4759318	39.307	0.999204	chr12	54026314	T	C	C
Lumbar Spine	1.9742e-15	-0.076	rs12319419	39.718	0.999391	chr12	54026992	C	G	G
Lumbar Spine	4.1205e-14	-0.072	rs55709517,rs796834585	40.216	0.999493	chr12	54027640	A	AT	A
Lumbar Spine	1.5045e-14	-0.073	rs10876528	39.885	0.999528	chr12	54027692	A	C	A
Lumbar Spine	6.0113e-14	-0.071	rs10876529	40.216	0.999568	chr12	54028026	C	T	C
Lumbar Spine	4.257e-14	-0.072	rs147500259,rs577136320	40.188	0.997306	chr12	54028261	ATT	!	AAT,ATT
Lumbar Spine	6.3415e-14	-0.071	NA	40.431	0.995035	chr12	54028261	!	ATATATATTTT	AAT,ATT
Lumbar Spine	3.0312e-14	-0.072	NA	40.527	0.995595	chr12	54028263	A	ATATATT	NA
Lumbar Spine	6.282e-14	-0.071	NA	41.011	0.992267	chr12	54028265	!	ATATT	NA
Lumbar Spine	1.3795e-13	-0.071	rs869087209	40.732	0.992653	chr12	54028265	A	!	NA
Lumbar Spine	3.6244e-14	-0.072	NA	40.614	0.997268	chr12	54028267	ATT	!	NA
Lumbar Spine	6.9956e-15	-0.074	rs7308105	39.883	0.999234	chr12	54030339	C	T	T
Lumbar Spine	1.4909e-14	-0.073	rs4759319	39.777	0.999241	chr12	54030947	T	G	G
Lumbar Spine	4.3901e-14	-0.072	rs10876530	40.282	0.999262	chr12	54031088	C	T	C
Lumbar Spine	3.2236e-14	-0.072	rs56270790	40.194	0.999585	chr12	54031216	T	G	G
Lumbar Spine	6.9509e-15	-0.074	rs10747689	39.864	0.999526	chr12	54031687	T	C	C
Lumbar Spine	1.0073e-14	-0.074	rs2071449	39.795	0.999479	chr12	54034227	A	C	C
Lumbar Spine	6.0748e-14	-0.071	rs2071450	40.032	0.999202	chr12	54034748	T	C	t
Lumbar Spine	1.6437e-14	-0.073	rs61921797	39.71	0.999212	chr12	54034963	A	G	G
Lumbar Spine	1.3093e-14	-0.073	rs12422600	39.688	0.999557	chr12	54035601	A	G	G
Lumbar Spine	1.2024e-13	-0.07	rs765634	40.307	0.998741	chr12	54039213	G	A	G
Lumbar Spine	4.8329e-14	-0.072	rs4759320	39.504	0.998476	chr12	54039227	C	G	G
Lumbar Spine	6.6621e-10	0.062	rs397780283,rs56093047	31.363	0.998218	chr15	83592509	CAT	C	C
Lumbar Spine	2.7004e-10	0.062	rs2585071	35.299	0.998578	chr15	83595652	G	A	A
Lumbar Spine	1.3303e-10	0.063	rs2585073	34.891	0.998755	chr15	83597138	C	G	G
Lumbar Spine	1.8085e-10	0.062	rs2732162	35.308	0.999956	chr15	83602191	T	C	C
Lumbar Spine	1.3831e-09	0.059	rs10700817,rs61437662	35.521	0.999739	chr15	83618482	!	ATTG	ATTG
Lumbar Spine	1.0008e-09	0.06	rs2554394	35.548	0.999834	chr15	83621092	A	G	G
Lumbar Spine	9.6368e-10	0.06	rs1863451	35.849	0.999778	chr15	83623273	C	A	A
Lumbar Spine	1.9593e-10	-0.06	rs3044647,rs397836463,rs398028165,rs5814165	47.502	0.999013	chr15	83895773	TTA	!	NA
Lumbar Spine	1.979e-10	-0.06	rs8041056	47.469	0.999988	chr15	83896065	A	G	A
Lumbar Spine	1.9801e-10	-0.06	rs6603001	47.469	0.999985	chr15	83896516	G	A	A
Lumbar Spine	1.9854e-10	-0.06	rs6603002	47.469	0.999985	chr15	83896849	T	G	G
Lumbar Spine	1.9856e-10	-0.06	rs6603003	47.469	0.999986	chr15	83896850	T	C	C
Lumbar Spine	2.5924e-10	-0.059	rs7162129	47.563	0.99999	chr15	83897692	C	T	C
Lumbar Spine	1.2972e-10	-0.06	rs11857009	47.647	0.999988	chr15	83898661	C	T	T
Lumbar Spine	2.5945e-10	-0.059	rs2046120	47.563	0.999993	chr15	83899010	A	T	A
Lumbar Spine	1.9829e-10	-0.06	rs11259928	47.469	0.999994	chr15	83899343	G	A	G
Lumbar Spine	1.9829e-10	-0.06	rs10906982	47.469	0.999994	chr15	83899406	A	T	A
Lumbar Spine	1.9725e-10	-0.06	rs67203616,rs869259940	47.469	0.999977	chr15	83899420	T	TG	TG
Lumbar Spine	2.0198e-10	-0.06	rs6603004	47.474	0.999963	chr15	83899752	G	A	G
Lumbar Spine	1.9843e-10	-0.06	rs10906983	47.469	0.999997	chr15	83900431	G	A	A
Lumbar Spine	1.9846e-10	-0.06	rs922664	47.469	0.999997	chr15	83900803	G	A	G
Lumbar Spine	1.989e-10	-0.06	rs1564472	47.469	0.999995	chr15	83901041	C	T	C
Lumbar Spine	1.9888e-10	-0.06	NA	47.472	0.999928	chr15	83901190	!	T	T
Lumbar Spine	1.9888e-10	-0.06	rs1564473	47.472	0.999928	chr15	83901190	G	!	T
Lumbar Spine	1.9701e-10	-0.06	rs1564474	47.473	0.999939	chr15	83901281	A	G	G
Lumbar Spine	1.9774e-10	-0.06	rs2170262	47.469	0.999998	chr15	83901423	T	A	T
Lumbar Spine	1.9775e-10	-0.06	rs10152139	47.469	0.999997	chr15	83901510	T	A	A
Lumbar Spine	1.9774e-10	-0.06	rs10152119	47.469	0.999998	chr15	83901629	T	C	T
Lumbar Spine	1.9774e-10	-0.06	rs34657658,rs35295694	47.469	0.999998	chr15	83901836	T	TGA	T
Lumbar Spine	1.9159e-10	-0.06	rs1471552	47.451	0.99996	chr15	83901982	A	G	A
Lumbar Spine	1.9788e-10	-0.06	NA	47.469	0.999994	chr15	83902326	!	A	A
Lumbar Spine	1.9788e-10	-0.06	rs1471554	47.469	0.999994	chr15	83902326	C	!	A
Lumbar Spine	1.3299e-10	-0.06	rs8036748	46.214	0.999925	chr15	83903084	A	T	T
Lumbar Spine	1.8231e-10	-0.06	rs1564475	47.474	0.999948	chr15	83903477	G	C	C
Lumbar Spine	1.8202e-10	-0.06	rs35639196	47.474	0.999948	chr15	83903625	A	AG	AG
Lumbar Spine	1.8212e-10	-0.06	rs117031571	47.469	0.999936	chr15	83903902	C	T	C
Lumbar Spine	1.9341e-10	-0.06	rs202100513	47.471	0.999862	chr15	83903905	A	C	A
Lumbar Spine	1.8366e-10	-0.06	rs7183263	47.472	1	chr15	83904289	G	T	G
Lumbar Spine	1.8438e-10	-0.06	rs7178962	47.471	1	chr15	83904496	G	A	A
Lumbar Spine	1.8438e-10	-0.06	rs899926	47.471	1	chr15	83904739	A	G	A
Lumbar Spine	2.0265e-10	-0.06	rs8029387	47.472	0.999896	chr15	83906523	T	C	C
Lumbar Spine	1.6608e-10	-0.06	rs8028359	47.492	0.999957	chr15	83906593	A	G	G
Lumbar Spine	1.9096e-10	-0.06	rs111830351,rs36195565	47.468	0.999835	chr15	83906621	A	AC	NA
Lumbar Spine	1.8299e-10	-0.06	rs940934	47.474	0.999948	chr15	83906776	G	A	A
Lumbar Spine	1.9387e-10	-0.06	rs1815172	47.459	0.999787	chr15	83907080	T	C	C
Lumbar Spine	1.83e-10	-0.06	rs34154270,rs398099943	47.471	0.999959	chr15	83907115	A	AAG	AAG
Lumbar Spine	1.8426e-10	-0.06	rs1810049	47.471	0.999998	chr15	83907300	G	A	A
Lumbar Spine	1.8232e-10	-0.06	rs11853052	47.474	0.999957	chr15	83907407	T	A	T
Lumbar Spine	1.8423e-10	-0.06	rs11853795	47.47	0.999995	chr15	83907556	C	T	C
Lumbar Spine	1.8478e-10	-0.06	rs11856122	47.47	0.999977	chr15	83907596	A	G	G
Lumbar Spine	1.8439e-10	-0.06	rs2401172	47.471	1	chr15	83908205	G	A	G
Lumbar Spine	1.8439e-10	-0.06	rs2401173	47.471	1	chr15	83908218	G	C	G
Lumbar Spine	1.8439e-10	-0.06	rs2401174	47.471	1	chr15	83908240	G	A	A
Lumbar Spine	9.1677e-11	-0.061	rs11259929	47.554	1	chr15	83908450	G	C	C
Lumbar Spine	1.8439e-10	-0.06	rs11259930	47.47	1	chr15	83908598	G	A	A
Lumbar Spine	1.8149e-10	-0.06	rs1480827	47.473	0.999969	chr15	83909040	C	G	C
Lumbar Spine	1.8439e-10	-0.06	rs2401175	47.47	1	chr15	83909465	T	A	A
Lumbar Spine	1.826e-10	-0.06	rs2401176	47.474	0.999954	chr15	83909612	T	G	T
Lumbar Spine	1.8149e-10	-0.06	rs2401177	47.474	0.999969	chr15	83909677	A	T	T
Lumbar Spine	1.8297e-10	-0.06	rs2401178	47.474	0.999949	chr15	83909739	T	C	C
Lumbar Spine	1.8439e-10	-0.06	rs2401179	47.47	1	chr15	83910196	A	G	G
Lumbar Spine	1.8512e-10	-0.06	rs2401180	47.47	0.999996	chr15	83910434	A	C	A
Lumbar Spine	1.7218e-10	-0.06	rs11259931	47.47	1	chr15	83911270	A	G	G
Lumbar Spine	1.6707e-10	-0.06	rs11259932	47.468	0.999918	chr15	83911305	A	G	G
Lumbar Spine	1.7218e-10	-0.06	rs11259933	47.47	0.999999	chr15	83911404	A	G	A
Lumbar Spine	1.7218e-10	-0.06	rs11259934	47.47	1	chr15	83911419	C	T	C
Lumbar Spine	1.7218e-10	-0.06	rs11259935	47.47	1	chr15	83911675	T	C	T
Lumbar Spine	1.7218e-10	-0.06	rs11259936	47.47	1	chr15	83911830	C	A	A
Lumbar Spine	8.553e-11	-0.061	rs12914857	47.553	1	chr15	83912414	C	T	C
Lumbar Spine	8.553e-11	-0.061	rs2055712	47.553	1	chr15	83912853	A	G	A
Lumbar Spine	8.5254e-11	-0.061	rs4842923	47.557	0.99995	chr15	83913152	C	T	C
Lumbar Spine	1.9798e-10	-0.06	rs4842838	47.474	0.999945	chr15	83913372	T	G	T
Lumbar Spine	9.4091e-11	-0.061	rs2061999	47.555	0.9999	chr15	83913988	T	C	C
Lumbar Spine	5.6148e-11	0.062	NA	48.894	0.998812	chr15	83914849	TTTTGTTTG	!	TTTTGTTTG
Lumbar Spine	1.1214e-10	-0.061	rs140942655	47.55	0.998881	chr15	83914849	T	!	TTTTGTTTG
Lumbar Spine	1.1039e-10	-0.061	rs386785893	47.6	0.999457	chr15	83914852	T	TGTTTGTTTG	TGTTTGTTTG
Lumbar Spine	9.4467e-11	-0.061	rs3934135	47.556	0.999828	chr15	83915047	T	C	T
Lumbar Spine	8.2665e-11	-0.061	rs2030838	47.548	0.999522	chr15	83915058	A	T	A
Lumbar Spine	9.4774e-11	-0.061	rs2030839	47.556	0.999812	chr15	83915207	C	T	T
Lumbar Spine	1.0381e-10	-0.061	rs1880730	47.555	0.999795	chr15	83915432	T	C	C
Lumbar Spine	1.0258e-10	-0.061	rs7496814	47.555	0.999747	chr15	83916207	T	C	C
Lumbar Spine	1.0258e-10	-0.061	rs11633301	47.555	0.999744	chr15	83916286	G	A	A
Lumbar Spine	1.026e-10	-0.061	rs111470917,rs71132609	47.554	0.999684	chr15	83916786	AAAAAT	A	AAAAATGAAAT
Lumbar Spine	1.0315e-10	-0.061	rs1480823	47.556	0.999707	chr15	83916994	T	C	T
Lumbar Spine	1.0528e-10	-0.061	rs8024418	47.557	0.999703	chr15	83917556	G	A	A
Lumbar Spine	1.0529e-10	-0.061	rs8042970	47.558	0.999698	chr15	83917616	A	G	G
Lumbar Spine	1.0398e-10	-0.061	rs8024628	47.557	0.999693	chr15	83917711	G	A	G
Lumbar Spine	1.0385e-10	-0.061	rs8029016	47.557	0.999693	chr15	83917712	C	T	T
Lumbar Spine	1.0394e-10	-0.061	rs4842924	47.556	0.99966	chr15	83918855	T	C	C
Lumbar Spine	1.0391e-10	-0.061	rs11259937	47.556	0.999656	chr15	83919081	G	A	G
Lumbar Spine	1.04e-10	-0.061	rs11637866	47.556	0.999651	chr15	83919206	T	C	T
Lumbar Spine	1.0445e-10	-0.061	rs2135880	47.557	0.99962	chr15	83920861	G	T	T
Lumbar Spine	1.0276e-10	-0.061	rs1526080	47.554	0.999675	chr15	83921168	A	G	A
Lumbar Spine	1.0275e-10	-0.061	rs1852264	47.554	0.999675	chr15	83921188	T	C	T
Lumbar Spine	1.028e-10	-0.061	rs1526081	47.554	0.999677	chr15	83921314	T	C	C
Lumbar Spine	1.1769e-10	-0.061	NA	47.627	0.998283	chr15	83921858	!	AT	AT
Lumbar Spine	1.1851e-10	-0.061	rs34208012,rs398028166,rs398078366,rs869049443	47.625	0.998324	chr15	83921858	A	!	AT
Lumbar Spine	1.0298e-10	-0.061	rs8030379	47.555	0.999677	chr15	83922158	A	G	A
Lumbar Spine	8.2387e-11	-0.061	rs10520573	47.713	0.999686	chr15	83922823	G	A	G
Lumbar Spine	3.3127e-10	0.059	rs62102286	44.006	0.999845	chr18	49066038	G	T	T
Lumbar Spine	1.2594e-10	0.061	rs71355367	43.496	0.999664	chr18	49078392	A	T	A
Lumbar Spine	2.7787e-10	0.06	rs11664336	42.998	0.999938	chr18	49078481	T	A	A
Lumbar Spine	7.5424e-10	0.058	rs12954954	43.624	0.999702	chr18	49079536	A	G	-
Lumbar Spine	5.6326e-11	0.062	rs143793852	43.424	0.999889	chr18	49083087	C	CA	C
Lumbar Spine	2.8177e-10	0.06	rs33973388	44.354	0.999924	chr18	49085472	T	G	G
Lumbar Spine	2.6743e-10	0.06	rs35054365	44.369	0.999933	chr18	49085936	A	T	T
Lumbar Spine	6.8063e-11	0.062	rs72921680	43.518	0.999923	chr18	49085964	C	G	C
Lumbar Spine	2.7259e-10	0.06	rs35226819	44.306	0.999857	chr18	49142119	A	C	C
Lumbar Spine	2.4439e-10	0.06	NA	44.306	0.999805	chr18	49173013	!	GTT	AAAAC
Lumbar Spine	2.4583e-10	0.06	rs35994544,rs398032767	44.305	0.999854	chr18	49173013	G	!	AAAAC
Lumbar Spine	4.5709e-10	0.059	rs2156250	44.06	0.999955	chr18	49224541	T	A	A
Lumbar Spine	5.7602e-10	-0.061	rs549201	33.589	0.999924	chr18	49279737	C	T	C
Lumbar Spine	4.4458e-10	-0.062	rs552086	33.605	0.999803	chr18	49280062	!	C	G
Lumbar Spine	5.76e-10	-0.061	NA	33.589	0.999924	chr18	49280062	G	!	G
Lumbar Spine	5.5507e-10	0.059	rs372719999	48.207	0.971821	chr18	49289812	CAC	C	NA
Lumbar Spine	2.506e-10	-0.063	rs523373	33.368	0.999932	chr18	49291327	C	A	C
Lumbar Spine	2.5882e-10	-0.063	rs562009	33.37	0.999931	chr18	49295276	T	C	T
Lumbar Spine	2.5391e-10	-0.063	rs561007	33.37	0.999931	chr18	49295408	A	C	A
Lumbar Spine	2.5955e-10	-0.063	rs580326	33.33	0.999869	chr18	49297471	A	C	A
Lumbar Spine	2.5492e-10	-0.063	rs484892	33.371	0.999933	chr18	49298147	A	T	A
Lumbar Spine	7.3842e-10	-0.062	rs515634	32.686	0.99963	chr18	49316291	A	C	A
Lumbar Spine	9.4701e-10	0.058	NA	43.815	0.999976	chr18	49321754	!	AGGGGGGG	AGGGGGG
Lumbar Spine	9.4736e-10	0.058	rs35606955,rs398120449	43.814	0.999991	chr18	49321754	AGGGGGGGG	!	AGGGGGG
Lumbar Spine	2.7633e-10	-0.063	NA	33.394	0.99999	chr18	49325268	T	!	T
Lumbar Spine	2.7633e-10	-0.063	rs530550	33.394	0.99999	chr18	49325268	!	G	T
Lumbar Spine	2.796e-10	-0.063	rs494752	33.394	0.999991	chr18	49326900	G	C	G
Lumbar Spine	2.7324e-10	-0.063	rs478682	33.393	0.999994	chr18	49339021	C	A	A
Lumbar Spine	2.667e-10	-0.063	rs7505756	33.402	0.999852	chr18	49348711	C	T	C
Lumbar Spine	2.5557e-10	-0.063	rs7239158	33.397	0.999991	chr18	49349524	T	C	T
Lumbar Spine	2.5556e-10	-0.063	rs397803777,rs57044875	33.397	0.999991	chr18	49351392	A	AT	A
Lumbar Spine	1.6239e-09	0.057	rs2078286	43.432	0.999815	chr18	49352492	A	G	G
Lumbar Spine	3.1823e-10	-0.062	rs11315763	33.459	0.999949	chr18	49356245	AC	A	AC
Lumbar Spine	2.5527e-10	-0.063	rs7506068	33.397	0.999987	chr18	49358279	C	G	C
Lumbar Spine	2.5459e-10	-0.063	rs374050567,rs71929379	33.398	0.999972	chr18	49358850	AACAGAT	A	AACAGAT
Lumbar Spine	2.5553e-10	-0.063	rs7506861	33.397	0.99999	chr18	49359073	A	G	A
Lumbar Spine	1.4755e-10	-0.064	rs2001801	33.637	0.99749	chr18	49360334	A	T	A
Lumbar Spine	2.5554e-10	-0.063	rs3809924	33.397	0.99999	chr18	49363568	A	G	A
Lumbar Spine	2.5553e-10	-0.063	rs6507901	33.397	0.99999	chr18	49366075	A	G	A
Lumbar Spine	2.5716e-10	-0.063	rs7504840	33.396	0.999981	chr18	49377565	A	G	A
Lumbar Spine	2.8044e-10	-0.063	rs10775493	33.354	0.999988	chr18	49378399	G	C	G
Lumbar Spine	2.6455e-10	-0.063	rs4939867	33.392	0.999972	chr18	49391203	C	A	C
Lumbar Spine	2.6689e-10	-0.063	rs4939579	33.393	0.999973	chr18	49394241	T	G	T
Lumbar Spine	2.6649e-10	-0.063	rs4939868	33.393	0.999979	chr18	49394467	G	A	G
Lumbar Spine	2.6677e-10	-0.063	rs4939870	33.393	0.99998	chr18	49394962	C	A	C
Lumbar Spine	7.5895e-10	-0.059	rs8087325	38.391	0.999976	chr18	49397133	A	T	A
Lumbar Spine	4.7192e-10	-0.062	rs4939581	34.017	0.999978	chr18	49404641	G	A	G
Lumbar Spine	4.3289e-10	-0.062	rs12456780	34.042	0.999974	chr18	49421171	T	A	T
Lumbar Spine	3.7335e-10	-0.062	rs12967546	33.966	0.999943	chr18	49425475	T	C	T
Lumbar Spine	2.8909e-10	-0.062	rs8089127	34.594	0.999918	chr18	49430658	G	A	G
Lumbar Spine	1.4181e-10	-0.063	rs1943674	34.165	0.999967	chr18	49448060	C	A	C
Lumbar Spine	1.4886e-09	0.057	rs6417103	43.115	0.999861	chr18	49448061	T	C	C
Lumbar Spine	1.4182e-10	-0.063	rs1943675	34.165	0.999966	chr18	49448456	G	A	a
Lumbar Spine	1.4185e-10	-0.063	rs55746222	34.166	0.999964	chr18	49449415	A	G	A
Lumbar Spine	1.4435e-10	-0.063	rs2156497	34.164	0.999963	chr18	49450216	G	A	G
Lumbar Spine	1.5018e-10	-0.063	rs10853579	34.393	0.999815	chr18	49462996	T	C	T
Lumbar Spine	2.5149e-10	-0.062	rs9947123	34.483	0.999721	chr18	49464083	G	A	A
Lumbar Spine	2.501e-10	-0.062	rs8099594	34.482	0.999675	chr18	49464790	G	A	T
Lumbar Spine	2.0698e-09	0.057	rs2024962	43.411	0.999815	chr20	6632404	A	G	G
Lumbar Spine	2.295e-09	0.056	rs6038566	44.288	0.999708	chr20	6634550	G	A	A
Lumbar Spine	1.9018e-10	0.06	rs967417	45.864	0.999438	chr20	6640246	A	G	g
Lumbar Spine	1.9875e-10	0.06	rs1321434	45.97	0.999579	chr20	6643796	G	A	A
Lumbar Spine	1.4353e-10	0.06	rs12481480	46.032	0.999541	chr20	6645428	T	C	C
Lumbar Spine	4.926e-10	-0.059	rs6038571	47.777	0.999951	chr20	6653919	A	C	C
Lumbar Spine	5.2291e-11	0.062	rs6088765	39.754	0.998597	chr20	35211477	G	T	G
Lumbar Spine	6.3719e-10	0.058	rs11398681,rs397829508	43.179	0.999207	chr20	35224198	CT	C	C
Lumbar Spine	9.3111e-11	0.061	rs2425019	43.009	0.999565	chr20	35231612	G	A	G
Lumbar Spine	1.3412e-11	0.069	rs6058209	30.006	0.999959	chr20	35233774	A	G	A
Lumbar Spine	2.0206e-12	0.067	rs6120880	39.569	0.99965	chr20	35241603	G	!	G
Lumbar Spine	3.2476e-11	0.063	NA	41.488	0.999169	chr20	35241603	!	C	G
Lumbar Spine	1.079e-10	0.065	rs2425024	30.373	0.999852	chr20	35257135	C	A	A
Lumbar Spine	2.7967e-10	0.06	rs2425026	41.371	0.999316	chr20	35259450	T	C	T
Lumbar Spine	9.7623e-12	0.065	rs7280	40.052	0.999671	chr20	35276681	G	A	G
Lumbar Spine	1.7267e-10	0.06	rs2425052	42.381	0.998617	chr20	35292926	C	A	C
Lumbar Spine	2.1042e-10	0.06	rs6088788	42.333	0.998065	chr20	35294917	G	A	a
Lumbar Spine	2.3181e-09	0.063	rs13037879	26.46	0.998489	chr20	35300152	A	G	G
Lumbar Spine	2.4309e-09	0.063	rs13038012	26.461	0.998462	chr20	35300180	A	G	G
Lumbar Spine	4.1487e-14	0.075	rs6060355	33.23	0.999039	chr20	35302258	A	G	A
Lumbar Spine	1.6389e-09	0.064	rs2425054	26.664	0.999733	chr20	35306288	G	A	A
Lumbar Spine	3.3178e-14	0.075	rs878639	33.315	0.999704	chr20	35306660	G	A	G
Lumbar Spine	3.3281e-14	0.075	rs3795159	33.308	0.999722	chr20	35308459	G	C	G
Lumbar Spine	3.2094e-14	0.075	rs2425055	33.312	0.999874	chr20	35315833	T	C	C
Lumbar Spine	5.7318e-10	0.064	rs2145082	27.933	0.999922	chr20	35317523	T	C	C
Lumbar Spine	4.3826e-14	0.075	rs1406948	33.308	0.999976	chr20	35317816	A	G	G
Lumbar Spine	4.0022e-14	0.075	rs10626059,rs3055624	33.307	0.999963	chr20	35317924	AGGGCT	A	AGGCT
Lumbar Spine	4.0513e-14	0.075	rs1406949	33.306	0.999963	chr20	35318101	A	C	C
Lumbar Spine	4.2571e-14	0.075	rs6060369	33.309	0.999978	chr20	35319358	C	T	C
Lumbar Spine	3.9189e-14	0.075	rs6088791	33.309	0.999988	chr20	35320106	C	T	C
Lumbar Spine	6.5657e-10	0.064	rs2425056	27.93	0.999961	chr20	35321442	A	G	G
Lumbar Spine	6.7489e-10	0.064	rs6060370	27.93	0.999972	chr20	35321949	C	T	C
Lumbar Spine	6.594e-10	0.064	rs2425057	27.928	0.999969	chr20	35322603	A	G	G
Lumbar Spine	6.5104e-10	0.064	rs56892901	27.929	0.999968	chr20	35323068	C	T	t
Lumbar Spine	6.5078e-10	0.064	rs13043895	27.929	0.999957	chr20	35323093	C	T	t
Lumbar Spine	6.4971e-10	0.064	rs34495937	27.928	0.999968	chr20	35323138	T	C	c
Lumbar Spine	6.2848e-10	0.064	rs2425058	27.929	0.999969	chr20	35324377	C	A	A
Lumbar Spine	2.4142e-12	0.069	rs2425059	33.59	0.999034	chr20	35324568	C	T	C
Lumbar Spine	4.3237e-14	0.075	rs6060371	33.309	0.999984	chr20	35325519	T	G	T
Lumbar Spine	7.2758e-10	0.064	rs6060372	27.956	0.999905	chr20	35325878	C	A	C
Lumbar Spine	4.3149e-14	0.075	rs6060373	33.31	0.999998	chr20	35326405	G	A	A
Lumbar Spine	6.5946e-10	0.064	rs2425060	27.93	0.999968	chr20	35326898	C	T	T
Lumbar Spine	4.2826e-14	0.075	rs2425061	33.31	0.999994	chr20	35327768	G	A	G
Lumbar Spine	6.3587e-10	0.064	rs6060378	27.93	0.999955	chr20	35335198	G	T	T
Lumbar Spine	4.1001e-14	0.075	rs2425062	33.31	0.999978	chr20	35335763	G	A	G
Lumbar Spine	4.0849e-14	0.075	rs981819	33.31	0.999971	chr20	35336309	T	C	T
Lumbar Spine	4.0887e-14	0.075	rs981818	33.31	0.999977	chr20	35336327	A	C	A
Lumbar Spine	4.0845e-14	0.075	rs2425063	33.31	0.999977	chr20	35336470	A	C	A
Lumbar Spine	4.0664e-14	0.075	rs2425064	33.31	0.999976	chr20	35337291	C	T	C
Lumbar Spine	3.3389e-14	0.075	NA	33.19	0.998157	chr20	35338039	A	AC	AC
Lumbar Spine	3.4149e-14	0.075	rs2248393	32.638	0.99996	chr20	35338300	G	C	C
Lumbar Spine	2.3877e-14	0.076	rs2425065	32.654	0.999963	chr20	35338465	T	A	A
Lumbar Spine	1.6798e-14	0.076	rs2425066	32.617	0.99985	chr20	35339203	C	A	A
Lumbar Spine	1.8354e-14	0.076	rs1540927	32.612	0.999965	chr20	35343541	A	G	G
Lumbar Spine	1.6148e-14	0.076	rs6142349	32.62	0.999965	chr20	35346043	T	C	C
Lumbar Spine	1.6104e-14	0.076	rs6088799	32.62	0.999965	chr20	35346498	T	C	T
Lumbar Spine	1.5764e-14	0.076	rs6088800	32.621	0.99995	chr20	35346634	T	A	T
Lumbar Spine	1.2806e-14	0.077	NA	32.547	0.999562	chr20	35348371	TTTTTGTTTTG	!	TTTTTGTTTTG
Lumbar Spine	1.4438e-14	0.077	rs142041816,rs759571981	32.593	0.999411	chr20	35348371	!	TTTTTG	TTTTTGTTTTG
Lumbar Spine	1.5568e-14	0.076	rs6142351	32.618	0.999887	chr20	35348535	G	A	G
Lumbar Spine	1.5809e-14	0.076	rs56306402	32.62	0.999959	chr20	35349901	G	A	G
Lumbar Spine	1.5711e-14	0.076	rs139632675,rs34993593	32.62	0.999956	chr20	35352692	T	TTC	TTC
Lumbar Spine	1.5384e-14	0.076	rs6088801	32.619	0.99991	chr20	35354458	G	A	G
Lumbar Spine	1.5419e-14	0.076	rs6088802	32.62	0.999957	chr20	35354460	A	G	N
Lumbar Spine	1.5754e-14	0.076	rs6142353	32.615	0.999937	chr20	35354882	G	A	G
Lumbar Spine	1.5298e-14	0.076	rs11475597,rs398081326	32.621	0.999942	chr20	35356448	GA	G	G
Lumbar Spine	1.5006e-14	0.077	rs4911491	32.62	0.999961	chr20	35359482	C	G	C
Lumbar Spine	1.4872e-14	0.077	rs735531	32.62	0.999957	chr20	35359927	T	C	T
Lumbar Spine	1.4488e-14	0.077	rs6087698	32.612	0.999914	chr20	35361116	A	G	G
Lumbar Spine	1.4843e-14	0.077	rs6141546	32.62	0.999962	chr20	35361479	T	C	C
Lumbar Spine	2.5145e-16	0.081	rs4911492	33.039	0.999702	chr20	35363996	G	A	A
Lumbar Spine	1.4812e-14	0.077	rs4911178	32.62	0.999964	chr20	35364817	G	A	G
Lumbar Spine	1.8442e-15	0.082	NA	34.084	0.984766	chr20	35367110	C	!	NA
Lumbar Spine	1.5758e-14	0.076	rs745931	32.618	0.999966	chr20	35368201	A	T	T
Lumbar Spine	1.4985e-14	0.077	rs1570004	32.62	0.999974	chr20	35370450	A	T	T
Lumbar Spine	1.4819e-14	0.077	rs62211529	32.62	0.99998	chr20	35371512	T	C	T
Lumbar Spine	1.4636e-14	0.077	rs6142358	32.619	0.999982	chr20	35372505	C	T	T
Lumbar Spine	1.4621e-14	0.077	rs6142359	32.62	0.999986	chr20	35372647	T	C	C
Lumbar Spine	1.4616e-14	0.077	rs6142360	32.62	0.999986	chr20	35372683	T	C	T
Lumbar Spine	1.4575e-14	0.077	rs4911493	32.62	0.999986	chr20	35372996	A	G	A
Lumbar Spine	1.4381e-14	0.077	rs1540928	32.62	0.999992	chr20	35374042	C	A	A
Lumbar Spine	1.325e-14	0.077	rs11476420,rs397706398	32.619	0.999994	chr20	35376181	GC	G	GC
Lumbar Spine	1.3398e-14	0.077	rs6142363	32.618	0.999993	chr20	35378457	T	C	C
Lumbar Spine	1.3401e-14	0.077	rs6142364	32.618	0.999993	chr20	35378522	C	T	c
Lumbar Spine	1.3478e-14	0.077	rs6088809	32.618	0.999991	chr20	35379720	T	C	C
Lumbar Spine	1.3514e-14	0.077	rs725908	32.618	0.999991	chr20	35380264	T	C	T
Lumbar Spine	1.0123e-15	0.079	rs1406947	34.192	0.999256	chr20	35381727	C	T	T
Lumbar Spine	1.3727e-14	0.077	rs6142367	32.617	0.999981	chr20	35382724	A	G	A
Lumbar Spine	1.3711e-14	0.077	rs6141548	32.618	0.999987	chr20	35383282	A	G	A
Lumbar Spine	1.3766e-14	0.077	rs4911494	32.617	0.999988	chr20	35384111	C	T	C
Lumbar Spine	1.3572e-14	0.077	rs4911496	32.617	0.999988	chr20	35384250	C	T	C
Lumbar Spine	1.3394e-14	0.077	rs4911179	32.618	0.999982	chr20	35385096	A	C	A
Lumbar Spine	6.9821e-15	0.078	rs4911180	32.573	0.999975	chr20	35385145	G	A	A
Lumbar Spine	1.3351e-14	0.077	rs6142369	32.618	0.999982	chr20	35385512	T	G	T
Lumbar Spine	1.3172e-14	0.077	rs6141549	32.618	0.999974	chr20	35386248	T	C	T
Lumbar Spine	1.3209e-14	0.077	rs6088812	32.618	0.999994	chr20	35386360	T	A	T
Lumbar Spine	1.2626e-14	0.077	rs6088813	32.617	0.999993	chr20	35387378	C	A	C
Lumbar Spine	1.2623e-14	0.077	rs6088815	32.616	0.999993	chr20	35388671	G	C	C
Lumbar Spine	1.364e-14	0.077	rs6141550	32.602	0.999815	chr20	35389020	C	T	C
Lumbar Spine	1.2623e-14	0.077	rs4353719	32.616	0.999993	chr20	35389546	G	A	G
Lumbar Spine	1.2627e-14	0.077	rs6088816	32.615	0.999993	chr20	35394632	G	A	G
Lumbar Spine	6.0599e-15	0.077	rs764467355	33.604	0.998557	chr20	35395510	AT	A	AT
Lumbar Spine	9.5822e-15	0.077	rs6142373	33.489	0.999517	chr20	35395511	T	A	A
Lumbar Spine	1.2628e-14	0.077	rs6579234	32.616	0.99999	chr20	35395682	A	G	G
Lumbar Spine	1.2609e-14	0.077	rs6088818	32.615	0.999947	chr20	35397254	A	G	G
Lumbar Spine	1.2628e-14	0.077	rs6142374	32.615	0.999993	chr20	35397765	C	T	C
Lumbar Spine	1.2628e-14	0.077	rs1886691	32.615	0.999993	chr20	35398468	T	C	T
Lumbar Spine	1.5321e-14	0.077	rs1886692	32.5	0.998643	chr20	35398746	C	T	C
Lumbar Spine	1.2629e-14	0.077	rs6088820	32.615	0.999993	chr20	35399495	T	C	C
Lumbar Spine	1.3139e-14	0.077	rs6088821	32.632	0.999618	chr20	35399773	G	A	G
Lumbar Spine	1.2994e-14	0.077	rs62210587	32.615	0.999967	chr20	35400015	T	A	T
Lumbar Spine	8.1895e-15	0.075	rs201662360,rs757618005	36.884	0.996581	chr20	35402580	!	AAAACAAAC	AAAACAAACAAAC
Lumbar Spine	1.2956e-14	0.077	rs6142376	32.616	0.999992	chr20	35404958	T	A	T
Lumbar Spine	1.4252e-14	0.077	rs6088823	32.619	0.999997	chr20	35406462	G	T	G
Lumbar Spine	1.3528e-14	0.077	rs35724563,rs397730262	32.62	0.999816	chr20	35407451	G	GA	G
Lumbar Spine	1.3905e-14	0.077	rs6142377	32.618	0.99998	chr20	35407977	A	G	G
Lumbar Spine	1.3873e-14	0.077	rs6087702	32.618	0.999982	chr20	35408142	T	A	A
Lumbar Spine	1.3863e-14	0.077	rs6088825	32.618	0.999977	chr20	35408169	C	T	C
Lumbar Spine	1.3792e-14	0.077	rs6087703	32.618	0.999981	chr20	35408630	T	C	T
Lumbar Spine	1.3592e-14	0.077	rs62210591	32.618	0.99998	chr20	35409931	G	A	G
Lumbar Spine	1.2311e-14	0.077	rs143260854	32.63	0.999777	chr20	35409980	AT	A	AT
Lumbar Spine	1.3358e-14	0.077	rs6142379	32.618	0.999982	chr20	35411464	A	G	A
Lumbar Spine	1.278e-14	0.077	rs6087704	32.613	0.999944	chr20	35413255	C	T	C
Lumbar Spine	1.4294e-14	0.077	rs6087705	32.621	0.999984	chr20	35413447	G	A	A
Lumbar Spine	1.534e-14	0.076	rs6142380	32.619	0.999943	chr20	35413738	G	C	G
Lumbar Spine	1.4894e-14	0.077	rs6088830	32.623	0.999901	chr20	35414112	C	T	C
Lumbar Spine	1.5311e-14	0.076	rs398061405	32.619	0.999917	chr20	35414469	CAT	C	CAT
Lumbar Spine	2.6744e-09	0.063	rs6088831	25.759	0.999752	chr20	35415937	C	T	T
Lumbar Spine	1.2338e-13	0.073	rs62210593	34.464	0.998884	chr20	35416964	C	T	C
Lumbar Spine	1.9927e-14	0.076	rs6060401	32.575	0.999732	chr20	35417411	C	T	T
Lumbar Spine	2.079e-14	0.076	rs6060402	32.573	0.999735	chr20	35417437	T	C	C
Lumbar Spine	1.917e-14	0.076	NA	32.589	0.99935	chr20	35418695	G	!	G
Lumbar Spine	1.9224e-14	0.076	rs397781624,rs533956822,rs61233336	32.589	0.99932	chr20	35418695	!	GA	G
Lumbar Spine	1.0998e-14	0.077	rs6141551	32.642	0.999626	chr20	35419167	T	C	t
Lumbar Spine	1.132e-14	0.077	rs7262358	32.641	0.999579	chr20	35420334	C	T	C
Lumbar Spine	1.1327e-14	0.077	rs6142381	32.642	0.999559	chr20	35420820	G	A	G
Lumbar Spine	1.0832e-09	0.065	rs6087709	25.654	0.999215	chr20	35430145	G	C	C
Lumbar Spine	7.3136e-15	0.078	rs224329	32.498	0.999245	chr20	35431781	T	C	t
Lumbar Spine	3.3613e-13	0.073	rs224331	31.33	0.998979	chr20	35434589	C	A	C
Lumbar Spine	4.7612e-15	0.078	rs224333	32.016	0.999327	chr20	35436182	A	G	A
Lumbar Spine	9.8757e-17	0.08	rs143384	36.977	0.998903	chr20	35437976	G	A	G
Lumbar Spine	2.0472e-14	0.076	rs143383	32.636	0.999102	chr20	35438203	G	A	G
Lumbar Spine	3.0232e-10	0.076	rs6120946	18.142	0.998494	chr20	35442075	T	A	A
Lumbar Spine	3.3733e-10	0.076	rs34414056	18.139	0.998479	chr20	35442617	T	C	C
Lumbar Spine	3.6397e-09	0.073	rs34298551	17.047	0.998071	chr20	35442798	A	G	G
Lumbar Spine	1.1017e-09	0.073	rs224343	18.952	0.999174	chr20	35448887	C	A	C
Lumbar Spine	1.1027e-09	0.073	rs224344	18.952	0.99918	chr20	35449053	A	G	A
Lumbar Spine	7.4961e-10	0.076	NA	19.127	0.959196	chr20	35451051	A	!	NA
Lumbar Spine	2.3072e-09	0.072	rs736031	18.749	0.999384	chr20	35460805	C	T	C
Lumbar Spine	2.3085e-09	0.072	rs736032	18.749	0.999385	chr20	35460841	T	C	C
Lumbar Spine	2.2209e-09	0.072	rs8116304	18.727	0.999542	chr20	35466584	T	C	C
Lumbar Spine	2.2303e-09	0.072	rs397864716,rs5841213	18.727	0.999576	chr20	35467628	A	AG	A
Lumbar Spine	2.2319e-09	0.072	rs1886696	18.726	0.999554	chr20	35467881	C	T	C
Lumbar Spine	2.0391e-09	0.072	rs2281849	18.722	0.999672	chr20	35472461	C	T	T
Lumbar Spine	2.2965e-09	0.072	rs224362	18.728	0.999845	chr20	35474817	!	C	T
Lumbar Spine	2.2979e-09	0.072	NA	18.727	0.999849	chr20	35474817	T	!	T
Lumbar Spine	2.2986e-09	0.072	rs224363	18.727	0.999852	chr20	35474885	T	C	T
Lumbar Spine	2.3023e-09	0.072	rs10359	18.744	0.999787	chr20	35511960	G	A	G
Lumbar Spine	2.2977e-09	0.072	rs2236161	18.742	0.999774	chr20	35513802	A	C	C
Lumbar Spine	2.2974e-09	0.072	rs2236160	18.742	0.999773	chr20	35513992	G	A	G
Lumbar Spine	2.2964e-09	0.072	rs2236159	18.742	0.999771	chr20	35514360	C	T	T
Lumbar Spine	3.6393e-10	0.074	rs224393	19.251	0.999371	chr20	35520432	C	T	C
Lumbar Spine	3.3358e-09	0.068	rs224396	21.312	0.997624	chr20	35524033	G	T	G
Lumbar Spine	4.6103e-10	0.077	rs6060448	17.184	0.999585	chr20	35524364	C	G	C
Lumbar Spine	6.7036e-10	0.076	rs224397	17.204	0.999463	chr20	35524728	C	T	C
Lumbar Spine	3.6128e-09	0.075	NA	15.857	0.99993	chr20	35526650	AG	A	AG
Lumbar Spine	3.6234e-09	0.075	rs224401	15.857	0.999922	chr20	35526651	G	A	G
Lumbar Spine	3.6028e-09	0.075	NA	15.857	0.999941	chr20	35533167	AT	A	ATT
Lumbar Spine	2.9206e-09	0.076	rs224409,rs761572143	15.907	0.999836	chr20	35537096	T	A	t
Lumbar Spine	6.0901e-10	0.076	rs224410	17.15	0.999684	chr20	35538891	G	A	g
Lumbar Spine	3.6139e-10	0.076	rs224415	17.79	0.999987	chr20	35547876	A	G	A
Lumbar Spine	1.2301e-10	0.079	rs224416	17.511	0.999863	chr20	35550652	A	G	A
Lumbar Spine	3.3349e-10	0.076	rs224418	17.784	0.999993	chr20	35554756	C	T	C
Lumbar Spine	3.424e-10	0.076	rs224419	17.785	0.999994	chr20	35555321	G	A	G
Lumbar Spine	3.8051e-10	0.076	NA	17.786	0.999982	chr20	35558539	TG	T	TG
Lumbar Spine	2.0771e-09	0.075	rs224424	16.491	0.999977	chr20	35560231	G	A	G
Lumbar Spine	1.9547e-09	0.075	rs224427	16.493	0.999937	chr20	35562378	G	A	G
Lumbar Spine	9.4329e-10	0.077	rs7264396	16.436	0.999913	chr20	35566823	T	C	T
Lumbar Spine	3.7417e-11	0.075	rs6119628	22.105	0.998129	chr20	35582252	C	A	C
Lumbar Spine	1.5088e-12	0.082	rs1536147	20.073	0.999118	chr20	35585124	C	T	C
Lumbar Spine	1.9968e-12	0.082	rs6142415	20.002	0.999599	chr20	35585819	T	C	C
Lumbar Spine	1.8814e-12	0.082	rs6142416	20.168	0.999571	chr20	35586170	A	G	A
Lumbar Spine	4.2606e-08	0.07	rs6579255	15.818	0.999948	chr20	35631574	C	T	C
Lumbar Spine	1.8922e-10	0.06	rs1535825	47.065	0.999924	chr6	80228869	A	G	A
Lumbar Spine	2.138e-10	0.06	rs3841150	47.051	0.999931	chr6	80236168	CCTCTT	C	CCTCTT
Lumbar Spine	1.6691e-10	0.06	rs9341808	47.063	0.999895	chr6	80243540	C	A	A
Lumbar Spine	1.963e-10	0.06	rs5877701,rs869145219	46.326	0.999919	chr6	80250268	TC	T	TC
Lumbar Spine	2.0444e-10	0.06	rs9343977	46.076	0.999905	chr6	80257284	C	T	C
Lumbar Spine	2.2014e-10	0.06	rs3805903	46.103	0.999911	chr6	80266112	T	C	T
Lumbar Spine	6.5248e-10	0.058	rs9341811	49.828	0.99994	chr6	80272984	G	A	G
Lumbar Spine	7.6883e-10	0.058	NA	49.854	0.99906	chr6	80281862	G	!	G
Lumbar Spine	7.4968e-10	0.058	rs9294173	49.824	0.999883	chr6	80281913	T	A	T
Lumbar Spine	1.2558e-09	0.057	rs3805885	49.947	0.99986	chr6	80287034	G	C	G
Lumbar Spine	1.2656e-09	0.057	rs4706834	49.952	0.999848	chr6	80302888	G	T	G
Lumbar Spine	1.5315e-09	0.06	rs3805878	33.872	0.99986	chr6	80304138	T	C	T
Lumbar Spine	1.4986e-09	0.06	rs3840381,rs398085065	33.873	0.999855	chr6	80316944	G	GT	GT
Lumbar Spine	1.2237e-09	0.06	rs7747327	33.807	0.999688	chr6	80326057	T	G	G
Total_Hip	1.5374e-13	0.073	rs1597583	35.21	0.99853	chr1	102740760	T	C	T
Total_Hip	8.9424e-14	0.073	rs1597582	36.719	0.998802	chr1	102740815	G	A	G
Total_Hip	1.0448e-15	0.077	rs1812682	40.495	0.999244	chr1	102745063	A	T	A
Total_Hip	1.9603e-15	0.077	rs6577334	39.333	0.99961	chr1	102748718	A	G	g
Total_Hip	1.1587e-15	0.077	rs9787064	40.537	0.9993	chr1	102750407	T	C	T
Total_Hip	1.8091e-15	0.077	rs713162	39.335	0.99998	chr1	102751325	A	G	G
Total_Hip	8.0702e-16	0.077	rs10735776	40.496	0.999978	chr1	102752629	T	C	T
Total_Hip	8.0319e-16	0.077	rs10747431	40.496	0.999963	chr1	102752657	T	C	T
Total_Hip	8.0582e-16	0.077	rs34891700	40.496	0.999982	chr1	102753715	AC	A	AC
Total_Hip	8.0582e-16	0.077	rs61812153	40.496	0.99998	chr1	102754372	C	T	C
Total_Hip	8.0553e-16	0.077	rs12136992	40.496	0.999986	chr1	102755252	G	A	G
Total_Hip	6.7177e-16	0.078	rs12132471	40.491	0.999935	chr1	102755988	G	A	G
Total_Hip	8.0317e-16	0.077	rs4908262	40.496	0.999993	chr1	102760143	C	T	C
Total_Hip	7.6064e-16	0.077	rs1932341	40.49	0.999982	chr1	102762465	T	C	T
Total_Hip	3.0011e-16	0.079	rs921416	40.488	0.999991	chr1	102763023	C	T	c
Total_Hip	2.7671e-16	0.079	rs7521799	40.478	0.999979	chr1	102766961	T	G	T
Total_Hip	2.9889e-16	0.079	rs12144719	40.478	0.999993	chr1	102772855	G	A	G
Total_Hip	2.9919e-16	0.079	rs34277530	40.478	0.999991	chr1	102773125	TC	T	TC
Total_Hip	2.4706e-16	0.079	rs62995062	40.491	0.999758	chr1	102773126	C	A	A
Total_Hip	6.9201e-16	0.078	rs61812156	40.667	0.997129	chr1	102773127	A	T	T
Total_Hip	3.0112e-16	0.079	rs12406439	40.479	0.999958	chr1	102774795	C	T	C
Total_Hip	2.9909e-16	0.079	rs12410008	40.478	0.999993	chr1	102776242	G	A	G
Total_Hip	2.992e-16	0.079	rs7540247	40.478	0.999993	chr1	102778213	T	A	T
Total_Hip	2.9924e-16	0.079	rs11164600	40.478	0.999993	chr1	102778786	T	C	T
Total_Hip	2.9941e-16	0.079	rs4381210	40.478	0.999992	chr1	102781741	C	T	A
Total_Hip	2.9951e-16	0.079	rs11164603	40.478	0.999992	chr1	102783422	A	T	A
Total_Hip	2.9952e-16	0.079	rs10874654	40.478	0.99999	chr1	102783627	C	T	C
Total_Hip	2.9856e-16	0.079	rs10782904	40.478	0.999993	chr1	102785450	G	A	G
Total_Hip	2.3877e-16	0.079	rs10782905	40.58	0.999987	chr1	102785739	G	C	G
Total_Hip	2.9872e-16	0.079	rs11164604	40.478	0.999991	chr1	102787929	C	T	C
Total_Hip	2.9992e-16	0.079	rs149450293,rs35290119	40.479	0.999968	chr1	102789190	GAAGT	G	GAAGT
Total_Hip	3.0535e-16	0.079	rs1451029	40.477	0.99999	chr1	102789747	T	C	T
Total_Hip	3.0537e-16	0.079	rs12129229	40.477	0.99999	chr1	102790131	A	G	A
Total_Hip	3.0519e-16	0.079	rs34213081,rs397766844	40.477	0.999988	chr1	102790851	AAT	A	AAT
Total_Hip	3.0559e-16	0.079	rs1551105	40.477	0.99999	chr1	102793953	G	T	G
Total_Hip	7.258e-16	0.078	rs4590689	40.341	0.999986	chr1	102799408	G	A	G
Total_Hip	7.2499e-16	0.078	rs12133645	40.342	0.999984	chr1	102802582	!	A	T
Total_Hip	1.7543e-10	0.065	NA	31.746	0.999983	chr1	102802582	T	!	T
Total_Hip	6.2291e-16	0.078	rs112510995	40.342	0.999927	chr1	102806868	T	C	T
Total_Hip	6.2694e-16	0.078	rs34532331	40.34	0.999974	chr1	102807589	TC	T	TC
Total_Hip	6.2713e-16	0.078	rs34310235	40.34	0.999976	chr1	102808526	T	C	T
Total_Hip	6.2627e-16	0.078	rs1451042	40.341	0.99997	chr1	102813154	T	C	T
Total_Hip	6.2621e-16	0.078	rs1451043	40.341	0.99997	chr1	102813345	A	T	A
Total_Hip	5.5994e-16	0.078	rs7513722	40.381	0.999839	chr1	102819727	T	C	T
Total_Hip	1.1899e-15	0.077	NA	40.84	0.996437	chr1	102820294	G	!	G
Total_Hip	6.2533e-16	0.078	rs11164616	40.343	0.999965	chr1	102821092	T	C	T
Total_Hip	1.0047e-15	0.077	rs56922544	40.634	0.999963	chr1	102827704	C	T	C
Total_Hip	1.0051e-15	0.077	rs36197812	40.634	0.999964	chr1	102831687	AC	A	AC
Total_Hip	1.0053e-15	0.077	rs1839632	40.633	0.999965	chr1	102834188	C	G	G
Total_Hip	1.1089e-15	0.077	rs10782909	40.706	0.999929	chr1	102844306	A	C	A
Total_Hip	1.1076e-15	0.077	rs1599703	40.706	0.999973	chr1	102844633	T	C	T
Total_Hip	1.098e-15	0.077	rs10782910	40.706	0.999971	chr1	102851530	C	T	C
Total_Hip	1.1108e-15	0.077	rs2376259	40.706	0.999967	chr1	102853417	T	G	T
Total_Hip	4.875e-16	0.078	rs2086014	40.843	0.999985	chr1	102854348	G	A	G
Total_Hip	4.871e-16	0.078	rs10430072	40.843	0.999987	chr1	102855191	G	C	G
Total_Hip	6.0429e-16	0.078	rs10874660	40.844	0.999952	chr1	102858976	C	A	C
Total_Hip	5.2691e-16	0.078	rs12404334	40.843	0.999931	chr1	102860218	T	C	t
Total_Hip	5.4436e-10	0.064	NA	29.052	0.999915	chr1	102861057	!	G	G
Total_Hip	5.6075e-16	0.078	rs10874661	40.871	0.999827	chr1	102863373	G	T	G
Total_Hip	3.5676e-12	0.069	rs2616003	33.745	0.999933	chr1	102865221	G	C	G
Total_Hip	5.4891e-16	0.078	rs12133652	40.842	0.999889	chr1	102869580	A	G	A
Total_Hip	5.8788e-17	0.081	rs1318755	39.79	0.999908	chr1	102874957	G	A	G
Total_Hip	1.2761e-09	-0.057	rs1318756	48.103	0.999367	chr1	102875067	C	T	T
Total_Hip	1.7303e-10	-0.06	rs4907985	46.821	0.999434	chr1	102875460	A	T	T
Total_Hip	1.3288e-10	-0.06	rs12722976	46.679	0.999568	chr1	102880188	G	C	C
Total_Hip	1.2719e-10	-0.06	rs3056624,rs5776661	46.678	0.999695	chr1	102882172	G	GTATT	GTATT
Total_Hip	4.5395e-17	0.081	rs2169608	39.542	0.999936	chr1	102884562	G	C	G
Total_Hip	4.5653e-17	0.081	rs2169609	39.542	0.999935	chr1	102884881	T	C	C
Total_Hip	4.6002e-17	0.081	rs2077569	39.542	0.999934	chr1	102885320	G	A	G
Total_Hip	4.587e-17	0.081	rs945326	39.542	0.999909	chr1	102885699	T	G	T
Total_Hip	4.6358e-17	0.081	rs1932331	39.542	0.999933	chr1	102885767	C	T	T
Total_Hip	4.6876e-17	0.081	rs1841841	39.542	0.999935	chr1	102886399	T	C	T
Total_Hip	4.6973e-17	0.081	rs1463048	39.542	0.999935	chr1	102886520	C	T	C
Total_Hip	4.7288e-17	0.081	rs2229783	39.543	0.999937	chr1	102886895	A	G	G
Total_Hip	4.6817e-17	0.081	rs11164628	39.543	0.999932	chr1	102887217	C	T	C
Total_Hip	4.6857e-17	0.081	rs11164629	39.543	0.999933	chr1	102887245	G	A	G
Total_Hip	4.6613e-17	0.081	rs11164630	39.543	0.999922	chr1	102887439	C	T	C
Total_Hip	5.9232e-17	0.081	rs12023984	39.519	0.999752	chr1	102887583	C	A	A
Total_Hip	4.6029e-17	0.081	rs11164632	39.542	0.999926	chr1	102888344	A	T	T
Total_Hip	4.5055e-17	0.081	rs11164633	39.543	0.999908	chr1	102888377	G	T	G
Total_Hip	1.1993e-12	0.072	rs2615980	31.331	0.999917	chr1	102888378	C	T	T
Total_Hip	5.7279e-18	0.084	rs10874662	38.135	0.999967	chr1	102891997	A	C	A
Total_Hip	6.2151e-18	0.084	rs6677574	38.127	0.999938	chr1	102897822	G	A	G
Total_Hip	5.6421e-18	0.084	rs1932350	38.127	0.999903	chr1	102900229	C	T	C
Total_Hip	4.0671e-13	0.073	rs1620866	32.352	0.999896	chr1	102902681	A	G	A
Total_Hip	2.5355e-11	0.07	rs12033877	27.867	0.998814	chr1	102902877	T	C	C
Total_Hip	5.029e-10	0.069	rs11576276	24.083	0.99112	chr1	102905229	G	C	g
Total_Hip	7.275e-18	0.083	rs11576308	39.447	0.999471	chr1	102905421	G	A	g
Total_Hip	2.5352e-14	0.075	rs1015747	35.116	0.999976	chr1	102909374	C	A	C
Total_Hip	2.5796e-14	0.075	rs4908272	35.116	0.999957	chr1	102913992	A	G	A
Total_Hip	1.0015e-17	0.083	rs3753841	39.081	0.999924	chr1	102914362	G	A	G
Total_Hip	1.0047e-17	0.083	rs141853979,rs3056626	39.081	0.999928	chr1	102915336	CTTTG	C	CTTTG
Total_Hip	2.5912e-14	0.075	rs11164637	35.115	0.999951	chr1	102917387	A	G	A
Total_Hip	2.5897e-14	0.075	rs1841837	35.117	0.99995	chr1	102918488	G	A	G
Total_Hip	1.0023e-17	0.083	rs993471	39.081	0.999927	chr1	102919817	G	A	G
Total_Hip	2.5776e-14	0.075	rs4908274	35.115	0.999947	chr1	102924358	A	T	A
Total_Hip	2.5735e-14	0.075	rs1993822	35.116	0.999946	chr1	102926807	C	A	C
Total_Hip	2.6274e-14	0.075	rs12138977	35.117	0.999948	chr1	102927901	C	T	C
Total_Hip	7.7853e-18	0.083	rs12756209	39.017	0.9999	chr1	102933651	A	C	A
Total_Hip	2.7894e-10	-0.069	rs4968565	25.309	0.999235	chr17	61457930	A	G	G
Total_Hip	7.0299e-10	-0.067	rs398100572,rs76157694	25.463	0.99954	chr17	61458916	T	TG	TG
Total_Hip	7.1095e-10	-0.067	rs34882685	25.463	0.999583	chr17	61459263	A	G	G
Total_Hip	7.1111e-10	-0.067	rs35488469,rs398100573	25.463	0.999583	chr17	61459268	T	TG	TG
Total_Hip	4.369e-10	-0.066	rs10853033	28.103	0.999754	chr17	61464301	A	G	G
Total_Hip	4.3655e-10	-0.066	rs6504044	27.531	0.999895	chr17	61466697	T	A	A
Total_Hip	1.6834e-10	-0.068	rs758596	27.045	0.999867	chr17	61467502	A	G	G
Total_Hip	9.2403e-11	-0.069	rs7214481	26.996	0.999859	chr17	61468389	A	G	G
Total_Hip	1.8584e-10	-0.068	rs7214641	27.24	0.999819	chr17	61468477	T	G	G
Total_Hip	1.5414e-10	-0.068	rs8076015	26.942	0.999807	chr17	61469005	T	G	T
Total_Hip	8.8954e-11	-0.072	rs72834687	24.192	0.996929	chr17	61471400	A	G	G
Total_Hip	2.8165e-11	-0.072	rs56772275	26.781	0.989647	chr17	61471910	TA	!	T
Total_Hip	2.7444e-12	-0.071	rs2732227	33.225	0.999106	chr18	75903086	A	G	G
Total_Hip	2.9718e-12	-0.07	rs138456178,rs67473662	33.362	0.999564	chr18	75915227	T	TAATAAATCACTGGACA	TAATAAATCACTGGACA
Total_Hip	5.6747e-10	0.06	rs12968599	37.961	0.999953	chr18	75948509	G	A	A
Total_Hip	5.6888e-10	0.06	rs9636010	37.961	0.999932	chr18	75951927	C	G	G
Total_Hip	3.764e-10	0.061	rs8091981	38.077	0.999895	chr18	75956741	A	G	A
Total_Hip	5.8393e-10	0.06	rs11664531	37.96	0.999893	chr18	75957383	T	C	C
Total_Hip	1.8093e-10	0.062	rs7237650	38.099	0.999904	chr18	75962267	G	A	A
Total_Hip	1.7445e-10	0.062	rs1507465	38.1	0.999907	chr18	75962766	A	G	G
Total_Hip	1.0496e-10	0.063	rs17251359	39.394	0.999932	chr18	75975542	T	G	G
Total_Hip	2.3759e-12	-0.073	rs2732249	30.37	0.998739	chr18	75976279	G	A	A
Total_Hip	2.2083e-11	0.065	rs5826420,rs71957932	39.545	0.999964	chr18	75977296	C	CAT	CAT
Total_Hip	2.2324e-11	0.065	rs2048129	39.543	0.999974	chr18	75978156	A	G	A
Total_Hip	1.6085e-11	0.065	rs11659539	39.569	0.999905	chr18	75979476	T	A	A
Total_Hip	1.8062e-12	-0.073	rs1507462	30.443	0.999903	chr18	75979535	A	G	G
Total_Hip	2.4576e-12	-0.072	rs2732248	30.46	0.99997	chr18	75980178	G	A	A
Total_Hip	4.1241e-12	-0.072	rs961560	30.576	0.999961	chr18	75980865	G	A	A
Total_Hip	2.2351e-11	0.065	rs2732247	40.324	0.999929	chr18	75981429	G	A	G
Total_Hip	2.0557e-11	0.065	rs7229532	39.579	0.999924	chr18	75981583	T	C	c
Total_Hip	2.5306e-11	0.071	rs13037879	26.46	0.998489	chr20	35300152	A	G	G
Total_Hip	2.6715e-11	0.071	rs13038012	26.461	0.998462	chr20	35300180	A	G	G
Total_Hip	2.6117e-13	0.073	rs6060355	33.23	0.999039	chr20	35302258	A	G	A
Total_Hip	1.9971e-10	0.068	rs8115394	26.24	0.998803	chr20	35302547	G	C	C
Total_Hip	3.2252e-11	0.071	rs2425054	26.664	0.999733	chr20	35306288	G	A	A
Total_Hip	3.0235e-13	0.073	rs878639	33.315	0.999704	chr20	35306660	G	A	G
Total_Hip	2.6837e-13	0.073	rs3795159	33.308	0.999722	chr20	35308459	G	C	G
Total_Hip	2.4739e-11	0.071	rs8117705	26.634	0.999851	chr20	35308954	C	G	G
Total_Hip	2.2895e-11	0.071	rs28534664	26.616	0.999646	chr20	35310617	A	G	G
Total_Hip	2.9374e-13	0.073	rs2425055	33.312	0.999874	chr20	35315833	T	C	C
Total_Hip	3.0477e-10	0.066	rs2145082	27.933	0.999922	chr20	35317523	T	C	C
Total_Hip	4.1247e-13	0.073	rs1406948	33.308	0.999976	chr20	35317816	A	G	G
Total_Hip	3.9476e-13	0.073	rs10626059,rs3055624	33.307	0.999963	chr20	35317924	AGGGCT	A	AGGCT
Total_Hip	3.9734e-13	0.073	rs1406949	33.306	0.999963	chr20	35318101	A	C	C
Total_Hip	3.963e-13	0.073	rs6060369	33.309	0.999978	chr20	35319358	C	T	C
Total_Hip	4.0466e-13	0.073	rs6088791	33.309	0.999988	chr20	35320106	C	T	C
Total_Hip	3.6094e-10	0.066	rs2425056	27.93	0.999961	chr20	35321442	A	G	G
Total_Hip	4.0773e-10	0.066	rs6060370	27.93	0.999972	chr20	35321949	C	T	C
Total_Hip	3.4022e-10	0.067	rs6088792	26.238	0.999906	chr20	35321981	T	C	C
Total_Hip	4.1148e-10	0.066	rs2425057	27.928	0.999969	chr20	35322603	A	G	G
Total_Hip	3.5458e-10	0.067	rs17323916	26.239	0.999912	chr20	35322778	A	G	g
Total_Hip	4.0873e-10	0.066	rs56892901	27.929	0.999968	chr20	35323068	C	T	t
Total_Hip	4.1089e-10	0.066	rs13043895	27.929	0.999957	chr20	35323093	C	T	t
Total_Hip	4.0829e-10	0.066	rs34495937	27.928	0.999968	chr20	35323138	T	C	c
Total_Hip	4.013e-10	0.066	rs2425058	27.929	0.999969	chr20	35324377	C	A	A
Total_Hip	2.3786e-12	0.07	rs2425059	33.59	0.999034	chr20	35324568	C	T	C
Total_Hip	4.5942e-13	0.072	rs6060371	33.309	0.999984	chr20	35325519	T	G	T
Total_Hip	4.2504e-10	0.066	rs6060372	27.956	0.999905	chr20	35325878	C	A	C
Total_Hip	4.5988e-13	0.072	rs6060373	33.31	0.999998	chr20	35326405	G	A	A
Total_Hip	3.9401e-10	0.066	rs2425060	27.93	0.999968	chr20	35326898	C	T	T
Total_Hip	4.6147e-13	0.072	rs2425061	33.31	0.999994	chr20	35327768	G	A	G
Total_Hip	4.0256e-10	0.066	rs6060378	27.93	0.999955	chr20	35335198	G	T	T
Total_Hip	4.7085e-13	0.072	rs2425062	33.31	0.999978	chr20	35335763	G	A	G
Total_Hip	4.7042e-13	0.072	rs981819	33.31	0.999971	chr20	35336309	T	C	T
Total_Hip	4.7149e-13	0.072	rs981818	33.31	0.999977	chr20	35336327	A	C	A
Total_Hip	4.7171e-13	0.072	rs2425063	33.31	0.999977	chr20	35336470	A	C	A
Total_Hip	4.727e-13	0.072	rs2425064	33.31	0.999976	chr20	35337291	C	T	C
Total_Hip	9.8535e-13	0.072	NA	33.19	0.998157	chr20	35338039	A	AC	AC
Total_Hip	1.0083e-13	0.075	rs2248393	32.638	0.99996	chr20	35338300	G	C	C
Total_Hip	7.3398e-14	0.075	rs2425065	32.654	0.999963	chr20	35338465	T	A	A
Total_Hip	7.1095e-14	0.075	rs2425066	32.617	0.99985	chr20	35339203	C	A	A
Total_Hip	6.76e-14	0.075	rs1540927	32.612	0.999965	chr20	35343541	A	G	G
Total_Hip	7.4013e-14	0.075	rs6142349	32.62	0.999965	chr20	35346043	T	C	C
Total_Hip	7.4111e-14	0.075	rs6088799	32.62	0.999965	chr20	35346498	T	C	T
Total_Hip	7.1404e-14	0.075	rs6088800	32.621	0.99995	chr20	35346634	T	A	T
Total_Hip	9.7587e-14	0.075	rs142041816,rs759571981	32.593	0.999411	chr20	35348371	!	TTTTTG	TTTTTGTTTTG
Total_Hip	1.2354e-13	0.075	NA	32.547	0.999562	chr20	35348371	TTTTTGTTTTG	!	TTTTTGTTTTG
Total_Hip	7.6219e-14	0.075	rs6142351	32.618	0.999887	chr20	35348535	G	A	G
Total_Hip	7.4772e-14	0.075	rs56306402	32.62	0.999959	chr20	35349901	G	A	G
Total_Hip	7.1912e-11	0.07	rs941664	25.751	0.999952	chr20	35352170	G	C	C
Total_Hip	7.5743e-14	0.075	rs139632675,rs34993593	32.62	0.999956	chr20	35352692	T	TTC	TTC
Total_Hip	7.5973e-14	0.075	rs6088801	32.619	0.99991	chr20	35354458	G	A	G
Total_Hip	7.5723e-14	0.075	rs6088802	32.62	0.999957	chr20	35354460	A	G	N
Total_Hip	8.9757e-14	0.075	rs6142353	32.615	0.999937	chr20	35354882	G	A	G
Total_Hip	7.2567e-11	0.07	rs941665	25.751	0.999951	chr20	35355478	C	T	T
Total_Hip	7.6113e-14	0.075	rs11475597,rs398081326	32.621	0.999942	chr20	35356448	GA	G	G
Total_Hip	7.6768e-14	0.075	rs4911491	32.62	0.999961	chr20	35359482	C	G	C
Total_Hip	7.6673e-14	0.075	rs735531	32.62	0.999957	chr20	35359927	T	C	T
Total_Hip	7.3177e-14	0.075	rs6087698	32.612	0.999914	chr20	35361116	A	G	G
Total_Hip	7.7197e-14	0.075	rs6141546	32.62	0.999962	chr20	35361479	T	C	C
Total_Hip	7.4792e-11	0.07	rs1547913	25.751	0.999877	chr20	35363061	!	G	G
Total_Hip	8.2989e-11	0.07	NA	25.742	0.999499	chr20	35363061	C	!	G
Total_Hip	1.8359e-13	0.074	rs4911492	33.039	0.999702	chr20	35363996	G	A	A
Total_Hip	8.2149e-14	0.075	rs4911178	32.62	0.999964	chr20	35364817	G	A	G
Total_Hip	2.9849e-12	0.073	NA	34.084	0.984766	chr20	35367110	C	!	NA
Total_Hip	8.8774e-14	0.075	rs745931	32.618	0.999966	chr20	35368201	A	T	T
Total_Hip	8.3705e-11	0.07	rs1570003	25.752	0.999974	chr20	35370324	C	G	G
Total_Hip	8.8889e-14	0.075	rs1570004	32.62	0.999974	chr20	35370450	A	T	T
Total_Hip	8.8894e-14	0.075	rs62211529	32.62	0.99998	chr20	35371512	T	C	T
Total_Hip	8.9301e-14	0.075	rs6142358	32.619	0.999982	chr20	35372505	C	T	T
Total_Hip	8.9497e-14	0.075	rs6142359	32.62	0.999986	chr20	35372647	T	C	C
Total_Hip	8.9513e-14	0.075	rs6142360	32.62	0.999986	chr20	35372683	T	C	T
Total_Hip	8.9788e-14	0.075	rs4911493	32.62	0.999986	chr20	35372996	A	G	A
Total_Hip	9.0278e-14	0.075	rs1540928	32.62	0.999992	chr20	35374042	C	A	A
Total_Hip	9.9097e-14	0.075	rs11476420,rs397706398	32.619	0.999994	chr20	35376181	GC	G	GC
Total_Hip	9.806e-14	0.075	rs6142363	32.618	0.999993	chr20	35378457	T	C	C
Total_Hip	9.8044e-14	0.075	rs6142364	32.618	0.999993	chr20	35378522	C	T	c
Total_Hip	9.7692e-14	0.075	rs6088809	32.618	0.999991	chr20	35379720	T	C	C
Total_Hip	9.7522e-14	0.075	rs725908	32.618	0.999991	chr20	35380264	T	C	T
Total_Hip	2.2464e-12	0.07	rs1406947	34.192	0.999256	chr20	35381727	C	T	T
Total_Hip	7.1486e-10	0.067	rs2378353	25.216	0.999616	chr20	35382659	A	G	G
Total_Hip	9.6931e-14	0.075	rs6142367	32.617	0.999981	chr20	35382724	A	G	A
Total_Hip	9.6637e-14	0.075	rs6141548	32.618	0.999987	chr20	35383282	A	G	A
Total_Hip	8.2372e-14	0.075	rs4911494	32.617	0.999988	chr20	35384111	C	T	C
Total_Hip	8.833e-14	0.075	rs4911496	32.617	0.999988	chr20	35384250	C	T	C
Total_Hip	8.8773e-14	0.075	rs4911179	32.618	0.999982	chr20	35385096	A	C	A
Total_Hip	1.082e-13	0.075	rs4911180	32.573	0.999975	chr20	35385145	G	A	A
Total_Hip	8.9147e-14	0.075	rs6142369	32.618	0.999982	chr20	35385512	T	G	T
Total_Hip	8.9432e-14	0.075	rs6141549	32.618	0.999974	chr20	35386248	T	C	T
Total_Hip	8.9859e-14	0.075	rs6088812	32.618	0.999994	chr20	35386360	T	A	T
Total_Hip	8.2528e-14	0.075	rs6088813	32.617	0.999993	chr20	35387378	C	A	C
Total_Hip	8.2505e-14	0.075	rs6088815	32.616	0.999993	chr20	35388671	G	C	C
Total_Hip	6.6476e-14	0.075	rs6141550	32.602	0.999815	chr20	35389020	C	T	C
Total_Hip	8.2505e-14	0.075	rs4353719	32.616	0.999993	chr20	35389546	G	A	G
Total_Hip	9.1517e-11	0.07	rs1210224	25.752	0.999991	chr20	35393057	T	C	C
Total_Hip	8.2492e-14	0.075	rs6088816	32.615	0.999993	chr20	35394632	G	A	G
Total_Hip	9.1764e-11	0.07	rs1204656	25.757	0.999918	chr20	35395043	G	A	A
Total_Hip	7.27e-10	0.061	NA	42.192	0.925117	chr20	35395507	T	!	T
Total_Hip	9.4402e-14	0.074	rs764467355	33.604	0.998557	chr20	35395510	AT	A	AT
Total_Hip	8.8826e-14	0.074	rs6142373	33.489	0.999517	chr20	35395511	T	A	A
Total_Hip	8.2531e-14	0.075	rs6579234	32.616	0.99999	chr20	35395682	A	G	G
Total_Hip	8.1736e-14	0.075	rs6088818	32.615	0.999947	chr20	35397254	A	G	G
Total_Hip	8.248e-14	0.075	rs6142374	32.615	0.999993	chr20	35397765	C	T	C
Total_Hip	8.248e-14	0.075	rs1886691	32.615	0.999993	chr20	35398468	T	C	T
Total_Hip	5.4088e-14	0.076	rs1886692	32.5	0.998643	chr20	35398746	C	T	C
Total_Hip	8.2481e-14	0.075	rs6088820	32.615	0.999993	chr20	35399495	T	C	C
Total_Hip	7.6845e-14	0.075	rs6088821	32.632	0.999618	chr20	35399773	G	A	G
Total_Hip	8.3828e-14	0.075	rs62210587	32.615	0.999967	chr20	35400015	T	A	T
Total_Hip	9.8299e-16	0.079	rs201662360,rs757618005	36.884	0.996581	chr20	35402580	!	AAAACAAAC	AAAACAAACAAAC
Total_Hip	4.2046e-10	0.069	NA	24.756	0.997518	chr20	35402580	AAAACAAACAAAC	!	AAAACAAACAAAC
Total_Hip	9.7065e-14	0.075	rs6142376	32.616	0.999992	chr20	35404958	T	A	T
Total_Hip	1.0932e-13	0.075	rs6088823	32.619	0.999997	chr20	35406462	G	T	G
Total_Hip	7.3619e-14	0.075	rs35724563,rs397730262	32.62	0.999816	chr20	35407451	G	GA	G
Total_Hip	9.2824e-14	0.075	rs6142377	32.618	0.99998	chr20	35407977	A	G	G
Total_Hip	9.2596e-14	0.075	rs6087702	32.618	0.999982	chr20	35408142	T	A	A
Total_Hip	9.2863e-14	0.075	rs6088825	32.618	0.999977	chr20	35408169	C	T	C
Total_Hip	9.1977e-14	0.075	rs6087703	32.618	0.999981	chr20	35408630	T	C	T
Total_Hip	9.0363e-14	0.075	rs62210591	32.618	0.99998	chr20	35409931	G	A	G
Total_Hip	9.4447e-14	0.075	rs143260854	32.63	0.999777	chr20	35409980	AT	A	AT
Total_Hip	1.0112e-10	0.07	rs6088826	25.752	0.999825	chr20	35410683	T	C	C
Total_Hip	8.8501e-14	0.075	rs6142379	32.618	0.999982	chr20	35411464	A	G	A
Total_Hip	1.0318e-13	0.075	rs6087704	32.613	0.999944	chr20	35413255	C	T	C
Total_Hip	8.9393e-14	0.075	rs6087705	32.621	0.999984	chr20	35413447	G	A	A
Total_Hip	9.1665e-14	0.075	rs6142380	32.619	0.999943	chr20	35413738	G	C	G
Total_Hip	8.3867e-14	0.075	rs6088830	32.623	0.999901	chr20	35414112	C	T	C
Total_Hip	9.1482e-14	0.075	rs398061405	32.619	0.999917	chr20	35414469	CAT	C	CAT
Total_Hip	1.002e-10	0.07	rs6088831	25.759	0.999752	chr20	35415937	C	T	T
Total_Hip	2.0124e-13	0.073	rs62210593	34.464	0.998884	chr20	35416964	C	T	C
Total_Hip	3.6569e-14	0.076	rs6060401	32.575	0.999732	chr20	35417411	C	T	T
Total_Hip	2.7479e-14	0.077	rs6060402	32.573	0.999735	chr20	35417437	T	C	C
Total_Hip	5.6165e-11	0.071	rs6088832	25.805	0.999561	chr20	35418373	T	C	C
Total_Hip	7.1003e-11	0.07	rs6087706	25.819	0.999553	chr20	35418512	T	C	C
Total_Hip	3.2761e-14	0.076	NA	32.589	0.99935	chr20	35418695	G	!	G
Total_Hip	3.2774e-14	0.076	rs397781624,rs533956822,rs61233336	32.589	0.99932	chr20	35418695	!	GA	G
Total_Hip	1.1667e-14	0.078	rs6141551	32.642	0.999626	chr20	35419167	T	C	t
Total_Hip	3.0753e-11	0.071	rs6088833	25.896	0.999442	chr20	35419860	A	T	T
Total_Hip	1.1917e-14	0.078	rs7262358	32.641	0.999579	chr20	35420334	C	T	C
Total_Hip	3.9821e-11	0.071	rs11699308	25.832	0.999426	chr20	35420359	C	T	T
Total_Hip	1.201e-14	0.078	rs6142381	32.642	0.999559	chr20	35420820	G	A	G
Total_Hip	3.3202e-11	0.071	rs224322	25.897	0.999309	chr20	35423251	G	A	A
Total_Hip	3.8515e-11	0.071	rs8123889	25.644	0.999226	chr20	35425455	A	G	G
Total_Hip	3.0734e-11	0.072	rs7263431	25.701	0.999254	chr20	35426395	A	G	G
Total_Hip	1.244e-09	0.066	rs6088836	24.737	0.999028	chr20	35428410	A	G	G
Total_Hip	1.2441e-09	0.066	rs6088837	24.737	0.999027	chr20	35428452	A	G	G
Total_Hip	3.5173e-11	0.072	rs6087709	25.654	0.999215	chr20	35430145	G	C	C
Total_Hip	1.1586e-14	0.078	rs224329	32.498	0.999245	chr20	35431781	T	C	t
Total_Hip	1.1309e-13	0.075	rs224331	31.33	0.998979	chr20	35434589	C	A	C
Total_Hip	2.2772e-11	0.072	rs7267783	25.78	0.999063	chr20	35435421	T	C	C
Total_Hip	1.2392e-14	0.078	rs224333	32.016	0.999327	chr20	35436182	A	G	A
Total_Hip	4.2344e-18	0.085	rs143384	36.977	0.998903	chr20	35437976	G	A	G
Total_Hip	6.6895e-15	0.078	rs143383	32.636	0.999102	chr20	35438203	G	A	G
Total_Hip	7.7304e-10	0.076	rs6120946	18.142	0.998494	chr20	35442075	T	A	A
Total_Hip	7.2353e-10	0.076	rs34414056	18.139	0.998479	chr20	35442617	T	C	C
Total_Hip	1.9336e-10	0.077	NA	19.038	0.997832	chr20	35447956	!	TAA	TAAA
Total_Hip	3.2917e-10	0.076	rs224343	18.952	0.999174	chr20	35448887	C	A	C
Total_Hip	3.2911e-10	0.076	rs224344	18.952	0.99918	chr20	35449053	A	G	A
Total_Hip	3.2961e-10	0.076	rs224347	18.952	0.999188	chr20	35449712	G	A	A
Total_Hip	9.9723e-10	0.076	NA	19.127	0.959196	chr20	35451051	A	!	NA
Total_Hip	3.7373e-10	0.076	rs224348	18.749	0.999309	chr20	35456125	C	T	C
Total_Hip	3.7505e-10	0.076	rs6120951	18.748	0.999332	chr20	35457370	A	G	G
Total_Hip	3.754e-10	0.076	rs224349	18.748	0.999334	chr20	35457571	C	G	C
Total_Hip	3.7441e-10	0.076	rs12480121	18.748	0.999332	chr20	35457692	G	A	G
Total_Hip	3.7557e-10	0.076	rs58458373	18.748	0.999339	chr20	35457790	A	T	T
Total_Hip	3.768e-10	0.076	rs3818441	18.748	0.999355	chr20	35458678	A	G	G
Total_Hip	3.7752e-10	0.076	rs11433451,rs397805541	18.747	0.999366	chr20	35459235	GT	G	GT
Total_Hip	3.5246e-10	0.076	rs1570841	18.749	0.999371	chr20	35460341	T	C	C
Total_Hip	3.5337e-10	0.076	rs736031	18.749	0.999384	chr20	35460805	C	T	C
Total_Hip	3.5344e-10	0.076	rs736032	18.749	0.999385	chr20	35460841	T	C	C
Total_Hip	3.281e-10	0.076	rs3055798,rs3838369	18.743	0.99931	chr20	35461395	CTCT	C	CTCT
Total_Hip	2.2007e-10	0.077	rs3055798	18.679	0.998367	chr20	35461399	TCTC	T	TCTC
Total_Hip	3.6097e-10	0.076	rs224351	18.749	0.999477	chr20	35464448	A	G	A
Total_Hip	3.6116e-10	0.076	rs224352	18.749	0.999491	chr20	35464779	G	A	G
Total_Hip	3.6061e-10	0.076	rs224353	18.749	0.999475	chr20	35464851	G	C	G
Total_Hip	3.3973e-10	0.076	rs8116304	18.727	0.999542	chr20	35466584	T	C	C
Total_Hip	3.4e-10	0.076	rs224354	18.728	0.999547	chr20	35466784	C	G	C
Total_Hip	3.4031e-10	0.076	rs2296402	18.727	0.999552	chr20	35466904	C	T	T
Total_Hip	3.4154e-10	0.076	rs397864716,rs5841213	18.727	0.999576	chr20	35467628	A	AG	A
Total_Hip	3.4187e-10	0.076	rs1886696	18.726	0.999554	chr20	35467881	C	T	C
Total_Hip	3.4416e-10	0.076	rs6060430	18.727	0.999623	chr20	35469127	C	T	T
Total_Hip	3.4841e-10	0.076	rs6060431	18.727	0.999715	chr20	35471512	C	T	T
Total_Hip	3.4879e-10	0.076	rs6120954	18.727	0.999723	chr20	35471711	G	A	A
Total_Hip	3.4907e-10	0.076	rs224360	18.727	0.999727	chr20	35471850	G	A	G
Total_Hip	3.2501e-10	0.076	rs2281849	18.722	0.999672	chr20	35472461	C	T	T
Total_Hip	3.5242e-10	0.076	rs224361	18.727	0.999804	chr20	35473753	C	T	C
Total_Hip	3.545e-10	0.076	NA	18.727	0.999849	chr20	35474817	T	!	T
Total_Hip	3.5477e-10	0.076	rs224362	18.728	0.999845	chr20	35474817	!	C	T
Total_Hip	3.5463e-10	0.076	rs224363	18.727	0.999852	chr20	35474885	T	C	T
Total_Hip	3.5144e-10	0.076	rs4911502	18.73	0.999867	chr20	35475209	T	C	C
Total_Hip	3.4708e-10	0.076	rs4911503	18.73	0.999878	chr20	35475270	T	C	T
Total_Hip	3.4755e-10	0.076	rs224364	18.731	0.999879	chr20	35476040	G	A	G
Total_Hip	3.4781e-10	0.076	rs6119612	18.731	0.999883	chr20	35477300	G	A	G
Total_Hip	3.4818e-10	0.076	rs6119613	18.731	0.999886	chr20	35477370	G	A	G
Total_Hip	3.4889e-10	0.076	rs2004554	18.731	0.999892	chr20	35478487	C	T	C
Total_Hip	3.4891e-10	0.076	rs224366	18.731	0.999891	chr20	35478521	C	T	C
Total_Hip	3.4905e-10	0.076	rs750487	18.731	0.999894	chr20	35478820	C	T	T
Total_Hip	3.664e-10	0.076	rs6060434	18.73	0.999892	chr20	35480557	G	C	C
Total_Hip	3.6543e-10	0.076	rs6060435	18.73	0.999889	chr20	35481545	G	A	A
Total_Hip	3.6564e-10	0.076	rs151107827,rs544670388	18.73	0.999856	chr20	35482231	T	TTTTG	TTTTG
Total_Hip	3.5502e-10	0.076	rs4911505	18.729	0.999852	chr20	35485352	G	C	C
Total_Hip	3.559e-10	0.076	rs224370	18.73	0.99988	chr20	35485555	A	G	A
Total_Hip	3.874e-10	0.076	rs224371	18.724	0.999858	chr20	35487005	G	A	G
Total_Hip	3.8241e-10	0.076	rs11698935	18.724	0.999883	chr20	35487189	T	C	T
Total_Hip	3.8701e-10	0.076	rs58355182	18.724	0.999898	chr20	35487861	G	T	G
Total_Hip	3.8701e-10	0.076	rs55969606	18.724	0.999899	chr20	35487862	C	T	C
Total_Hip	4.1714e-10	0.076	rs6119614	18.73	0.999906	chr20	35488954	G	A	G
Total_Hip	4.1959e-10	0.076	rs6060438	18.73	0.999905	chr20	35489577	C	T	T
Total_Hip	4.2806e-10	0.076	rs6120959	18.73	0.999906	chr20	35490022	A	G	A
Total_Hip	4.0264e-10	0.076	rs6058254	18.731	0.999911	chr20	35491668	C	T	C
Total_Hip	4.0203e-10	0.076	rs224375	18.731	0.999909	chr20	35492848	C	T	C
Total_Hip	3.7161e-10	0.076	rs224378	18.758	0.999891	chr20	35500935	A	G	A
Total_Hip	4.2721e-10	0.076	rs4911510	18.743	0.999889	chr20	35505325	A	G	G
Total_Hip	4.2748e-10	0.076	rs6060442	18.742	0.999877	chr20	35505928	T	C	C
Total_Hip	4.2921e-10	0.076	rs4281980	18.742	0.999827	chr20	35508752	C	T	T
Total_Hip	4.2924e-10	0.076	rs2236165	18.742	0.999825	chr20	35508896	G	A	G
Total_Hip	4.6783e-10	0.075	rs224381	18.747	0.999806	chr20	35509307	G	A	G
Total_Hip	4.296e-10	0.076	rs2236164	18.742	0.999816	chr20	35509524	C	T	C
Total_Hip	4.314e-10	0.076	rs10359	18.744	0.999787	chr20	35511960	G	A	G
Total_Hip	4.3257e-10	0.076	rs2236161	18.742	0.999774	chr20	35513802	A	C	C
Total_Hip	4.3279e-10	0.076	rs2236160	18.742	0.999773	chr20	35513992	G	A	G
Total_Hip	4.3291e-10	0.076	rs2236159	18.742	0.999771	chr20	35514360	C	T	T
Total_Hip	5.0568e-10	0.075	rs6060445	18.729	0.999755	chr20	35517805	T	C	C
Total_Hip	2.7905e-10	0.077	NA	19.305	0.996708	chr20	35518147	A	!	A
Total_Hip	5.0719e-10	0.075	rs224391	18.73	0.999748	chr20	35519332	C	G	C
Total_Hip	4.3273e-10	0.076	rs224392	18.724	0.999751	chr20	35520128	G	A	G
Total_Hip	5.0499e-10	0.075	rs139589520	18.729	0.999737	chr20	35520274	TA	T	T
Total_Hip	4.385e-10	0.076	rs11167267	18.742	0.999784	chr20	35521445	T	G	G
Total_Hip	4.2133e-10	0.076	rs224395	18.745	0.999773	chr20	35521599	G	A	G
Total_Hip	3.5139e-10	0.076	rs1810741	18.795	0.999762	chr20	35521887	C	T	C
Total_Hip	3.9194e-10	0.076	rs1810742	18.743	0.999793	chr20	35521890	G	A	G
Total_Hip	4.5471e-09	0.068	rs224396	21.312	0.997624	chr20	35524033	G	T	G
Total_Hip	1.9312e-09	0.075	rs6060448	17.184	0.999585	chr20	35524364	C	G	C
Total_Hip	1.9121e-09	0.075	rs224397	17.204	0.999463	chr20	35524728	C	T	C
Total_Hip	1.6483e-09	0.075	rs224410	17.15	0.999684	chr20	35538891	G	A	g
Total_Hip	1.8892e-10	0.063	rs1519029	35.501	0.999825	chr3	56059152	A	G	G
Total_Hip	3.1916e-10	0.063	rs4974162	35.536	0.999913	chr3	56061804	C	T	T
Total_Hip	3.4029e-10	0.062	rs6789050	35.53	0.999918	chr3	56063229	C	T	T
Total_Hip	3.4413e-10	0.062	rs13093077	35.51	0.999923	chr3	56063861	C	T	T
Total_Hip	3.1317e-10	0.063	rs34742957	35.515	0.999963	chr3	56068781	C	G	G
Total_Hip	2.9665e-10	0.063	rs2171072	35.598	0.999925	chr3	56081802	T	A	A
Total_Hip	2.3418e-10	0.064	rs13058777	33.476	0.999215	chr3	56129532	T	A	A
Total_Hip	7.1144e-11	0.066	rs17235410	33.549	0.999538	chr3	56146859	T	C	C
Total_Hip	8.5486e-11	0.065	rs1485672	33.56	0.999853	chr3	56155105	T	G	G
Total_Hip	7.9088e-11	0.065	rs11917333	33.577	0.99951	chr3	56165222	C	G	G
Total_Hip	4.0135e-11	0.066	rs13098091	33.621	0.999835	chr3	56174458	A	C	C
Total_Hip	7.2146e-12	0.068	rs755322	34.507	0.9997	chr3	56184488	T	C	C
Total_Hip	7.2037e-12	0.068	rs138594236,rs6147830	34.507	0.999698	chr3	56185151	G	GAAGCT	GAAGCT
Total_Hip	5.9738e-13	0.07	rs9830173	38.353	0.999854	chr3	56191301	C	G	G
Total_Hip	2.3005e-11	0.064	rs7635184	41.371	0.999857	chr3	56192013	G	A	A
Total_Hip	1.4616e-11	0.067	rs4974124	34.402	0.999907	chr3	56197231	T	C	C
Total_Hip	3.0725e-10	-0.06	rs991334	47.18	0.999982	chr3	56200755	T	C	T
Total_Hip	1.2193e-11	0.068	rs4974182	34.505	0.999912	chr3	56211386	C	T	T
Total_Hip	8.5211e-12	0.068	rs1452220	34.489	0.999945	chr3	56224299	A	G	G
Total_Hip	6.1389e-10	0.061	rs9867216	37.428	0.999935	chr3	56234716	C	T	T
Total_Hip	6.1438e-10	0.061	rs9810491	37.428	0.999932	chr3	56235248	G	A	A
Total_Hip	5.0615e-10	0.061	rs11337314	37.42	0.999819	chr3	56236278	A	AT	AT
Total_Hip	9.6121e-12	0.068	rs1452222	34.493	0.999919	chr3	56237822	C	A	A
Total_Hip	6.6569e-10	0.061	rs11719222	37.425	0.999932	chr3	56239724	T	C	C
Total_Hip	1.5815e-11	0.067	rs7626886	34.398	0.999941	chr3	56241213	T	C	C
Total_Hip	1.5633e-11	0.067	rs7627149	34.407	0.999942	chr3	56241513	T	C	C
Total_Hip	1.5632e-11	0.067	rs13065887	34.407	0.999946	chr3	56242942	T	G	G
Total_Hip	1.4952e-11	0.067	rs4974127	34.408	0.999949	chr3	56243693	T	C	C
Total_Hip	1.5606e-11	0.067	rs4974128	34.408	0.999947	chr3	56243988	T	C	c
Total_Hip	1.5116e-11	0.067	rs11922083	34.424	0.999511	chr3	56245004	C	G	G
Total_Hip	1.4032e-11	0.068	rs13064390	34.319	0.999838	chr3	56245900	C	A	A
Total_Hip	1.3953e-11	0.068	rs13065193	34.319	0.99976	chr3	56246288	T	C	C
Total_Hip	1.3995e-11	0.068	rs35099506,rs397747218	34.407	0.999623	chr3	56247324	A	AAT	AAT
Total_Hip	3.2059e-11	0.067	rs13077690	33.419	0.999199	chr3	56248488	T	C	C
Total_Hip	7.128e-11	0.065	rs35659930	33.922	0.999496	chr3	56250454	A	T	T
Total_Hip	6.5415e-11	0.065	rs35110829	34.235	0.999959	chr3	56255872	C	G	G
Total_Hip	8.1923e-11	0.065	rs34770968	33.905	0.999962	chr3	56256987	G	C	C
Total_Hip	8.1535e-11	0.065	rs34392996	33.914	0.999964	chr3	56257669	G	T	T
Total_Hip	8.1493e-11	0.065	rs56135751	33.907	0.999958	chr3	56265666	G	A	A
Total_Hip	8.1476e-11	0.065	rs35102305	33.907	0.999958	chr3	56266970	T	C	C
Total_Hip	8.6102e-11	0.065	rs35215252	33.917	0.99977	chr3	56267077	T	C	C
Total_Hip	8.1587e-11	0.065	rs11919266	33.907	0.999928	chr3	56267606	T	C	C
Total_Hip	2.5004e-10	0.063	rs2123181	33.856	0.999956	chr3	56277827	C	A	A
Total_Hip	1.6024e-10	0.065	rs36044157	32.439	0.999959	chr3	56294564	G	T	T
Total_Hip	1.6027e-10	0.065	rs11708280	32.439	0.999949	chr3	56295083	A	C	C
Total_Hip	1.4867e-10	0.065	rs11712446	32.437	0.999957	chr3	56295236	G	T	T
Total_Hip	1.7869e-10	0.064	rs34699897	34.169	0.999937	chr3	56301614	G	T	T
Total_Hip	1.4711e-10	0.065	rs9799155	32.437	0.999959	chr3	56301910	A	G	G
Total_Hip	1.4581e-10	0.065	rs11130510	32.437	0.999966	chr3	56302996	G	A	A
Total_Hip	1.882e-10	0.064	rs34715192	33.995	0.999873	chr3	56304864	T	C	C
Total_Hip	3.1927e-10	0.063	rs6810245	33.881	0.999479	chr3	56305865	G	T	T
Total_Hip	1.5049e-10	0.065	rs4974193	32.434	0.999973	chr3	56307118	T	C	C
Total_Hip	1.8027e-10	0.064	rs34502592	34.165	0.999955	chr3	56307297	T	C	C
Total_Hip	1.5022e-10	0.065	rs11715860	32.434	0.999975	chr3	56307564	A	G	G
Total_Hip	2.0988e-10	0.064	rs34188866,rs397716410	32.71	0.994111	chr3	56308794	G	!	GT
Total_Hip	4.1208e-10	0.063	NA	32.79	0.992782	chr3	56308794	!	GT	GT
Total_Hip	2.268e-10	0.063	rs35255607,rs397804529	34.58	0.99996	chr3	56310611	C	CT	C
Total_Hip	1.4993e-10	0.065	rs11130512	32.433	0.999957	chr3	56314678	A	G	G
Total_Hip	2.8403e-10	0.064	rs398038695,rs544531432,rs71294731	32.36	0.999245	chr3	56315758	GAA	!	GA
Total_Hip	3.7715e-10	0.063	NA	32.471	0.999098	chr3	56315758	!	GA	GA
Total_Hip	1.2722e-10	0.065	rs62253627	32.423	0.999885	chr3	56316797	G	A	A
Total_Hip	1.3549e-10	0.065	rs13061518	32.435	0.999971	chr3	56317715	G	A	A
Total_Hip	1.3377e-10	0.065	rs11922800	32.355	0.999939	chr3	56318519	G	A	A
Total_Hip	1.3146e-10	0.065	rs4974197	32.435	0.999948	chr3	56323825	C	T	T
Total_Hip	1.0748e-10	0.065	rs11710376	32.334	0.999786	chr3	56326656	A	G	G
Total_Hip	1.4105e-10	0.065	rs11710542	32.401	0.999938	chr3	56327324	A	C	C
Total_Hip	1.4121e-10	0.065	rs11130513	32.401	0.999937	chr3	56327670	A	C	c
Total_Hip	1.4003e-10	0.065	rs6765986	32.401	0.999938	chr3	56328182	C	A	A
Total_Hip	1.3765e-10	0.065	rs6445780	32.401	0.999934	chr3	56331982	T	!	G
Total_Hip	9.7737e-11	0.066	NA	32.339	0.999547	chr3	56332132	!	TCACACACACACACACATGTG	TCACACACACACACACATGTG
Total_Hip	1.3721e-10	0.065	rs2316862	32.401	0.999934	chr3	56332262	C	G	G
Total_Hip	1.4951e-09	0.061	rs4974134	32.687	0.999921	chr3	56339916	A	G	G
Total_Hip	1.6956e-09	0.061	rs62255872	32.688	0.999954	chr3	56347298	G	A	A
Total_Hip	1.0549e-09	0.062	rs113302974,rs35892847	32.25	0.999852	chr3	56355864	T	TTC	TTC
Total_Hip	1.2903e-09	0.062	rs4974203	32.077	0.99983	chr3	56356964	T	C	C
Femoral neck	1.8409e-10	0.058	rs4835180	49.491	0.997719	chr4	144599456	G	A	A
Femoral neck	7.5448e-11	0.06	rs13103733	43.194	0.999821	chr4	144601919	T	C	C
Femoral neck	1.1102e-10	0.059	rs56095409	43.125	0.999858	chr4	144604255	T	G	G
Femoral neck	1.5159e-10	0.059	rs369549353,rs796196879	43.171	0.999899	chr4	144613149	C	!	CAA
Femoral neck	1.1058e-10	0.059	rs7692554	43.125	0.999941	chr4	144615184	A	G	G
Femoral neck	1.1289e-10	0.059	rs13146616	43.129	0.999971	chr4	144620741	T	C	C
Femoral neck	1.1264e-10	0.059	rs7699073	43.129	0.999974	chr4	144621516	G	C	C
Femoral neck	1.5445e-10	0.059	rs13119931	43.14	0.999623	chr4	144622177	C	G	G
Femoral neck	1.6165e-10	0.059	rs17720281	43.174	0.999981	chr4	144622624	T	C	C
Femoral neck	1.6109e-10	0.059	rs17776795	43.173	0.99998	chr4	144623684	G	A	A
Femoral neck	1.6423e-10	0.059	rs7679425	43.172	0.99997	chr4	144625714	T	C	c
Femoral neck	1.6129e-10	0.059	rs113044884,rs147231094,rs3041398,rs71590469	43.175	0.999974	chr4	144628766	CAC	!	CAA,CAC
Femoral neck	1.5468e-10	0.059	rs62346124	43.173	0.99999	chr4	144629173	C	T	T
Femoral neck	1.5499e-10	0.059	rs145566169	43.173	0.999986	chr4	144629414	TA	T	T
Femoral neck	1.547e-10	0.059	rs6814581	43.174	0.999983	chr4	144635074	T	C	C
Femoral neck	1.4989e-10	0.059	rs11100862	43.174	0.999984	chr4	144636499	A	T	T
Femoral neck	2.1123e-10	0.059	rs67904839	43.144	0.999987	chr4	144639180	A	G	G
Femoral neck	1.4723e-10	0.059	rs12500932	43.099	0.999988	chr4	144639752	A	C	C
Femoral neck	1.6772e-10	0.059	rs34939090	43.097	0.999983	chr4	144641379	G	C	G
Femoral neck	1.7161e-10	0.059	rs35457096,rs397764714	43.097	0.999978	chr4	144642044	C	CA	CA
Femoral neck	1.8482e-10	0.059	rs6845999	43.101	0.999954	chr4	144644674	T	C	C
Femoral neck	9.9639e-11	0.06	rs13125694	42.896	0.99982	chr4	144645696	T	C	C
Femoral neck	1.2244e-10	0.059	rs12507427	43.146	0.999432	chr4	144646319	A	T	T
Femoral neck	2.3832e-10	0.058	rs13146972	42.957	0.999974	chr4	144648540	T	C	T
Femoral neck	3.4123e-10	0.058	rs13136840	43.002	0.999968	chr4	144650542	C	A	A
Femoral neck	3.4116e-10	0.058	rs7675744	43.001	0.999963	chr4	144650894	C	T	C
Femoral neck	3.4152e-10	0.058	rs7676399	43.001	0.999964	chr4	144651449	T	A	A
Femoral neck	3.4161e-10	0.058	rs11464673,rs397753216	43.001	0.999963	chr4	144651761	AT	A	AT
Femoral neck	1.0564e-09	0.056	rs1355601	43.792	0.99985	chr4	144659138	A	C	C
Femoral neck	1.2208e-09	0.056	rs6852346	43.835	0.999818	chr4	144664202	T	A	T
Femoral neck	1.2223e-09	0.056	rs6825848	43.835	0.999818	chr4	144664369	A	G	G
Femoral neck	1.2078e-09	0.056	rs6537302	43.836	0.999808	chr4	144666964	T	A	T
Femoral neck	3.1282e-10	-0.059	rs2055059	39.031	0.999399	chr4	144676607	!	G	G
Femoral neck	6.6234e-10	-0.058	NA	38.919	0.999549	chr4	144676607	A	!	G
Femoral neck	6.6339e-10	-0.058	rs11946517	38.92	0.999583	chr4	144678382	G	C	C
Femoral neck	1.3839e-11	-0.062	rs2131354	45.026	0.999642	chr4	144678756	G	A	G
Femoral neck	1.2311e-10	0.059	rs6537307	49.713	0.999227	chr4	144680711	G	A	G
Femoral neck	1.4301e-10	0.059	rs7665268	49.588	0.99899	chr4	144681675	A	G	g
Femoral neck	1.5529e-10	0.059	rs6819412	49.585	0.999702	chr4	144683881	C	T	T
Femoral neck	2.7429e-10	-0.058	rs35356684,rs72631938	46.353	0.999877	chr4	144690784	CTA	C	CTA
Femoral neck	2.7337e-10	-0.058	rs12507436	46.352	0.999875	chr4	144691399	C	A	C
Femoral neck	2.7337e-10	-0.058	rs12511407	46.352	0.999875	chr4	144691400	A	T	A
Femoral neck	1.5526e-10	0.059	rs13146352	49.588	0.999607	chr4	144692399	G	A	A
Femoral neck	2.7394e-10	-0.058	rs6812830	46.352	0.99988	chr4	144692655	G	A	G
Femoral neck	9.6718e-11	0.059	NA	49.329	0.999689	chr4	144693832	!	G	G
Femoral neck	9.6718e-11	0.059	rs13131837	49.329	0.999689	chr4	144693832	A	!	G
Femoral neck	2.0205e-10	-0.058	rs1492819	46.41	0.9999	chr4	144698261	T	C	T
Femoral neck	1.9523e-09	-0.056	rs1389029	43.288	0.999814	chr4	144717026	C	T	C
Intertrochanteric	7.506e-10	0.059	rs1597582	36.719	0.998802	chr1	102740815	G	A	G
Intertrochanteric	3.3857e-10	0.059	rs1812682	40.495	0.999244	chr1	102745063	A	T	A
Intertrochanteric	6.3371e-10	0.059	rs6577334	39.333	0.99961	chr1	102748718	A	G	g
Intertrochanteric	4.3488e-10	0.059	rs9787064	40.537	0.9993	chr1	102750407	T	C	T
Intertrochanteric	6.5761e-10	0.059	rs713162	39.335	0.99998	chr1	102751325	A	G	G
Intertrochanteric	3.1041e-10	0.06	rs10735776	40.496	0.999978	chr1	102752629	T	C	T
Intertrochanteric	3.0996e-10	0.06	rs10747431	40.496	0.999963	chr1	102752657	T	C	T
Intertrochanteric	3.1046e-10	0.06	rs34891700	40.496	0.999982	chr1	102753715	AC	A	AC
Intertrochanteric	3.1049e-10	0.06	rs61812153	40.496	0.99998	chr1	102754372	C	T	C
Intertrochanteric	3.1041e-10	0.06	rs12136992	40.496	0.999986	chr1	102755252	G	A	G
Intertrochanteric	2.9089e-10	0.06	rs12132471	40.491	0.999935	chr1	102755988	G	A	G
Intertrochanteric	3.0986e-10	0.06	rs4908262	40.496	0.999993	chr1	102760143	C	T	C
Intertrochanteric	3.162e-10	0.059	rs1932341	40.49	0.999982	chr1	102762465	T	C	T
Intertrochanteric	1.5696e-10	0.061	rs921416	40.488	0.999991	chr1	102763023	C	T	c
Intertrochanteric	1.6431e-10	0.06	rs7521799	40.478	0.999979	chr1	102766961	T	G	T
Intertrochanteric	1.7591e-10	0.06	rs12144719	40.478	0.999993	chr1	102772855	G	A	G
Intertrochanteric	1.7612e-10	0.06	rs34277530	40.478	0.999991	chr1	102773125	TC	T	TC
Intertrochanteric	1.6998e-10	0.06	rs62995062	40.491	0.999758	chr1	102773126	C	A	A
Intertrochanteric	3.9852e-10	0.059	rs61812156	40.667	0.997129	chr1	102773127	A	T	T
Intertrochanteric	1.7694e-10	0.06	rs12406439	40.479	0.999958	chr1	102774795	C	T	C
Intertrochanteric	1.7608e-10	0.06	rs12410008	40.478	0.999993	chr1	102776242	G	A	G
Intertrochanteric	1.7618e-10	0.06	rs7540247	40.478	0.999993	chr1	102778213	T	A	T
Intertrochanteric	1.7621e-10	0.06	rs11164600	40.478	0.999993	chr1	102778786	T	C	T
Intertrochanteric	1.7636e-10	0.06	rs4381210	40.478	0.999992	chr1	102781741	C	T	A
Intertrochanteric	1.7644e-10	0.06	rs11164603	40.478	0.999992	chr1	102783422	A	T	A
Intertrochanteric	1.7645e-10	0.06	rs10874654	40.478	0.99999	chr1	102783627	C	T	C
Intertrochanteric	1.7362e-10	0.06	rs10782904	40.478	0.999993	chr1	102785450	G	A	G
Intertrochanteric	1.4204e-10	0.061	rs10782905	40.58	0.999987	chr1	102785739	G	C	G
Intertrochanteric	1.7374e-10	0.06	rs11164604	40.478	0.999991	chr1	102787929	C	T	C
Intertrochanteric	1.7421e-10	0.06	rs149450293,rs35290119	40.479	0.999968	chr1	102789190	GAAGT	G	GAAGT
Intertrochanteric	1.7719e-10	0.06	rs1451029	40.477	0.99999	chr1	102789747	T	C	T
Intertrochanteric	1.7721e-10	0.06	rs12129229	40.477	0.99999	chr1	102790131	A	G	A
Intertrochanteric	1.7722e-10	0.06	rs34213081,rs397766844	40.477	0.999988	chr1	102790851	AAT	A	AAT
Intertrochanteric	1.7739e-10	0.06	rs1551105	40.477	0.99999	chr1	102793953	G	T	G
Intertrochanteric	2.691e-10	0.06	rs4590689	40.341	0.999986	chr1	102799408	G	A	G
Intertrochanteric	2.692e-10	0.06	rs12133645	40.342	0.999984	chr1	102802582	!	A	T
Intertrochanteric	2.2711e-10	0.06	rs112510995	40.342	0.999927	chr1	102806868	T	C	T
Intertrochanteric	2.2774e-10	0.06	rs34532331	40.34	0.999974	chr1	102807589	TC	T	TC
Intertrochanteric	2.2806e-10	0.06	rs34310235	40.34	0.999976	chr1	102808526	T	C	T
Intertrochanteric	2.2887e-10	0.06	rs1451042	40.341	0.99997	chr1	102813154	T	C	T
Intertrochanteric	2.2891e-10	0.06	rs1451043	40.341	0.99997	chr1	102813345	A	T	A
Intertrochanteric	2.5756e-10	0.06	rs7513722	40.381	0.999839	chr1	102819727	T	C	T
Intertrochanteric	3.578e-10	0.059	NA	40.84	0.996437	chr1	102820294	G	!	G
Intertrochanteric	2.3002e-10	0.06	rs11164616	40.343	0.999965	chr1	102821092	T	C	T
Intertrochanteric	3.1722e-10	0.059	rs56922544	40.634	0.999963	chr1	102827704	C	T	C
Intertrochanteric	3.1776e-10	0.059	rs36197812	40.634	0.999964	chr1	102831687	AC	A	AC
Intertrochanteric	3.1811e-10	0.059	rs1839632	40.633	0.999965	chr1	102834188	C	G	G
Intertrochanteric	3.4271e-10	0.059	rs10782909	40.706	0.999929	chr1	102844306	A	C	A
Intertrochanteric	3.4136e-10	0.059	rs1599703	40.706	0.999973	chr1	102844633	T	C	T
Intertrochanteric	3.4286e-10	0.059	rs10782910	40.706	0.999971	chr1	102851530	C	T	C
Intertrochanteric	3.4687e-10	0.059	rs2376259	40.706	0.999967	chr1	102853417	T	G	T
Intertrochanteric	2.7095e-10	0.06	rs2086014	40.843	0.999985	chr1	102854348	G	A	G
Intertrochanteric	2.7119e-10	0.06	rs10430072	40.843	0.999987	chr1	102855191	G	C	G
Intertrochanteric	3.2037e-10	0.059	rs10874660	40.844	0.999952	chr1	102858976	C	A	C
Intertrochanteric	2.8476e-10	0.06	rs12404334	40.843	0.999931	chr1	102860218	T	C	t
Intertrochanteric	3.732e-10	0.059	rs10874661	40.871	0.999827	chr1	102863373	G	T	G
Intertrochanteric	2.7683e-10	0.06	rs12133652	40.842	0.999889	chr1	102869580	A	G	A
Intertrochanteric	2.1256e-11	0.063	rs1318755	39.79	0.999908	chr1	102874957	G	A	G
Intertrochanteric	5.6023e-11	0.062	rs2169608	39.542	0.999936	chr1	102884562	G	C	G
Intertrochanteric	5.635e-11	0.062	rs2169609	39.542	0.999935	chr1	102884881	T	C	C
Intertrochanteric	5.6798e-11	0.062	rs2077569	39.542	0.999934	chr1	102885320	G	A	G
Intertrochanteric	5.6707e-11	0.062	rs945326	39.542	0.999909	chr1	102885699	T	G	T
Intertrochanteric	5.7258e-11	0.062	rs1932331	39.542	0.999933	chr1	102885767	C	T	T
Intertrochanteric	5.7918e-11	0.062	rs1841841	39.542	0.999935	chr1	102886399	T	C	T
Intertrochanteric	5.8043e-11	0.062	rs1463048	39.542	0.999935	chr1	102886520	C	T	C
Intertrochanteric	5.8446e-11	0.062	rs2229783	39.543	0.999937	chr1	102886895	A	G	G
Intertrochanteric	5.783e-11	0.062	rs11164628	39.543	0.999932	chr1	102887217	C	T	C
Intertrochanteric	5.7907e-11	0.062	rs11164629	39.543	0.999933	chr1	102887245	G	A	G
Intertrochanteric	5.7579e-11	0.062	rs11164630	39.543	0.999922	chr1	102887439	C	T	C
Intertrochanteric	6.8997e-11	0.062	rs12023984	39.519	0.999752	chr1	102887583	C	A	A
Intertrochanteric	5.6623e-11	0.062	rs11164632	39.542	0.999926	chr1	102888344	A	T	T
Intertrochanteric	5.5803e-11	0.062	rs11164633	39.543	0.999908	chr1	102888377	G	T	G
Intertrochanteric	1.1818e-11	0.065	rs10874662	38.135	0.999967	chr1	102891997	A	C	A
Intertrochanteric	1.2894e-11	0.065	rs6677574	38.127	0.999938	chr1	102897822	G	A	G
Intertrochanteric	1.2436e-11	0.065	rs1932350	38.127	0.999903	chr1	102900229	C	T	C
Intertrochanteric	1.0284e-11	0.065	rs11576308	39.447	0.999471	chr1	102905421	G	A	g
Intertrochanteric	2.7769e-10	0.061	rs1015747	35.116	0.999976	chr1	102909374	C	A	C
Intertrochanteric	2.8292e-10	0.061	rs4908272	35.116	0.999957	chr1	102913992	A	G	A
Intertrochanteric	2.2167e-11	0.064	rs3753841	39.081	0.999924	chr1	102914362	G	A	G
Intertrochanteric	2.2213e-11	0.064	rs141853979,rs3056626	39.081	0.999928	chr1	102915336	CTTTG	C	CTTTG
Intertrochanteric	2.8323e-10	0.061	rs11164637	35.115	0.999951	chr1	102917387	A	G	A
Intertrochanteric	2.8314e-10	0.061	rs1841837	35.117	0.99995	chr1	102918488	G	A	G
Intertrochanteric	2.2139e-11	0.064	rs993471	39.081	0.999927	chr1	102919817	G	A	G
Intertrochanteric	2.8218e-10	0.061	rs4908274	35.115	0.999947	chr1	102924358	A	T	A
Intertrochanteric	2.8179e-10	0.061	rs1993822	35.116	0.999946	chr1	102926807	C	A	C
Intertrochanteric	2.7139e-10	0.061	rs12138977	35.117	0.999948	chr1	102927901	C	T	C
Intertrochanteric	1.3071e-11	0.064	rs12756209	39.017	0.9999	chr1	102933651	A	C	A
Intertrochanteric	1.5247e-08	-0.06	rs758596	27.045	0.999867	chr17	61467502	A	G	G
Intertrochanteric	3.3611e-10	-0.059	rs12453593	47.737	0.999898	chr17	71892675	C	T	C
Intertrochanteric	8.654e-11	-0.061	rs750629173	42.818	0.999925	chr17	71915478	!	C	CTT
Intertrochanteric	1.0285e-10	-0.061	NA	42.794	0.99979	chr17	71915478	CTT	!	CTT
Intertrochanteric	7.9505e-11	-0.061	rs9891640	42.82	0.999983	chr17	71919212	A	G	A
Intertrochanteric	2.0401e-12	-0.066	rs11658988	43.511	0.99997	chr17	71923827	A	G	.
Intertrochanteric	2.1466e-12	-0.066	rs11650654	43.502	0.999947	chr17	71924074	T	C	.
Intertrochanteric	2.3234e-12	-0.066	rs9889264	43.527	0.999705	chr17	71924591	!	T	.
Intertrochanteric	2.4788e-12	-0.066	NA	43.526	0.999941	chr17	71924591	C	!	.
Intertrochanteric	1.7542e-12	-0.066	rs9905128	43.629	0.999984	chr17	71929883	G	A	.
Intertrochanteric	1.8325e-12	-0.066	rs11077584	43.627	0.999986	chr17	71930397	G	A	.
Intertrochanteric	1.6514e-12	-0.066	rs12450719	43.624	0.999984	chr17	71930413	G	A	.
Intertrochanteric	1.8323e-12	-0.066	rs12450856	43.627	0.999979	chr17	71930484	C	T	.
Intertrochanteric	1.7993e-12	-0.066	rs9913459	43.628	0.999981	chr17	71931060	G	A	.
Intertrochanteric	1.7872e-12	-0.066	rs4387633	43.627	0.999977	chr17	71931451	G	A	.
Intertrochanteric	1.652e-12	-0.066	rs12941651	43.628	0.999971	chr17	71932104	G	A	G
Intertrochanteric	1.6757e-12	-0.066	rs67387413	43.628	0.999968	chr17	71932282	G	C	G
Intertrochanteric	4.0955e-12	-0.065	rs9897139	43.942	0.999939	chr17	71933414	T	C	T
Intertrochanteric	2.3069e-13	-0.068	rs5821883,rs67530229	45.325	0.999835	chr17	71934915	TGATA	T	TGATA
Intertrochanteric	2.6293e-13	-0.068	rs7213040	45.212	0.999814	chr17	71938170	C	T	C
Intertrochanteric	8.4747e-12	-0.064	rs35582899	43.985	0.999836	chr17	71940755	G	A	G
Intertrochanteric	1.043e-11	-0.064	rs2015730	44.062	0.999895	chr17	71942545	G	A	-
Intertrochanteric	1.0855e-11	-0.064	rs7215568	44.066	0.999888	chr17	71943998	G	A	G
Intertrochanteric	1.1957e-11	-0.064	rs9912936	44.061	0.999851	chr17	71945274	G	A	g
Intertrochanteric	1.8173e-13	-0.069	rs12709255	44.791	0.999861	chr17	71948136	C	T	C
Intertrochanteric	1.9821e-13	-0.069	rs12451114	44.79	0.999776	chr17	71948499	C	T	C
Intertrochanteric	9.2118e-12	-0.064	rs9904423	44	0.999764	chr17	71949980	T	C	T
Intertrochanteric	8.6957e-12	-0.064	rs7217932	43.983	0.999908	chr17	71952875	A	G	A
Intertrochanteric	8.7946e-12	-0.064	rs11650567	43.98	0.999894	chr17	71953997	T	C	T
Intertrochanteric	9.826e-12	-0.064	rs1808242	44.064	0.999898	chr17	71957420	G	A	G
Intertrochanteric	7.6749e-12	-0.064	rs9900357	44.229	0.999743	chr17	71959151	A	G	A
Intertrochanteric	1.6299e-13	-0.069	rs1159421	44.675	0.999942	chr17	71962201	T	C	T
Intertrochanteric	2.0199e-13	-0.069	rs9897983	44.673	0.999799	chr17	71964434	C	T	C
Intertrochanteric	1.6932e-13	-0.069	rs34401126	44.671	0.999696	chr17	71965689	T	C	T
Intertrochanteric	2.9269e-13	0.072	rs11077587	33.484	0.99887	chr17	71969617	A	T	G
Intertrochanteric	3.0924e-13	0.072	rs12950751	33.455	0.998989	chr17	71970182	C	G	G
Intertrochanteric	3.1883e-13	0.072	rs35608188,rs398041856	33.455	0.9991	chr17	71971812	C	CT	CT
Intertrochanteric	3.0251e-13	0.072	rs12450694	33.47	0.999546	chr17	71973590	A	T	T
Intertrochanteric	3.0196e-13	0.072	rs12450214	33.47	0.999542	chr17	71973591	T	A	A
Intertrochanteric	1.6943e-11	0.065	rs9901940	38.273	0.999692	chr17	71977060	T	C	T
Intertrochanteric	1.5942e-11	0.065	rs9894289	38.278	0.999697	chr17	71985263	C	G	G
Intertrochanteric	3.711e-14	0.077	rs574052182,rs57628505,rs76355114	30.842	0.999154	chr17	71987727	GC	!	NA
Intertrochanteric	1.5445e-13	0.074	NA	31.528	0.999328	chr17	71987727	!	G	NA
Intertrochanteric	1.2051e-13	0.075	NA	31.548	0.999351	chr17	71987733	!	C	NA
Intertrochanteric	1.0089e-11	0.069	rs574052182,rs57628505,rs76355114	30.656	0.999113	chr17	71987733	CC	!	NA
Intertrochanteric	2.176e-12	0.07	rs10512580	33.055	0.999547	chr17	71990271	A	C	C
Intertrochanteric	8.9405e-14	0.074	rs56278251	33.087	0.999472	chr17	71991702	A	G	g
Intertrochanteric	2.6867e-13	0.072	rs9909958	33.377	0.99969	chr17	71995735	A	G	G
Intertrochanteric	5.3164e-13	0.071	rs2097958	34.417	0.998638	chr17	71996458	T	G	T
Intertrochanteric	2.7979e-13	0.072	rs11077590	33.378	0.999704	chr17	71998309	C	T	T
Intertrochanteric	2.7985e-13	0.072	rs9908506	33.374	0.999695	chr17	71998799	G	A	A
Intertrochanteric	2.8e-13	0.072	rs67504985,rs78547987	33.374	0.999696	chr17	71999017	A	AGAT	AGAT
Intertrochanteric	2.1797e-13	0.073	rs9913611	33.403	0.999701	chr17	71999745	T	G	T
Intertrochanteric	2.1886e-13	0.073	rs1990184	33.409	0.999913	chr17	72000710	A	C	C
Intertrochanteric	2.0815e-13	0.073	rs1990183	33.402	0.999679	chr17	72000753	A	G	G
Intertrochanteric	1.8116e-13	0.072	rs1541439	34.194	0.999693	chr17	72002301	A	G	G
Intertrochanteric	1.8339e-13	0.072	rs9899399	34.197	0.999664	chr17	72003272	G	A	A
Intertrochanteric	4.7694e-14	0.074	rs9906697	33.502	0.999583	chr17	72004069	T	A	A
Intertrochanteric	4.7699e-14	0.074	rs9906885	33.502	0.999582	chr17	72004132	G	A	A
Intertrochanteric	7.3801e-14	0.074	rs2158916	33.51	0.999304	chr17	72004535	A	T	A
Intertrochanteric	7.3801e-14	0.074	rs2158915	33.51	0.999304	chr17	72004543	G	A	G
Intertrochanteric	4.9889e-14	0.074	rs2108346	33.502	0.999592	chr17	72004730	T	G	G
Intertrochanteric	4.978e-14	0.074	rs8082221	33.498	0.999586	chr17	72005852	A	G	A
Intertrochanteric	4.979e-14	0.074	rs8069651	33.499	0.999585	chr17	72005956	C	T	C
Intertrochanteric	4.3988e-14	0.074	rs12601029	33.505	0.999589	chr17	72007174	A	G	A
Intertrochanteric	4.6172e-14	0.075	rs2160442	32.724	0.99959	chr17	72008059	A	G	A
Intertrochanteric	2.1819e-13	0.073	rs9916088	33.373	0.999303	chr17	72012097	T	C	C
Intertrochanteric	2.0542e-13	0.072	rs2342300	34.149	0.999236	chr17	72013504	A	T	T
Intertrochanteric	2.1833e-13	0.072	rs11077591	34.149	0.999225	chr17	72013830	A	G	G
Intertrochanteric	2.1779e-13	0.072	rs11077592	34.149	0.999206	chr17	72013837	A	G	G
Intertrochanteric	3.2158e-13	0.072	rs12150525	34.158	0.998935	chr17	72013981	T	C	C
Intertrochanteric	2.1754e-13	0.072	rs12150165	34.153	0.999215	chr17	72014127	G	A	A
Intertrochanteric	2.7782e-14	0.074	NA	34.643	0.999154	chr17	72015518	!	A	A
Intertrochanteric	1.9236e-13	0.072	rs12150300	34.164	0.999177	chr17	72015518	G	!	A
Intertrochanteric	3.4315e-13	0.072	rs549983262	34.084	0.998935	chr17	72015687	T	TA	TA
Intertrochanteric	2.0792e-13	0.072	rs9914165	34.236	0.995275	chr17	72015688	T	A	a
Intertrochanteric	5.7174e-10	0.06	rs1964276	37.131	0.999486	chr17	72017369	T	C	C
Intertrochanteric	7.8587e-11	0.062	rs9830173	38.353	0.999854	chr3	56191301	C	G	G
Intertrochanteric	6.3255e-10	-0.058	rs991334	47.18	0.999982	chr3	56200755	T	C	T
Trochanter	7.7769e-10	0.058	rs1812682	40.495	0.999244	chr1	102745063	A	T	A
Trochanter	5.1668e-10	0.059	rs9787064	40.537	0.9993	chr1	102750407	T	C	T
Trochanter	1.8887e-09	0.057	rs713162	39.335	0.99998	chr1	102751325	A	G	G
Trochanter	5.8878e-10	0.059	rs10735776	40.496	0.999978	chr1	102752629	T	C	T
Trochanter	5.8581e-10	0.059	rs10747431	40.496	0.999963	chr1	102752657	T	C	T
Trochanter	5.8762e-10	0.059	rs34891700	40.496	0.999982	chr1	102753715	AC	A	AC
Trochanter	5.8739e-10	0.059	rs61812153	40.496	0.99998	chr1	102754372	C	T	C
Trochanter	5.873e-10	0.059	rs12136992	40.496	0.999986	chr1	102755252	G	A	G
Trochanter	5.177e-10	0.059	rs12132471	40.491	0.999935	chr1	102755988	G	A	G
Trochanter	5.8608e-10	0.059	rs4908262	40.496	0.999993	chr1	102760143	C	T	C
Trochanter	5.3785e-10	0.059	rs1932341	40.49	0.999982	chr1	102762465	T	C	T
Trochanter	4.0983e-10	0.059	rs921416	40.488	0.999991	chr1	102763023	C	T	c
Trochanter	3.1812e-10	0.06	rs7521799	40.478	0.999979	chr1	102766961	T	G	T
Trochanter	3.1655e-10	0.06	rs12144719	40.478	0.999993	chr1	102772855	G	A	G
Trochanter	3.162e-10	0.06	rs34277530	40.478	0.999991	chr1	102773125	TC	T	TC
Trochanter	2.2795e-10	0.06	rs62995062	40.491	0.999758	chr1	102773126	C	A	A
Trochanter	2.7555e-10	0.06	rs61812156	40.667	0.997129	chr1	102773127	A	T	T
Trochanter	3.1681e-10	0.06	rs12406439	40.479	0.999958	chr1	102774795	C	T	C
Trochanter	3.1653e-10	0.06	rs12410008	40.478	0.999993	chr1	102776242	G	A	G
Trochanter	3.1652e-10	0.06	rs7540247	40.478	0.999993	chr1	102778213	T	A	T
Trochanter	3.1652e-10	0.06	rs11164600	40.478	0.999993	chr1	102778786	T	C	T
Trochanter	3.1651e-10	0.06	rs4381210	40.478	0.999992	chr1	102781741	C	T	A
Trochanter	3.165e-10	0.06	rs11164603	40.478	0.999992	chr1	102783422	A	T	A
Trochanter	3.165e-10	0.06	rs10874654	40.478	0.99999	chr1	102783627	C	T	C
Trochanter	3.2443e-10	0.06	rs10782904	40.478	0.999993	chr1	102785450	G	A	G
Trochanter	2.3087e-10	0.06	rs10782905	40.58	0.999987	chr1	102785739	G	C	G
Trochanter	3.2443e-10	0.06	rs11164604	40.478	0.999991	chr1	102787929	C	T	C
Trochanter	3.2512e-10	0.06	rs149450293,rs35290119	40.479	0.999968	chr1	102789190	GAAGT	G	GAAGT
Trochanter	3.238e-10	0.06	rs1451029	40.477	0.99999	chr1	102789747	T	C	T
Trochanter	3.2379e-10	0.06	rs12129229	40.477	0.99999	chr1	102790131	A	G	A
Trochanter	3.2351e-10	0.06	rs34213081,rs397766844	40.477	0.999988	chr1	102790851	AAT	A	AAT
Trochanter	3.238e-10	0.06	rs1551105	40.477	0.99999	chr1	102793953	G	T	G
Trochanter	6.8238e-10	0.058	rs4590689	40.341	0.999986	chr1	102799408	G	A	G
Trochanter	6.8046e-10	0.058	rs12133645	40.342	0.999984	chr1	102802582	!	A	T
Trochanter	6.813e-10	0.058	rs112510995	40.342	0.999927	chr1	102806868	T	C	T
Trochanter	6.8496e-10	0.058	rs34532331	40.34	0.999974	chr1	102807589	TC	T	TC
Trochanter	6.8408e-10	0.058	rs34310235	40.34	0.999976	chr1	102808526	T	C	T
Trochanter	6.7843e-10	0.058	rs1451042	40.341	0.99997	chr1	102813154	T	C	T
Trochanter	6.7814e-10	0.058	rs1451043	40.341	0.99997	chr1	102813345	A	T	A
Trochanter	4.6214e-10	0.059	rs7513722	40.381	0.999839	chr1	102819727	T	C	T
Trochanter	6.7123e-10	0.058	rs11164616	40.343	0.999965	chr1	102821092	T	C	T
Trochanter	6.6953e-10	0.058	rs56922544	40.634	0.999963	chr1	102827704	C	T	C
Trochanter	6.6809e-10	0.058	rs36197812	40.634	0.999964	chr1	102831687	AC	A	AC
Trochanter	6.6723e-10	0.058	rs1839632	40.633	0.999965	chr1	102834188	C	G	G
Trochanter	6.2555e-10	0.058	rs10782909	40.706	0.999929	chr1	102844306	A	C	A
Trochanter	6.3e-10	0.058	rs1599703	40.706	0.999973	chr1	102844633	T	C	T
Trochanter	6.1541e-10	0.058	rs10782910	40.706	0.999971	chr1	102851530	C	T	C
Trochanter	6.1467e-10	0.058	rs2376259	40.706	0.999967	chr1	102853417	T	G	T
Trochanter	3.3776e-10	0.059	rs2086014	40.843	0.999985	chr1	102854348	G	A	G
Trochanter	3.3674e-10	0.059	rs10430072	40.843	0.999987	chr1	102855191	G	C	G
Trochanter	3.4931e-10	0.059	rs10874660	40.844	0.999952	chr1	102858976	C	A	C
Trochanter	3.4772e-10	0.059	rs12404334	40.843	0.999931	chr1	102860218	T	C	t
Trochanter	2.5995e-10	0.06	rs10874661	40.871	0.999827	chr1	102863373	G	T	G
Trochanter	3.9367e-10	0.059	rs12133652	40.842	0.999889	chr1	102869580	A	G	A
Trochanter	1.3477e-09	0.058	rs1318755	39.79	0.999908	chr1	102874957	G	A	G
Trochanter	3.2441e-09	-0.055	rs1318756	48.103	0.999367	chr1	102875067	C	T	T
Trochanter	1.6951e-10	-0.059	rs4907985	46.821	0.999434	chr1	102875460	A	T	T
Trochanter	2.8367e-10	-0.058	rs12722976	46.679	0.999568	chr1	102880188	G	C	C
Trochanter	2.8285e-10	-0.058	rs3056624,rs5776661	46.678	0.999695	chr1	102882172	G	GTATT	GTATT
Trochanter	2.5203e-10	0.06	rs2169608	39.542	0.999936	chr1	102884562	G	C	G
Trochanter	2.5135e-10	0.06	rs2169609	39.542	0.999935	chr1	102884881	T	C	C
Trochanter	2.5039e-10	0.06	rs2077569	39.542	0.999934	chr1	102885320	G	A	G
Trochanter	2.5018e-10	0.06	rs945326	39.542	0.999909	chr1	102885699	T	G	T
Trochanter	2.494e-10	0.06	rs1932331	39.542	0.999933	chr1	102885767	C	T	T
Trochanter	2.4804e-10	0.06	rs1841841	39.542	0.999935	chr1	102886399	T	C	T
Trochanter	2.4779e-10	0.06	rs1463048	39.542	0.999935	chr1	102886520	C	T	C
Trochanter	2.4697e-10	0.06	rs2229783	39.543	0.999937	chr1	102886895	A	G	G
Trochanter	2.4815e-10	0.06	rs11164628	39.543	0.999932	chr1	102887217	C	T	C
Trochanter	2.4776e-10	0.06	rs11164629	39.543	0.999933	chr1	102887245	G	A	G
Trochanter	2.4844e-10	0.06	rs11164630	39.543	0.999922	chr1	102887439	C	T	C
Trochanter	2.6673e-10	0.06	rs12023984	39.519	0.999752	chr1	102887583	C	A	A
Trochanter	2.5169e-10	0.06	rs11164632	39.542	0.999926	chr1	102888344	A	T	T
Trochanter	2.4903e-10	0.06	rs11164633	39.543	0.999908	chr1	102888377	G	T	G
Trochanter	1.0848e-10	0.062	rs10874662	38.135	0.999967	chr1	102891997	A	C	A
Trochanter	1.0267e-10	0.062	rs6677574	38.127	0.999938	chr1	102897822	G	A	G
Trochanter	9.2048e-11	0.062	rs1932350	38.127	0.999903	chr1	102900229	C	T	C
Trochanter	2.352e-10	0.06	rs11576308	39.447	0.999471	chr1	102905421	G	A	g
Trochanter	8.8346e-11	0.062	rs3753841	39.081	0.999924	chr1	102914362	G	A	G
Trochanter	8.8484e-11	0.062	rs141853979,rs3056626	39.081	0.999928	chr1	102915336	CTTTG	C	CTTTG
Trochanter	8.8424e-11	0.062	rs993471	39.081	0.999927	chr1	102919817	G	A	G
Trochanter	1.5993e-10	0.061	rs12756209	39.017	0.9999	chr1	102933651	A	C	A
Trochanter	1.551e-09	-0.058	rs4760171	36.534	0.999864	chr12	57832121	C	T	C
Trochanter	2.0406e-09	-0.058	rs10783850	35.806	0.999973	chr12	57835594	C	T	T
Trochanter	1.9731e-09	-0.058	rs10783851	35.785	0.99993	chr12	57837372	A	G	G
Trochanter	8.403e-10	-0.059	rs4760335	35.619	0.999428	chr12	57845765	C	T	C
Trochanter	8.9606e-10	-0.059	rs10877028	35.619	0.999483	chr12	57847245	G	T	G
Trochanter	7.6613e-10	-0.06	rs1599750	35.619	0.999504	chr12	57848762	G	T	G
Trochanter	7.7584e-10	-0.06	rs1599751	35.62	0.9995	chr12	57849066	C	T	C
Trochanter	1.6581e-09	-0.059	rs398055602,rs67530664	35.246	0.999491	chr12	57849479	A	ACT	ACT
Trochanter	5.5801e-10	-0.06	rs10783854	35.554	0.99948	chr12	57850847	T	C	C
Trochanter	5.6457e-10	-0.06	rs11172361	35.553	0.999451	chr12	57850963	C	A	C
Trochanter	3.4558e-09	-0.058	rs11172362	34.617	0.99875	chr12	57850973	A	T	T
Trochanter	1.172e-09	-0.059	rs10783855	35.18	0.999485	chr12	57852573	A	C	C
Trochanter	5.8395e-10	-0.06	rs10783856	35.05	0.999565	chr12	57855460	G	A	G
Trochanter	5.6639e-10	-0.06	rs10747784	35.047	0.999626	chr12	57857579	A	G	G
Trochanter	3.0714e-10	-0.061	rs76052748	35.304	0.999554	chr12	57858659	G	GT	G
Trochanter	1.3279e-09	-0.059	rs10877029	35.169	0.999852	chr12	57862227	C	T	C
Trochanter	4.8098e-11	0.062	rs3736802	45.075	0.999979	chr20	35016239	T	C	T
Trochanter	3.5029e-11	0.062	rs6088730	46.623	0.999929	chr20	35145901	G	C	C
Trochanter	3.5085e-11	0.062	rs6060267	46.622	0.999934	chr20	35146209	G	A	A
Trochanter	3.4855e-11	0.062	rs6060268	46.622	0.999938	chr20	35146490	C	T	t
Trochanter	3.4224e-11	0.062	rs1415771	46.622	0.99995	chr20	35146690	A	G	G
Trochanter	3.4364e-11	0.062	rs945959	46.622	0.999945	chr20	35147102	C	G	C
Trochanter	5.8768e-11	0.062	NA	45.387	0.993585	chr20	35148711	!	TCAAAAAAAA	TCAAAAAAAA
Trochanter	3.4466e-11	0.062	rs1124511	46.621	0.999944	chr20	35148894	C	A	C
Trochanter	2.1591e-11	0.063	NA	46.763	0.999572	chr20	35150021	AC	A	A
Trochanter	5.4228e-11	0.061	rs6088744	46.964	0.99986	chr20	35162339	C	T	C
Trochanter	1.3999e-11	0.063	rs141367568,rs199945615,rs561345922	46.476	0.999747	chr20	35167418	GTTGTT	!	AACAAC,GTTGTT
Trochanter	1.0959e-11	0.063	rs2069945	46.575	0.999678	chr20	35174034	G	!	C
Trochanter	3.8692e-10	0.059	rs6088765	39.754	0.998597	chr20	35211477	G	T	G
Trochanter	8.5581e-14	0.076	rs6058209	30.006	0.999959	chr20	35233774	A	G	A
Trochanter	1.1493e-10	0.061	rs6120880	39.569	0.99965	chr20	35241603	G	!	G
Trochanter	2.0739e-10	0.06	NA	41.488	0.999169	chr20	35241603	!	C	G
Trochanter	1.5808e-11	0.066	rs2425023	33.996	0.99974	chr20	35244691	C	T	C
Trochanter	5.2448e-14	0.076	rs2425024	30.373	0.999852	chr20	35257135	C	A	A
Trochanter	4.3493e-11	0.063	rs7280	40.052	0.999671	chr20	35276681	G	A	G
Trochanter	8.1647e-11	0.062	rs2425051	40.755	0.998569	chr20	35292560	T	A	A
Trochanter	1.2766e-12	0.067	rs2425052	42.381	0.998617	chr20	35292926	C	A	C
Trochanter	1.6748e-12	0.067	rs6088788	42.333	0.998065	chr20	35294917	G	A	a
Trochanter	2.071e-11	0.071	rs13037879	26.46	0.998489	chr20	35300152	A	G	G
Trochanter	2.0631e-11	0.071	rs13038012	26.461	0.998462	chr20	35300180	A	G	G
Trochanter	2.5937e-13	0.072	rs6060355	33.23	0.999039	chr20	35302258	A	G	A
Trochanter	3.228e-12	0.074	rs8115394	26.24	0.998803	chr20	35302547	G	C	C
Trochanter	4.2172e-12	0.073	rs2425054	26.664	0.999733	chr20	35306288	G	A	A
Trochanter	3.5486e-13	0.072	rs878639	33.315	0.999704	chr20	35306660	G	A	G
Trochanter	3.302e-13	0.072	rs3795159	33.308	0.999722	chr20	35308459	G	C	G
Trochanter	3.8032e-12	0.073	rs8117705	26.634	0.999851	chr20	35308954	C	G	G
Trochanter	3.4707e-12	0.073	rs28534664	26.616	0.999646	chr20	35310617	A	G	G
Trochanter	3.4675e-13	0.072	rs2425055	33.312	0.999874	chr20	35315833	T	C	C
Trochanter	2.4464e-11	0.069	rs2145082	27.933	0.999922	chr20	35317523	T	C	C
Trochanter	4.3244e-13	0.072	rs1406948	33.308	0.999976	chr20	35317816	A	G	G
Trochanter	4.104e-13	0.072	rs10626059,rs3055624	33.307	0.999963	chr20	35317924	AGGGCT	A	AGGCT
Trochanter	4.097e-13	0.072	rs1406949	33.306	0.999963	chr20	35318101	A	C	C
Trochanter	4.1684e-13	0.072	rs6060369	33.309	0.999978	chr20	35319358	C	T	C
Trochanter	4.0304e-13	0.072	rs6088791	33.309	0.999988	chr20	35320106	C	T	C
Trochanter	2.4633e-11	0.069	rs2425056	27.93	0.999961	chr20	35321442	A	G	G
Trochanter	2.5965e-11	0.069	rs6060370	27.93	0.999972	chr20	35321949	C	T	C
Trochanter	3.0519e-12	0.074	rs6088792	26.238	0.999906	chr20	35321981	T	C	C
Trochanter	2.393e-11	0.069	rs2425057	27.928	0.999969	chr20	35322603	A	G	G
Trochanter	2.9828e-12	0.074	rs17323916	26.239	0.999912	chr20	35322778	A	G	g
Trochanter	2.3899e-11	0.069	rs56892901	27.929	0.999968	chr20	35323068	C	T	t
Trochanter	2.3883e-11	0.069	rs13043895	27.929	0.999957	chr20	35323093	C	T	t
Trochanter	2.3893e-11	0.069	rs34495937	27.928	0.999968	chr20	35323138	T	C	c
Trochanter	2.3818e-11	0.069	rs2425058	27.929	0.999969	chr20	35324377	C	A	A
Trochanter	1.2795e-12	0.07	rs2425059	33.59	0.999034	chr20	35324568	C	T	C
Trochanter	4.0141e-13	0.072	rs6060371	33.309	0.999984	chr20	35325519	T	G	T
Trochanter	2.6001e-11	0.069	rs6060372	27.956	0.999905	chr20	35325878	C	A	C
Trochanter	4.0146e-13	0.072	rs6060373	33.31	0.999998	chr20	35326405	G	A	A
Trochanter	2.4385e-11	0.069	rs2425060	27.93	0.999968	chr20	35326898	C	T	T
Trochanter	4.016e-13	0.072	rs2425061	33.31	0.999994	chr20	35327768	G	A	G
Trochanter	2.4428e-11	0.069	rs6060378	27.93	0.999955	chr20	35335198	G	T	T
Trochanter	4.0239e-13	0.072	rs2425062	33.31	0.999978	chr20	35335763	G	A	G
Trochanter	4.0124e-13	0.072	rs981819	33.31	0.999971	chr20	35336309	T	C	T
Trochanter	4.0245e-13	0.072	rs981818	33.31	0.999977	chr20	35336327	A	C	A
Trochanter	4.0247e-13	0.072	rs2425063	33.31	0.999977	chr20	35336470	A	C	A
Trochanter	4.0257e-13	0.072	rs2425064	33.31	0.999976	chr20	35337291	C	T	C
Trochanter	9.9125e-13	0.071	NA	33.19	0.998157	chr20	35338039	A	AC	AC
Trochanter	4.1364e-14	0.075	rs2248393	32.638	0.99996	chr20	35338300	G	C	C
Trochanter	4.291e-14	0.075	rs2425065	32.654	0.999963	chr20	35338465	T	A	A
Trochanter	3.1489e-14	0.075	rs2425066	32.617	0.99985	chr20	35339203	C	A	A
Trochanter	3.4948e-14	0.075	rs1540927	32.612	0.999965	chr20	35343541	A	G	G
Trochanter	3.1452e-14	0.075	rs6142349	32.62	0.999965	chr20	35346043	T	C	C
Trochanter	3.1457e-14	0.075	rs6088799	32.62	0.999965	chr20	35346498	T	C	T
Trochanter	3.0404e-14	0.075	rs6088800	32.621	0.99995	chr20	35346634	T	A	T
Trochanter	3.382e-14	0.075	NA	32.547	0.999562	chr20	35348371	TTTTTGTTTTG	!	TTTTTGTTTTG
Trochanter	3.7112e-14	0.075	rs142041816,rs759571981	32.593	0.999411	chr20	35348371	!	TTTTTG	TTTTTGTTTTG
Trochanter	3.2228e-14	0.075	rs6142351	32.618	0.999887	chr20	35348535	G	A	G
Trochanter	3.1487e-14	0.075	rs56306402	32.62	0.999959	chr20	35349901	G	A	G
Trochanter	1.119e-13	0.079	rs941664	25.751	0.999952	chr20	35352170	G	C	C
Trochanter	3.1247e-14	0.075	rs139632675,rs34993593	32.62	0.999956	chr20	35352692	T	TTC	TTC
Trochanter	3.1542e-14	0.075	rs6088801	32.619	0.99991	chr20	35354458	G	A	G
Trochanter	3.1547e-14	0.075	rs6088802	32.62	0.999957	chr20	35354460	A	G	N
Trochanter	3.4617e-14	0.075	rs6142353	32.615	0.999937	chr20	35354882	G	A	G
Trochanter	1.1205e-13	0.079	rs941665	25.751	0.999951	chr20	35355478	C	T	T
Trochanter	3.1577e-14	0.075	rs11475597,rs398081326	32.621	0.999942	chr20	35356448	GA	G	G
Trochanter	3.1609e-14	0.075	rs4911491	32.62	0.999961	chr20	35359482	C	G	C
Trochanter	3.164e-14	0.075	rs735531	32.62	0.999957	chr20	35359927	T	C	T
Trochanter	2.8161e-14	0.075	rs6087698	32.612	0.999914	chr20	35361116	A	G	G
Trochanter	3.1636e-14	0.075	rs6141546	32.62	0.999962	chr20	35361479	T	C	C
Trochanter	1.1556e-13	0.079	rs1547913	25.751	0.999877	chr20	35363061	!	G	G
Trochanter	1.1718e-13	0.079	NA	25.742	0.999499	chr20	35363061	C	!	G
Trochanter	5.0253e-14	0.074	rs4911492	33.039	0.999702	chr20	35363996	G	A	A
Trochanter	3.1089e-14	0.075	rs4911178	32.62	0.999964	chr20	35364817	G	A	G
Trochanter	1.9536e-11	0.069	NA	34.084	0.984766	chr20	35367110	C	!	NA
Trochanter	3.1809e-14	0.075	rs745931	32.618	0.999966	chr20	35368201	A	T	T
Trochanter	1.1246e-13	0.079	rs1570003	25.752	0.999974	chr20	35370324	C	G	G
Trochanter	3.1636e-14	0.075	rs1570004	32.62	0.999974	chr20	35370450	A	T	T
Trochanter	3.152e-14	0.075	rs62211529	32.62	0.99998	chr20	35371512	T	C	T
Trochanter	3.1502e-14	0.075	rs6142358	32.619	0.999982	chr20	35372505	C	T	T
Trochanter	3.1549e-14	0.075	rs6142359	32.62	0.999986	chr20	35372647	T	C	C
Trochanter	3.155e-14	0.075	rs6142360	32.62	0.999986	chr20	35372683	T	C	T
Trochanter	3.1604e-14	0.075	rs4911493	32.62	0.999986	chr20	35372996	A	G	A
Trochanter	3.1598e-14	0.075	rs1540928	32.62	0.999992	chr20	35374042	C	A	A
Trochanter	3.1109e-14	0.075	rs11476420,rs397706398	32.619	0.999994	chr20	35376181	GC	G	GC
Trochanter	3.0614e-14	0.075	rs6142363	32.618	0.999993	chr20	35378457	T	C	C
Trochanter	3.0606e-14	0.075	rs6142364	32.618	0.999993	chr20	35378522	C	T	c
Trochanter	3.0428e-14	0.075	rs6088809	32.618	0.999991	chr20	35379720	T	C	C
Trochanter	3.0343e-14	0.075	rs725908	32.618	0.999991	chr20	35380264	T	C	T
Trochanter	2.6655e-14	0.075	rs1406947	34.192	0.999256	chr20	35381727	C	T	T
Trochanter	1.5885e-12	0.076	rs2378353	25.216	0.999616	chr20	35382659	A	G	G
Trochanter	2.9874e-14	0.075	rs6142367	32.617	0.999981	chr20	35382724	A	G	A
Trochanter	2.9897e-14	0.075	rs6141548	32.618	0.999987	chr20	35383282	A	G	A
Trochanter	2.8933e-14	0.075	rs4911494	32.617	0.999988	chr20	35384111	C	T	C
Trochanter	2.952e-14	0.075	rs4911496	32.617	0.999988	chr20	35384250	C	T	C
Trochanter	2.9796e-14	0.075	rs4911179	32.618	0.999982	chr20	35385096	A	C	A
Trochanter	3.8295e-14	0.075	rs4911180	32.573	0.999975	chr20	35385145	G	A	A
Trochanter	3.005e-14	0.075	rs6142369	32.618	0.999982	chr20	35385512	T	G	T
Trochanter	3.0397e-14	0.075	rs6141549	32.618	0.999974	chr20	35386248	T	C	T
Trochanter	3.0352e-14	0.075	rs6088812	32.618	0.999994	chr20	35386360	T	A	T
Trochanter	3.2004e-14	0.075	rs6088813	32.617	0.999993	chr20	35387378	C	A	C
Trochanter	3.1997e-14	0.075	rs6088815	32.616	0.999993	chr20	35388671	G	C	C
Trochanter	3.1327e-14	0.075	rs6141550	32.602	0.999815	chr20	35389020	C	T	C
Trochanter	3.1997e-14	0.075	rs4353719	32.616	0.999993	chr20	35389546	G	A	G
Trochanter	9.8839e-14	0.079	rs1210224	25.752	0.999991	chr20	35393057	T	C	C
Trochanter	3.1988e-14	0.075	rs6088816	32.615	0.999993	chr20	35394632	G	A	G
Trochanter	1.1455e-13	0.079	rs1204656	25.757	0.999918	chr20	35395043	G	A	A
Trochanter	4.3174e-15	0.077	rs764467355	33.604	0.998557	chr20	35395510	AT	A	AT
Trochanter	5.8715e-15	0.077	rs6142373	33.489	0.999517	chr20	35395511	T	A	A
Trochanter	3.1974e-14	0.075	rs6579234	32.616	0.99999	chr20	35395682	A	G	G
Trochanter	3.1884e-14	0.075	rs6088818	32.615	0.999947	chr20	35397254	A	G	G
Trochanter	3.1982e-14	0.075	rs6142374	32.615	0.999993	chr20	35397765	C	T	C
Trochanter	3.1982e-14	0.075	rs1886691	32.615	0.999993	chr20	35398468	T	C	T
Trochanter	2.4588e-14	0.076	rs1886692	32.5	0.998643	chr20	35398746	C	T	C
Trochanter	3.1982e-14	0.075	rs6088820	32.615	0.999993	chr20	35399495	T	C	C
Trochanter	3.4695e-14	0.075	rs6088821	32.632	0.999618	chr20	35399773	G	A	G
Trochanter	3.2192e-14	0.075	rs62210587	32.615	0.999967	chr20	35400015	T	A	T
Trochanter	2.1135e-15	0.077	rs201662360,rs757618005	36.884	0.996581	chr20	35402580	!	AAAACAAAC	AAAACAAACAAAC
Trochanter	6.9928e-13	0.078	NA	24.756	0.997518	chr20	35402580	AAAACAAACAAAC	!	AAAACAAACAAAC
Trochanter	3.7249e-14	0.075	rs6142376	32.616	0.999992	chr20	35404958	T	A	T
Trochanter	3.396e-14	0.075	rs6088823	32.619	0.999997	chr20	35406462	G	T	G
Trochanter	2.7992e-14	0.075	rs35724563,rs397730262	32.62	0.999816	chr20	35407451	G	GA	G
Trochanter	2.9089e-14	0.075	rs6142377	32.618	0.99998	chr20	35407977	A	G	G
Trochanter	2.9022e-14	0.075	rs6087702	32.618	0.999982	chr20	35408142	T	A	A
Trochanter	2.9012e-14	0.075	rs6088825	32.618	0.999977	chr20	35408169	C	T	C
Trochanter	2.8811e-14	0.075	rs6087703	32.618	0.999981	chr20	35408630	T	C	T
Trochanter	2.8254e-14	0.075	rs62210591	32.618	0.99998	chr20	35409931	G	A	G
Trochanter	2.4482e-14	0.076	rs143260854	32.63	0.999777	chr20	35409980	AT	A	AT
Trochanter	8.2784e-14	0.079	rs6088826	25.752	0.999825	chr20	35410683	T	C	C
Trochanter	2.7617e-14	0.075	rs6142379	32.618	0.999982	chr20	35411464	A	G	A
Trochanter	3.7866e-14	0.075	rs6087704	32.613	0.999944	chr20	35413255	C	T	C
Trochanter	3.1591e-14	0.075	rs6087705	32.621	0.999984	chr20	35413447	G	A	A
Trochanter	3.1486e-14	0.075	rs6142380	32.619	0.999943	chr20	35413738	G	C	G
Trochanter	3.0969e-14	0.075	rs6088830	32.623	0.999901	chr20	35414112	C	T	C
Trochanter	3.1158e-14	0.075	rs398061405	32.619	0.999917	chr20	35414469	CAT	C	CAT
Trochanter	1.0102e-13	0.079	rs6088831	25.759	0.999752	chr20	35415937	C	T	T
Trochanter	6.7023e-13	0.071	rs62210593	34.464	0.998884	chr20	35416964	C	T	C
Trochanter	2.9883e-14	0.075	rs6060401	32.575	0.999732	chr20	35417411	C	T	T
Trochanter	2.8005e-14	0.075	rs6060402	32.573	0.999735	chr20	35417437	T	C	C
Trochanter	9.693e-14	0.079	rs6088832	25.805	0.999561	chr20	35418373	T	C	C
Trochanter	1.0216e-13	0.079	rs6087706	25.819	0.999553	chr20	35418512	T	C	C
Trochanter	2.7779e-14	0.075	NA	32.589	0.99935	chr20	35418695	G	!	G
Trochanter	2.7783e-14	0.075	rs397781624,rs533956822,rs61233336	32.589	0.99932	chr20	35418695	!	GA	G
Trochanter	1.4331e-14	0.076	rs6141551	32.642	0.999626	chr20	35419167	T	C	t
Trochanter	5.9013e-14	0.08	rs6088833	25.896	0.999442	chr20	35419860	A	T	T
Trochanter	1.4622e-14	0.076	rs7262358	32.641	0.999579	chr20	35420334	C	T	C
Trochanter	5.3491e-14	0.08	rs11699308	25.832	0.999426	chr20	35420359	C	T	T
Trochanter	1.452e-14	0.076	rs6142381	32.642	0.999559	chr20	35420820	G	A	G
Trochanter	6.4004e-14	0.08	rs224322	25.897	0.999309	chr20	35423251	G	A	A
Trochanter	3.9937e-14	0.081	rs8123889	25.644	0.999226	chr20	35425455	A	G	G
Trochanter	4.5812e-14	0.08	rs7263431	25.701	0.999254	chr20	35426395	A	G	G
Trochanter	4.6144e-12	0.075	rs6088836	24.737	0.999028	chr20	35428410	A	G	G
Trochanter	4.6144e-12	0.075	rs6088837	24.737	0.999027	chr20	35428452	A	G	G
Trochanter	4.5303e-14	0.08	rs6087709	25.654	0.999215	chr20	35430145	G	C	C
Trochanter	2.2931e-14	0.076	rs224329	32.498	0.999245	chr20	35431781	T	C	t
Trochanter	3.2591e-15	0.079	rs224331	31.33	0.998979	chr20	35434589	C	A	C
Trochanter	9.9978e-14	0.079	rs7267783	25.78	0.999063	chr20	35435421	T	C	C
Trochanter	1.6465e-14	0.077	rs224333	32.016	0.999327	chr20	35436182	A	G	A
Trochanter	6.6906e-18	0.083	rs143384	36.977	0.998903	chr20	35437976	G	A	G
Trochanter	4.2173e-14	0.075	rs143383	32.636	0.999102	chr20	35438203	G	A	G
Trochanter	3.7693e-12	0.084	rs6120946	18.142	0.998494	chr20	35442075	T	A	A
Trochanter	3.8458e-12	0.084	rs34414056	18.139	0.998479	chr20	35442617	T	C	C
Trochanter	4.1458e-10	0.078	rs34298551	17.047	0.998071	chr20	35442798	A	G	G
Results are shown for the Icelandic discovery set. The estimated effects, expressed as standardized values per copy of the SNP allele, and P values are derived from a linear regression of the age, sex, height and BMI-adjusted area values on the SNP status. Freq. is the frequency of the effect allele in the Icelandic samples. Position is according to build38. EA designate the effect allele, is OA …
