# Supplementary material for: GWAS of bone size yields twelve loci that also affect height, BMD, osteoarthritis or fractures
Source: Nat Commun. 2019 May 3;10:2054. doi: 10.1038/s41467-019-09860-0 (PMC6499783; doi:10.1038/s41467-019-09860-0)
Supplement: Supplementary file 5 — Supplementary Data 3 [file 41467_2019_9860_MOESM5_ESM.xlsx]

## Sheet: Sheet1
Supplementry Data 3. Association results for all area markers across area measures in the replication samples split by European and East Asian descent.
							Spine L1-L4								Hip total								Femoral neck								Intertrochanteric								Trochanteric
							European decent (N = 14,932)				East Asian decent (N = 6,345)				European decent (N = 7,912)				East Asian decent (N = 5,699)				European decent (N = 9,383)				East Asian decent (N = 6,351)				European decent (N = 7,912)				East Asian decent (N = 5696)				European decent (N = 8,065)				East Asian decent (N = 5,711)
GWS_Pheno	SNP	Freq.	gene	EA	OA		P value	Effect	P het		P value	Effect	P het		P value	Effect	P het		P value	Effect	P het		P value	Effect	P het		P value	Effect	P het		P value	Effect	P het		P value	Effect	P het		P value	Effect	P het		P value	Effect	P het
Spine	rs11614913	47.789	MIR196A2	T	C		6.91e-11	-0.07	0.63		5.83e-13	-0.13	0.69		0.327	0.013	0.64		0.336	-0.019	0.41		0.754	0.004	0.015		0.59	0.01	0.65		0.00372	-0.041	0.29		0.802	0.005	0.24		0.0195	0.032	0.031		0.00283	-0.058	1
Spine/Hip_Total/Hip_Troch	rs143384	36.977	GDF5	G	A		3.68e-06	0.049	0.0011		0.0312	0.041	0.37		1.04e-05	0.058	0.67		0.028	0.044	0.51		7.73e-05	0.055	0.14		0.103	0.031	0.052		0.00265	0.043	0.089		0.0653	0.045	0.11		0.00286	0.046	0.32		0.0392	0.042	0.048
Spine	rs10917168	28.384	WNT4	T	A		6.67e-10	0.075	0.26		8.95e-05	0.074	0.27		0.493	0.01	0.87		0.795	0.005	0.42		0.835	0.003	0.19		0.391	-0.016	0.08		0.252	0.017	0.52		0.989	0	0.38		0.801	0.004	0.65		0.0978	0.033	0.49
Spine	rs143793852	43.424	DYM	C	CA		0.000651	0.037	0.98		0.168	-0.163	0.099		0.316	0.013	0.09		0.167	-0.172	0.35		0.263	0.015	0.68		0.0174	-0.282	0.42		0.47	0.014	0.12		0.0844	-0.215	0.42		0.957	0	0.15		0.527	0.084	0.77
Spine	rs8036748	46.214	ADAMTSL3	A	T		3.12e-05	-0.044	0.16		0.563	-0.012	0.17		0.582	-0.007	0.69		0.295	-0.022	0.61		0.203	-0.019	0.96		0.588	-0.011	0.039		0.138	-0.021	0.4		0.665	-0.013	0.79		0.795	-0.004	0.95		0.105	-0.034	0.59
Spine	rs2585073	34.891	SH3GL3	C	G		0.0443	0.023	0.12		0.0372	-0.038	0.24		0.654	-0.006	0.99		0.00705	-0.051	0.99		0.803	-0.004	0.2		0.011	-0.046	0.66		0.789	-0.004	0.74		0.013	-0.047	0.95		0.00124	-0.046	1		0.589	-0.01	0.96
Spine	rs9341808	47.063	BCKDHB	C	A		3.61e-06	0.049	0.011		0.00739	0.053	0.9		0.988	0	0.73		0.976	0.001	0.11		0.61	0.007	0.13		0.0178	0.046	0.41		0.976	0	0.97		0.671	-0.009	0.085		0.59	0.008	0.23		0.757	0.006	0.91
Spine	rs72979233	25.69	CHRDL2	G	A		0.00826	-0.032	0.04		0.0468	-0.038	0.011		0.0451	-0.03	0.52		0.331	0.02	0.36		0.0197	-0.037	0.95		0.592	-0.01	0.42		0.969	-0.001	0.086		0.67	0.009	0.74		0.958	0.001	0.91		0.136	0.03	0.38
Hip_Total/Hip_Inter/Hip_Troch	rs3753841	39.081	COL11A1	G	A		0.0983	0.018	0.23		0.00684	0.052	0.87		0.00466	0.038	0.47		0.000319	0.072	0.85		0.73	0.005	0.028		0.597	0.01	0.055		5.67e-08	0.077	0.95		0.00798	0.053	0.89		0.00361	0.041	0.85		0.000303	0.073	0.8
Hip_Total/Hip_Inter	rs9830173	38.353	ERC2	C	G		0.189	-0.014	0.0084		0.316	-0.021	0.77		0.0218	0.031	0.016		0.035	0.045	0.79		0.478	0.012	0.24		0.755	0.007	0.77		0.000695	0.051	0.48		0.065	0.039	0.72		0.0303	0.032	0.17		0.165	0.031	0.32
Hip_Total	rs1507462	30.443	.	A	G		0.108	0.019	0.96		0.728	0.008	0.85		0.000636	-0.042	0.34		0.736	-0.008	0.48		0.141	-0.023	0.94		0.723	0.008	0.7		0.263	-0.018	0.096		0.737	-0.008	0.68		0.403	-0.013	0.9		0.873	-0.004	0.19
Hip_Total	rs72834687	24.192	TBX4	A	G		0.202	0.016	0.012		0.904	-0.002	0.043		0.785	-0.004	0.84		0.015	-0.051	0.14		0.679	-0.007	0.44		0.219	-0.025	0.1		0.0338	-0.037	0.6		0.0387	-0.043	0.59		0.0373	-0.033	0.63		0.129	-0.038	0.17
Hip_FN	rs12507427	43.146	HHIP	A	T		0.0462	0.021	0.099		0.262	0.027	0.86		9.85e-06	0.058	0.95		0.0308	0.052	0.36		4.31e-05	0.057	0.44		0.462	0.017	0.075		0.00205	0.046	0.4		0.107	0.04	0.28		0.129	0.024	0.58		0.063	0.043	0.65
Hip_Inter	rs12601029	33.505	SOX9	A	G		0.0766	0.02	0.91		0.594	0.013	0.11		0.81	0.003	0.15		5.19e-06	0.114	0.65		0.594	-0.008	0.71		0.045	0.048	0.21		0.916	-0.002	0.47		6.45e-07	0.125	0.4		2.77e-05	0.068	0.011		0.659	0.011	0.16
Hip_Inter	rs1159421	44.675	SOX9	T	C		0.876	-0.002	0.46		0.781	-0.008	0.2		0.909	0.002	0.74		3.28e-05	-0.13	0.095		0.757	-0.005	0.44		0.0262	-0.066	0.81		0.0559	-0.03	0.33		0.000183	-0.117	0.35		0.00543	-0.051	0.039		0.0517	-0.05	0.22
Hip_Troch	rs10783854	35.554	CTDSP2	T	C		0.602	-0.006	0.27		0.281	-0.023	0.55		0.483	0.01	0.52		0.00342	-0.059	0.86		0.234	-0.018	0.28		0.018	-0.046	0.074		0.242	-0.019	0.019		0.032	-0.044	0.26		0.0531	-0.029	0.48		0.017	-0.048	0.041
Results are shown for the replication sets combined split by European and East Asian descent. GWS_Pheno indicates the phenotype that showed the lowest P value of association. EA designate the effect allele and OA the other allele. N designates the number of individuals in the analyses. P het is the heterogeneity P value.
