# Supplementary material for: GWAS of bone size yields twelve loci that also affect height, BMD, osteoarthritis or fractures
Source: Nat Commun. 2019 May 3;10:2054. doi: 10.1038/s41467-019-09860-0 (PMC6499783; doi:10.1038/s41467-019-09860-0)
Supplement: Supplementary file 6 — Supplementary Data 4 [file 41467_2019_9860_MOESM6_ESM.xlsx]

## Sheet: Sheet1
Supplementry Data 4. Association results for all area markers across all area measures in the discovery samples and replication samples combined.
							Spine L1-L4 (N = 47,233)				Hip total (N = 42,511)				Femoral neck (N = 44,688)				Intertrochanteric (N = 42,544)				Trochanteric (N= 42,720)
GWS_Pheno	SNP	Freq.	gene	EA	OA		P value	Effect	P het		P value	Effect	P het		P value	Effect	P het		P value	Effect	P het		P value	Effect	P het
Spine	rs11614913	47.789	MIR196A2	T	C		2.33e-42	-0.09	0.54		0.493	0.005	0.8		0.022	0.016	0.2		0.0226	0.018	0.21		0.00992	-0.02	0.079
Spine/Hip_Total/Troch	rs143384	36.977	GDF5	G	A		4.35e-21	0.063	0.013		2.18e-22	0.071	0.036		3.4e-10	0.046	0.89		1.18e-09	0.05	0.78		1.05e-18	0.071	0.02
Spine	rs10917168	28.384	WNT4	T	A		5.79e-24	0.074	0.84		0.341	0.007	0.95		0.655	0.004	0.39		0.98	0	0.8		0.0527	0.016	0.96
Spine	rs143793852	43.424	DYM	C	CA		1.24e-12	0.051	0.073		0.961	0	0.39		0.454	0.005	0.61		0.957	0	0.18		0.00659	0.023	0.61
Spine	rs8036748	46.214	ADAMTSL3	A	T		2.17e-13	-0.049	0.082		0.00416	-0.02	0.24		0.00109	-0.024	0.39		0.0325	-0.017	0.32		0.0118	-0.02	0.91
Spine	rs2585073	34.891	SH3GL3	C	G		5.61e-07	0.035	4.7e-05		0.613	0.004	0.0021		0.396	0.006	0.0023		0.548	-0.005	0.00044		0.0339	0.017	0.092
Spine	rs9341808	47.063	BCKDHB	C	A		1.13e-16	0.054	0.4		0.977	0	0.2		5.2e-05	0.029	0.3		0.347	0.007	0.95		0.976	0	0.55
Spine	rs72979233	25.69	CHRDL2	G	A		2.12e-11	-0.05	0.027		0.221	-0.01	0.8		0.0085	-0.021	0.57		0.401	0.008	0.68		0.00121	-0.032	0.2
Hip_Total/Inter/Troch	rs3753841	39.081	COL11A1	G	A		9.42e-06	0.03	0.66		1.25e-20	0.068	0.017		0.069	0.013	0.51		7.42e-13	0.057	0.18		4.02e-17	0.067	0.38
Hip_Total/Inter/Troch	rs9830173	38.353	ERC2	C	G		0.00116	-0.023	0.35		7.95e-14	0.055	0.02		0.99	0	0.45		3.18e-11	0.053	0.088		1.45e-07	0.042	0.5
Hip_Total	rs1507462	30.443	.	A	G		0.992	0	0.11		3.53e-13	-0.054	0.0089		0.00129	-0.025	0.16		2e-07	-0.044	0.016		1.36e-05	-0.037	0.16
Hip_Total	rs72834687	24.192	TBX4	A	G		0.222	0.01	0.85		2.63e-09	-0.048	0.0043		0.00316	-0.024	0.33		4.52e-09	-0.052	0.16		0.000174	-0.034	0.84
Hip_FN	rs12507427	43.146	HHIP	A	T		0.00297	0.02	0.77		4.6e-09	0.043	0.13		8.36e-14	0.054	0.39		0.0149	0.02	0.74		0.615	-0.004	7.3e-05
Hip_Inter	rs12601029	33.505	SOX9	A	G		0.00305	0.021	0.78		3.21e-08	0.043	0.17		0.024	-0.018	0.017		6.22e-18	0.072	0.75		0.0885	-0.015	0.45
Hip_Inter	rs1159421	44.675	SOX9	T	C		0.0175	-0.018	0.12		1.74e-06	-0.037	0.1		0.163	0.011	0.011		4.64e-15	-0.065	0.38		0.195	0.01	0.0026
Hip_Troch	rs10783854	35.554	CTDSP2	T	C		0.00587	-0.019	0.2		3.1e-05	-0.032	0.038		0.000515	-0.026	0.75		0.00663	-0.022	0.57		3.09e-09	-0.049	0.03
Results are shown for the discovery set and replication sets combined. GWS_Pheno indicates the DXA area phenotype that was GWS in the discovery analyses. Troch refers to trochanter, Inter to intertrochanter, and FN to femoral neck. EA designate the effect allele and OA the other allele. N designates the number of individuals in the analyses. P het is the heterogeneity P value.
