# Supplementary material for: GWAS of bone size yields twelve loci that also affect height, BMD, osteoarthritis or fractures
Source: Nat Commun. 2019 May 3;10:2054. doi: 10.1038/s41467-019-09860-0 (PMC6499783; doi:10.1038/s41467-019-09860-0)
Supplement: Supplementary file 7 — Supplementary Data 5 [file 41467_2019_9860_MOESM7_ESM.xlsx]

## Sheet: Sheet1
Supplementary Data 5. Association results for variants reported to associate with hip shape models in Baird et al., JBMR, 2018
									Icelandic discovery samples
												Lumbar spine area			Total hip area			Intertrochanteric area			Femoral neck area			Trochanter area
SNP	Gene/locus	EA	EAF	BETA	P	HSM	Chr	Pos_build38	EA/OA	EA freq %		P value	Effect		P value	Effect		P value	Effect		P value	Effect		P value	Effect
rs2158915	17q24.3	G	0.35	-0.13	8.47x10-27	1	chr17	72004543	G/A	33.51		0.016674	0.024		3.9471e-07	0.051		7.3801e-14	0.074		0.0012509	-0.031		0.05745	-0.019
rs1243579	14q32.13	G	0.15	0.12	2.85x10-14	1	chr14	94919213	G/A	18.147		0.17256	0.017		0.00057146	-0.042		2.7683e-06	-0.057		0.15707	-0.017		0.14645	0.018
rs10743612	12p11.22	A	0.24	0.093	2.91x10-12	1	chr12	27862458	A/G	25.231		0.20553	0.014		0.19225	-0.014		0.021933	-0.025		0.81862	-0.002		0.25458	0.012
rs73197346	21q22.12	C	0.14	-0.11	2.52x10-10	1	chr21	35397891	C/T	11.151		0.78585	-0.004		0.0075944	-0.04		0.9523	-0.001		0.0094468	-0.038		4.5974e-08	-0.082
rs59341143	4p15.33	C	0.15	0.098	6.53x10-10	1	chr4	13528366	C/G	17.25		0.34509	0.012		0.53531	0.008		0.55368	0.007		0.2675	-0.014		0.46346	0.009
rs1966265	FGFR4	T	0.38	0.13	3.73x10-20	2	chr5	177089630	A/G	23.619		0.019423	-0.026		0.0053878	-0.031		0.10813	-0.018		0.0042582	-0.031		0.0033501	-0.032
rs6537291	4q31.21	A	0.38	-0.073	1.01x10-9	2	chr4	144542922	A/T	43.769		0.003712	0.027		0.00021699	0.035		0.0091218	0.025		6.7629e-07	0.046		0.02685	0.021
rs1885245	ASTN2	G	0.4	0.071	4.95x10-9	2	chr9	116630134	G/C	39.118		0.1796	0.013		0.005793	0.027		0.042523	0.019		0.41816	0.008		0.015829	0.023
rs2160442	17q24.3	A	0.35	-0.092	5.18x10-14	5	chr17	72008059	A/G	32.724		0.0088396	0.026		3.2342e-07	0.051		4.6172e-14	0.075		0.0012067	-0.032		0.060748	-0.019
HSM is hip shape models, EA is effect allele and EAF effect allele frequency in Baird et al, beta is the effect and P is the p value in Baird et. al. EA/OA is the effect allele and the other allele in the Icelandic dataset, and the EA freq % the frequency of the effect allele in Iceland. The P values marked by red colour are significant under a false discovery rate of 0.05.
