# Supplementary material for: GWAS of bone size yields twelve loci that also affect height, BMD, osteoarthritis or fractures
Source: Nat Commun. 2019 May 3;10:2054. doi: 10.1038/s41467-019-09860-0 (PMC6499783; doi:10.1038/s41467-019-09860-0)
Supplement: Supplementary file 8 — Supplementary Data 6 [file 41467_2019_9860_MOESM8_ESM.xlsx]

## Sheet: Sheet1
Supplementary Data 6. Summary of functional annotations of DXA associated markers
Chr	Pos_hg38	Lead variant	Freq (alt)	MAF	DHS (Dnase hypersensitivity sites)	H3K4me3*	Proximal to transcription start sites (TSS < 250bp)	H3K27ac**	H3K4me1	Enhancer-gene targets***	Phenotype	LD class (span)	Notes
chr12	53991815	rs11614913	0.477894	0.477894	chr12:53999980:(indel),rs56154542,chr12:54009024:(indel)	rs3803042,chr12:53997079:(indel),rs138491002,rs56217592,chr12:53999980:(indel),rs56154542,chr12:54009024:(indel)	AC0125321.16 (chr12:53996965:indel); HOXC9 (rs56154542,chr12:53999980:indel); HOXC8 (chr12:54009024:indel)	rs3803042,chr12:53996965:(indel),chr12:53997079:(indel),rs138491002,rs56217592,chr12:53999980:(indel),rs56154542,chr12:54016223:(indel)	rs3803042,chr12:53996965:(indel),chr12:53997079:(indel),rs138491002,rs56217592,chr12:54016223:(indel)	AAAS; HOXC9; HOXC5; HOXC6	spine	10 (24.4kb)	Lead variant is found in miR gene, MIR196A2
chr20	35437976	rs143384	0.630225	0.369775		rs143384		rs143384	rs143384		spine/hip/troch	6 (35.4kb)	Lead variant is found in 5´UTR of GDF5, while also representing a candidate enhancer for three genes; EIF5, GDF5 and UQCC1
chr1	22187397	rs10917168	0.283844	0.283844							spine	9 (16kb)	HSPG2, nearby gene, is implicated in bone development/morphogenesis
chr18	49083088	rs143793852	0.43422	0.43422	rs6417103				rs2156250	DYM	spine	30 (397kb)	DYM regulates Golgi-associated secretory pathways required fro endochondral bone formation early in development
chr15	83903084	rs8036748	0.462138	0.462138					rs899926	GOLGA6L4	spine	96 (27kb)	Lead variant is in LD to missense variant in ADAMTSL3; rs4842838
chr15	83597138	rs2585073	0.651086	0.348914	rs2554394,rs2585070						spine	8 (30.8kb)
chr6	80243540	rs9341808	0.529374	0.470626	rs2298307	rs2298307	BCKDHB(rs2298307)	rs3805922,rs978814,rs5877701	rs3805922,rs978814,rs5877701		spine	63 (163.7kb)	BCKDHB promoter variant; Dnase hypersensitivity site and H3K4me3
chr11	74644478	rs72979233	0.256902	0.256902							spine	1	POLD3 transcription start site, is within 1500bp, involved in DNA damage repair
chr1	102914362	rs3753841	0.609189	0.390811	rs2376259,rs3056626,rs1993822			rs10874662,rs6677574	rs10874660,rs10874662,rs993471	COL11A1	hip/inter/troch	47 (105.9kb)	This locus is likely explained through missense variant in COL11A1, rs3753841; the lead variant
chr3	56191301	rs9830173	0.616468	0.383532	rs13098091		RNA5SP133(rs6147830)				hip/inter/troch	23 (132.8kb)
chr18	75979535	rs1507462	0.304432	0.304432							hip	6 (77.8kb)
chr17	61471400	rs72834687	0.241917	0.241917	rs8076015				rs7214641	NACA2	hip	10 (13kb)	Lead variant is in LD to splice region variant in TBX4; rs758596
chr4	144646319	rs12507427	0.431459	0.431459	rs6845999,rs74369295,rs1355601,rs11938839	rs6845999,chr4:144645137:(indel),rs13125694,rs12507427,rs147015513,rs74369295,chr4:144647988:(indel)	HHIP(rs12507427); RP11-291L15.2(rs13125694)	rs12507427,rs147015513,rs74369295,chr4:144647988:(indel)	chr4:144645137:(indel),rs147015513,rs74369295,chr4:144647988:(indel),rs13136840,rs7675744,rs6537302	HHIP	fem_neck	53 (70.6kb)	Enhancer marks at this locus are linked to HHIP. Also, variant rs12507427 might affect initiation of transcription of HHIP gene
chr17	72007174	rs12601029	0.335048	0.335048	rs9909958	chr17:71987727:(indel), chr17:71987733:(indel)		rs2158916,rs2158915	rs12950751,chr17:71987727:(indel),chr17:71987733:(indel),rs9909958,rs9906697,rs9906885,rs2158916,rs2158915,rs2108346	SOX9	intertro	47 (46.7kb)	SOX9, an enhancer gene target, has been linked to bone mineralization and development
chr17	71962201	rs1159421	0.55325	0.44675	rs11658988,rs11077584,rs12450719,rs34401126						intertro	34 (50.2kb)
chr12	57850847	rs10783854	0.355537	0.355537	rs10877022,rs4760171,rs1875125,rs1599750,rs10783854	rs4760335,rs10877028,rs10783855	CTDSP2 (rs4760335)	rs10877024,rs10783850,rs4760335,rs10877028	rs4760171,rs10877024,rs1875125,rs7489290,rs10783851,rs10877028	Multiple (n=23)	troch	35 (37.5kb)	CYP27B1, a candidate enhancer target gene, has been linked to bone mineralization, bone development
* H3K4me3 marked regions (indicative of promoters); TSS from Gencode V28 positions within 250bp from a variant. Note, variants in bold are within or less than 25bp away from initiation of trancription according to the promoterome database, Fantom 5, rs13125694,rs12507427 for HHIP.
** Variants in bold reside in super-enhancers in primary osteoblasts based on database derived form Hnisz et al, Cell 2013
*** Data for enhancer gene target links were determined by intersecting variants in H3K4me1 marked regions in primary osteoblasts with variants in regions defined in JEME (join effect of multiple enhancers) and Genehancer providing links to candidate target genes.
