# Supplementary material for: GWAS of bone size yields twelve loci that also affect height, BMD, osteoarthritis or fractures
Source: Nat Commun. 2019 May 3;10:2054. doi: 10.1038/s41467-019-09860-0 (PMC6499783; doi:10.1038/s41467-019-09860-0)
Supplement: Supplementary file 9 — Supplementary Data 7 [file 41467_2019_9860_MOESM9_ESM.xlsx]

## Sheet: Sheet1
Supplementary Data 7. Gene-set enrichment analysis for association loci with P-value < 1e-5; showing top 15 results for each of the five phenotypes A) Femoral neck area, B) Hip, intertrhocanteric area, C) Hip, total area, D) Hip, trochanter area; FDR < 0.05 in marked blue.
A) Femoral neck area
Original.gene.set.ID	Original.gene.set.description	Nominal.P.value	False.discovery.rate	Genes (Z-score)
MP:0004624	abnormal thoracic cage morphology	0.0000162	>=0.20	TBX15 (3.5), LRIG1 (2.3), LINC00162 (2.0), ENSG00000253608 (1.7), TGFBI (1.7), ENSG00000234877 (1.7), KLF4 (1.6), SFTA1P (1.6), CRISPLD1 (1.5), UQCC (1.4)
MP:0005352	small cranium	0.0000424	>=0.20	TGFBI (3.8), COL8A1 (3.0), ADAMTSL3 (2.4), CRISPLD1 (2.1), TBX15 (2.1), HHIP (2.0), PCDHGA1 (1.7), CCDC91 (1.6), ENSG00000228536 (1.6), CDH10 (1.6)
ENSG00000125952	MAX PPI subnetwork	0.0000663	>=0.20	LRBA (2.0), KIAA1468 (1.9), RAB28 (1.9), SMAD5 (1.7), PIGN (1.7), ATP11B (1.5), PROK2 (1.3), CDC5L (1.2), ENSG00000223526 (1.2), BMP7 (1.2)
MP:0000097	short maxilla	0.000109	>=0.20	CRISPLD1 (3.4), HHIP (3.3), TBX15 (3.0), TGFBI (2.2), GDF5 (2.1), ADAMTSL3 (1.8), RAB28 (1.8), KLF4 (1.7), DLEU1 (1.7), ENSG00000248890 (1.6)
MP:0000440	domed cranium	0.000146	>=0.20	CRISPLD1 (3.3), GDF5 (3.1), ADAMTSL3 (2.6), KLF4 (2.5), TGFBI (2.4), HHIP (2.3), RAB28 (2.2), RAD51B (2.0), ARHGEF10 (1.9), DRD5 (1.7)
MP:0005358	abnormal incisor morphology	0.000189	>=0.20	VANGL1 (2.7), KLF4 (2.7), BMP7 (2.4), GDF5 (2.3), HHIP (2.3), COL8A1 (1.9), TBX15 (1.9), TGFBI (1.8), ARHGEF10 (1.7), ADAMTSL3 (1.6)
ENSG00000108679	LGALS3BP PPI subnetwork	0.000267	>=0.20	FILIP1L (4.4), TGFBI (3.2), SMAD5 (2.4), PPP1R9A (2.2), FRS2 (2.0), SZT2 (2.0), ADAMTSL3 (1.7), DCLK2 (1.6), VANGL1 (1.6), SMAD5-AS1 (1.6)
GO:0010948	negative regulation of cell cycle process	0.000305	>=0.20	E2F7 (2.3), FRS2 (2.1), CIT (2.1), SZT2 (2.0), GLRA3 (1.9), DLEU1 (1.7), LINC00162 (1.6), ATP11B (1.6), CDC5L (1.4), ENSG00000228536 (1.3)
GO:0021955	central nervous system neuron axonogenesis	0.000387	>=0.20	ADD2 (2.7), DCLK1 (2.5), DCLK2 (2.3), CDH10 (2.2), ENSG00000254266 (2.1), ENSG00000234877 (2.0), PPP1R9A (1.9), RAD51B (1.6), WARS2 (1.5), TRPC7 (1.5)
MP:0004462	small basisphenoid bone	0.000448	>=0.20	ENSG00000248890 (4.2), ADAMTSL3 (4.0), GDF5 (3.3), CRISPLD1 (3.1), TBX15 (3.0), COL8A1 (2.9), SMAD5 (2.4), RAB28 (2.3), HHIP (2.2), PCDHGA11 (2.2)
ENSG00000166167	BTRC PPI subnetwork	0.000785	>=0.20	LRIG1 (3.0), FRS2 (2.1), HHIP (1.9), ENSG00000223526 (1.8), ENSG00000253608 (1.6), RAD51B (1.5), CIT (1.4), CDC20 (1.4), SMAD5 (1.4), FILIP1L (1.3)
ENSG00000149948	HMGA2 PPI subnetwork	0.000822	>=0.20	VANGL1 (2.7), WARS2 (2.5), DLEU1 (2.5), ADAMTSL3 (2.3), CDC20 (2.2), ELOVL1 (2.2), GLRA3 (2.2), TBX15 (1.5), SFTA1P (1.5), ENSG00000223842 (1.5)
ENSG00000147133	TAF1 PPI subnetwork	0.000973	>=0.20	CDC5L (2.4), ADAMTSL3 (1.8), CCDC91 (1.8), GYPA (1.7), C3orf26 (1.7), SZT2 (1.6), DLEU1 (1.6), KIAA1468 (1.6), ADD2 (1.5), LINC00163 (1.4)
GO:0031490	chromatin DNA binding	0.00139	>=0.20	HHIP (2.7), ENSG00000237992 (2.4), TBX15 (2.3), PROK2 (2.3), ENSG00000248890 (2.2), PCDHGA1 (1.8), ENSG00000223526 (1.8), GDF5 (1.7), VANGL1 (1.7), ELL2P3 (1.6)
MP:0009504	abnormal mammary gland epithelium morphology	0.00147	>=0.20	GLRA3 (4.2), LINC00162 (2.3), ENSG00000254266 (2.3), PIGN (2.0), DLEU1 (1.9), ENSG00000248890 (1.8), RAD51B (1.8), SFTA1P (1.7), ENSG00000237992 (1.7), MPL (1.6)
B) Hip, intertrochanteric area
Original.gene.set.ID	Original.gene.set.description	Nominal.P.value	False.discovery.rate	Genes (Z-score)
MP:0000352	decreased cell proliferation	0.0000388	<0.20	E2F7 (3.0), C4orf41 (1.9), GSC (1.9), CYP26A1 (1.8), C3orf26 (1.7), LIN28B (1.6), CDC42-IT1 (1.6), COL11A1 (1.5), RUNX2 (1.4), TBX3 (1.4)
MP:0000097	short maxilla	0.0000624	<0.20	RUNX2 (4.8), ZNF516 (3.2), PDGFC (3.1), VASN (2.8), TBX3 (2.6), SH3PXD2A (2.6), ENSG00000257194 (2.4), TBX4 (2.3), TCF4 (2.3), GDF5 (2.1)
MP:0001147	small testis	0.0000717	<0.20	LHCGR (2.9), C9orf84 (2.5), EPB41L2 (2.3), E2F7 (2.1), ZNF516 (1.7), LIN28B (1.6), TUSC1 (1.4), BTG3 (1.4), MAN2A1 (1.3), POMT2 (1.2)
MP:0011101	partial prenatal lethality	0.0000846	<0.20	ROR1 (2.5), TBX4 (2.4), PDGFC (2.3), ENSG00000257194 (2.2), C16orf5 (2.2), SH3PXD2A (2.2), LIN28B (2.2), ZNF516 (2.1), PI4K2B (1.9), COL11A1 (1.8)
MP:0011091	complete prenatal lethality	0.00013	<0.20	PTPRM (3.8), TBX3 (3.0), ROR1 (2.8), E2F7 (2.5), PHF12 (2.2), GSC (2.1), TCF4 (2.1), LIN28B (2.0), ENSG00000257194 (1.9), CYP26A1 (1.9)
MP:0000929	open neural tube	0.000146	<0.20	LIN28B (3.5), GSC (3.2), PHF12 (3.0), CYP26A1 (2.7), ZNF516 (2.3), PDGFC (2.2), TCF4 (2.1), C4orf41 (1.9), CTNNB1 (1.8), GTF2A1L (1.8)
MP:0008271	abnormal bone ossification	0.000173	<0.20	COL11A1 (4.8), VASN (4.2), GDF5 (3.6), RUNX2 (3.4), PDGFC (2.9), GSC (2.9), SUPT3H (2.9), ENSG00000257194 (2.8), SH3PXD2A (2.4), TBX3 (2.4)
MP:0001935	decreased litter size	0.000177	<0.20	CYP26A1 (3.4), PDGFC (3.2), TUBBP5 (3.2), TBX3 (3.1), C16orf5 (3.1), TBX4 (3.0), PTPRM (2.7), ENSG00000256162 (2.6), VASN (2.5), ZNF516 (2.3)
MP:0000137	abnormal vertebrae morphology	0.000189	<0.20	COL11A1 (5.0), GSC (3.8), RUNX2 (3.4), CYP26A1 (3.1), TBX3 (2.9), TBX4 (2.9), VASN (2.7), SH3PXD2A (2.7), EPB41L2 (2.6), GDF5 (2.6)
MP:0002111	abnormal tail morphology	0.000237	<0.20	RUNX2 (3.3), GSC (3.2), CYP26A1 (2.9), TBX3 (2.8), WNT4 (2.8), ROR1 (2.6), TBX4 (2.4), COL11A1 (2.3), VASN (2.2), PDGFC (2.0)
MP:0001156	abnormal spermatogenesis	0.000241	<0.20	LHCGR (4.1), C9orf84 (2.4), MAN2A1 (2.1), WWOX (2.0), C6orf170 (2.0), ENSG00000257194 (2.0), BTG3 (1.7), EPB41L2 (1.7), LINC00347 (1.6), TRIB2 (1.5)
MP:0001926	female infertility	0.000245	<0.20	LHCGR (3.1), C9orf84 (2.9), TBX3 (2.5), ENSG00000230268 (1.8), EPB41L2 (1.6), GSC (1.6), TUBBP5 (1.5), ZNF516 (1.5), RUNX2 (1.4), RETSAT (1.4)
MP:0002216	abnormal seminiferous tubule morphology	0.000248	<0.20	LHCGR (4.7), C9orf84 (2.6), BTG3 (2.0), E2F7 (2.0), ENSG00000248869 (2.0), PDGFC (1.8), EPB41L2 (1.7), FMN2 (1.5), MAN2A1 (1.5), ENSG00000256162 (1.4)
ENSG00000100823	APEX1 PPI subnetwork	0.000254	<0.20	EIF5A (4.1), CTNNB1 (3.9), LINC00339 (3.2), NMRAL1 (2.6), C3orf26 (2.5), PARP1 (2.2), KCNJ2 (2.0), GPS2 (2.0), GMDS (1.9), LIN28B (1.8)
MP:0009887	abnormal palatal shelf fusion at midline	0.000389	<0.20	GSC (3.5), ZNF516 (3.3), TCF4 (2.9), TBX3 (2.6), RUNX2 (2.4), CYP26A1 (2.4), TBX4 (2.2), COL11A1 (2.0), ROR1 (1.9), CDC42EP3 (1.9)
C) Hip, total area
Original.gene.set.ID	Original.gene.set.description	Nominal.P.value	False.discovery.rate	Genes (Z-score)
MP:0000154	rib fusion	0.000000847	<0.05	TBX15 (4.4), MEOX2 (3.3), CYP26A1 (2.9), ZNF516 (2.7), BMP7 (2.6), MKX (2.5), LIN28B (2.5), MAB21L2 (2.4), TRIB2 (2.4), VGLL2 (2.2)
MP:0000088	short mandible	0.00000159	<0.05	MAB21L2 (4.7), TBX15 (4.6), CRISPLD1 (4.6), TBX4 (4.1), GDF5 (3.5), GMDS (3.4), SEMA3A (3.3), COL11A1 (3.1), ADAMTSL3 (3.0), PTPRD (3.0)
MP:0006020	decreased tympanic ring size	0.00000493	<0.05	MAB21L2 (4.5), GMDS (3.6), TBX15 (3.4), MKX (3.2), SH3GL3 (2.8), CYP26A1 (2.5), TP63 (2.5), ZNF516 (2.5), CRISPLD1 (2.3), LRBA (2.2)
GO:0003401	axis elongation	0.00000758	<0.05	MKX (3.8), GDF5 (3.4), TBX15 (2.4), SEMA3A (2.3), ADAMTSL3 (2.2), TBX4 (2.1), BMP7 (2.0), SH3PXD2A (2.0), TUBBP5 (2.0), ERC2 (1.9)
MP:0000153	rib bifurcation	0.00000989	<0.05	VGLL2 (4.2), TBX15 (3.4), C6orf170 (2.7), ENSG00000223949 (2.3), LIN28B (2.1), ZNF516 (2.0), PKIA (2.0), TP63 (1.9), MARCH9 (1.9), WNT4 (1.6)
GO:0001501	skeletal system development	0.0000163	<0.20	COL11A1 (4.8), GDF5 (4.3), TBX15 (4.2), CRISPLD1 (4.1), MKX (3.5), MAB21L2 (3.2), SH3PXD2A (2.9), MEOX2 (2.9), SEMA3A (2.7), CYP26A1 (2.6)
MP:0004136	abnormal tongue muscle morphology	0.0000188	<0.20	MAB21L2 (4.2), VGLL2 (3.8), CHST9-AS1 (3.2), ROR1 (3.0), PLEKHA5 (2.8), C12orf39 (2.3), GDF5 (2.2), SETMAR (2.1), TP63 (2.0), TBX15 (1.9)
MP:0000097	short maxilla	0.000021	<0.20	CRISPLD1 (3.4), HHIP (3.3), ZNF516 (3.2), TBX15 (3.0), SEMA3A (2.6), SH3PXD2A (2.6), ENSG00000257194 (2.4), PTPRD (2.4), TCF7L2 (2.3), TBX4 (2.3)
MP:0000592	short tail	0.000024	<0.20	CYP26A1 (3.5), ROR1 (3.1), BMP7 (3.1), TBX4 (2.9), MKX (2.8), ADAMTSL3 (2.7), GFPT2 (2.6), WNT4 (2.4), HHIP (2.3), SEMA3A (2.2)
GO:0048705	skeletal system morphogenesis	0.0000251	<0.20	TBX15 (4.4), CRISPLD1 (3.8), GDF5 (3.4), MKX (3.3), MEOX2 (3.2), COL11A1 (2.9), SEMA3A (2.5), GTF2A1L (2.4), SH3PXD2A (2.3), MAB21L2 (2.3)
MP:0009907	decreased tongue size	0.0000276	<0.20	ERC2 (4.8), FOXL1 (4.5), TBX15 (4.2), SEMA3A (4.0), TBX4 (3.8), MKX (3.3), GDF5 (3.0), MAB21L2 (3.0), ADAMTSL3 (2.6), SH3GL3 (2.6)
MP:0005105	abnormal middle ear ossicle morphology	0.0000316	<0.20	CRISPLD1 (4.9), SEMA3A (3.9), MAB21L2 (3.7), ZNF516 (3.5), CYP26A1 (3.4), COL11A1 (3.2), TBX15 (2.9), GDF5 (2.9), TRIB2 (2.8), BMP7 (2.7)
MP:0000150	abnormal rib morphology	0.0000334	<0.20	TBX15 (5.6), GDF5 (5.2), VGLL2 (4.4), PTPRD (4.3), CRISPLD1 (4.2), COL11A1 (3.8), CYP26A1 (3.6), MAB21L2 (3.4), MEOX2 (3.2), TBX4 (2.9)
MP:0008277	abnormal sternum ossification	0.0000421	<0.20	VGLL2 (4.6), SEMA3A (4.1), MKX (3.9), TBX15 (3.8), ADAMTSL3 (3.6), FGFR4 (3.4), GDF5 (3.3), TBX4 (3.1), GMDS (2.7), SPAG4 (2.4)
MP:0009890	cleft secondary palate	0.0000433	<0.20	MAB21L2 (4.7), CRISPLD1 (3.9), TBX15 (3.6), TBX4 (3.6), ZNF516 (3.4), TP63 (3.3), PTPRD (3.3), ROR1 (3.2), COL11A1 (3.1), SEMA3A (3.0)
D) Hip, trochanter area
Original.gene.set.ID	Original.gene.set.description	Nominal.P.value	False.discovery.rate	Genes (Z-score)
MP:0004462	small basisphenoid bone	0.00000724	<0.05	ZNF521 (4.8), PRRX2 (3.7), GDF5 (3.3), LTBP1 (3.1), CRISPLD1 (3.1), TBX15 (3.0), C7orf10 (3.0), TWSG1 (2.9), RAB28 (2.3), COL11A1 (2.2)
ENSG00000106355	LSM5 PPI subnetwork	0.00000755	<0.05	ROMO1 (3.1), RQCD1 (2.9), CPNE1 (2.8), RBM12 (2.8), RALY (2.7), DYNLRB1 (2.6), PIGU (2.5), EIF2S2 (2.4), ZNF142 (2.2), PHF20 (2.2)
ENSG00000130332	LSM7 PPI subnetwork	0.0000126	<0.05	CPNE1 (3.2), ROMO1 (3.1), DYNLRB1 (3.1), RQCD1 (2.8), RALY (2.6), PHF20 (2.6), NCOA6 (2.5), RBM12 (2.5), PIGU (2.4), EIF2S2 (2.2)
ENSG00000172058	SERF1A PPI subnetwork	0.0000363	<0.20	RALY (3.9), RBM39 (2.9), PIGU (2.8), CPNE1 (2.8), TRPC4AP (2.5), ZNF142 (2.4), RNF25 (1.8), RDX (1.7), ENSG00000235054 (1.7), BCS1L (1.7)
ENSG00000205572	SERF1B PPI subnetwork	0.0000363	<0.20	RALY (3.9), RBM39 (2.9), PIGU (2.8), CPNE1 (2.8), TRPC4AP (2.5), ZNF142 (2.4), RNF25 (1.8), RDX (1.7), ENSG00000235054 (1.7), BCS1L (1.7)
MP:0003047	abnormal thoracic vertebrae morphology	0.0000413	<0.20	TBX15 (4.1), PRRX2 (3.7), C1QL1 (2.5), LTBP1 (2.4), BNC2 (2.3), CTDSP2 (2.1), ENSG00000228536 (2.1), SRMS (2.1), TWSG1 (1.9), KCNQ2 (1.9)
MP:0000097	short maxilla	0.000044	<0.20	PRRX2 (5.4), CRISPLD1 (3.4), ZNF516 (3.2), BNC2 (3.1), TBX15 (3.0), TCF7L2 (2.3), GDF5 (2.1), SPATS2L (2.0), ZNF521 (1.8), TWSG1 (1.8)
MP:0000088	short mandible	0.0000491	<0.20	PRRX2 (5.4), TBX15 (4.6), CRISPLD1 (4.6), GDF5 (3.5), COL11A1 (3.1), ZNF521 (2.9), MKX (2.7), ZNF516 (2.6), GLIS3 (2.5), BNC2 (2.5)
GO:0050680	negative regulation of epithelial cell proliferation	0.0000634	<0.20	ZNF521 (3.0), SPATS2L (2.5), RPS15A (2.5), C7orf10 (2.3), ENSG00000231131 (2.1), TCF7L2 (2.1), MKX (2.1), GDF5 (2.1), HDAC9 (2.1), CAPN14 (2.0)
MP:0003055	abnormal long bone epiphyseal plate morphology	0.0000871	<0.20	COL11A1 (5.4), CRISPLD1 (4.8), GDF5 (4.7), C7orf10 (4.1), LOXL3 (4.1), TBX15 (3.6), BNC2 (3.2), SRMS (2.6), ENSG00000228536 (2.5), TWSG1 (2.5)
MP:0002116	abnormal craniofacial bone morphology	0.0000872	<0.20	CRISPLD1 (5.5), PRRX2 (4.0), GDF5 (3.9), COL11A1 (3.7), TBX15 (3.0), LTBP1 (2.6), ZNF521 (2.4), FAM83C-AS1 (2.2), BNC2 (2.1), MKX (2.0)
MP:0009504	abnormal mammary gland epithelium morphology	0.0000921	<0.20	TWSG1 (2.6), C14orf49 (2.6), LCORL (2.5), RC3H2 (2.2), CRIM1 (2.1), MKX (2.1), DLEU1 (1.9), ENSG00000255737 (1.9), ENSG00000245651 (1.7), TOX (1.7)
MP:0005358	abnormal incisor morphology	0.0000965	<0.20	PRRX2 (3.5), COL11A1 (2.8), SPATS2L (2.5), TWSG1 (2.5), C7orf10 (2.4), FAM83C-AS1 (2.4), GDF5 (2.3), ENSG00000255737 (2.0), TCF7L2 (2.0), ASIP (2.0)
MP:0005104	abnormal tarsal bone morphology	0.000125	<0.20	GDF5 (3.9), PRRX2 (3.4), ZNF521 (3.4), MKX (3.2), LTBP1 (3.2), ARMC4 (3.0), TBX15 (2.9), CRISPLD1 (2.7), BNC2 (2.6), RAB28 (2.2)
GO:0031076	embryonic camera-type eye development	0.000128	<0.20	ENSG00000255737 (2.8), ENSG00000235054 (2.7), METTL21B (2.7), ZBTB26 (2.5), DIRC3 (2.3), FUT3 (2.2), MKX (2.1), TTLL4 (2.1), STK36 (2.0), MYH7B (2.0)
E) Lumbar spine area
Original.gene.set.ID	Original.gene.set.description	Nominal.P.value	False.discovery.rate	Genes (Z-score)
GO:0043021	ribonucleoprotein complex binding	0.00000776	<0.05	IBTK (3.3), EDEM2 (3.2), GSS (3.2), SMAP1 (3.0), NACAP1 (2.5), ASPSCR1 (2.5), RALY (2.4), PPP6R3 (2.4), ENSG00000205047 (2.2), DDX10 (2.2)
MP:0000266	abnormal heart morphology	0.0000241	<0.20	RRAD (3.4), BMP2 (3.1), ENSG00000238018 (3.1), BMPER (3.0), ALPK3 (2.9), MSX2 (2.8), IGFBP3 (2.7), NPR3 (2.5), STK38L (2.3), NOL3 (2.2)
ENSG00000078900	TP73 PPI subnetwork	0.000148	>=0.20	MEF2A (2.6), PPP6R3 (2.5), ENSG00000205047 (2.5), ZNF592 (2.4), SPTBN1 (2.3), WDR43 (2.2), WNT4 (2.2), BACH1 (2.2), PPP1CB (2.0), C8orf12 (2.0)
ENSG00000198925	ATG9A PPI subnetwork	0.000239	>=0.20	ENSG00000205047 (3.8), NOL8 (3.3), WDR43 (3.3), IBTK (2.8), ZNF235 (2.6), IARS (2.6), ATP6V0D1 (2.4), RBM39 (2.4), DDX10 (2.1), CCDC91 (2.0)
ENSG00000196911	KPNA5 PPI subnetwork	0.000251	>=0.20	EIF2S2 (3.4), DDX10 (3.2), NOL8 (2.8), IARS (2.7), UQCC (2.7), CTCF (2.3), ACD (2.3), C12orf11 (2.2), BTBD1 (2.2), WDR43 (2.1)
GO:0043022	ribosome binding	0.000278	>=0.20	NACAP1 (2.7), ZNF285 (2.6), PPP6R3 (2.5), SMAP1 (2.5), ENSG00000205047 (2.1), DYM (2.0), WDR43 (2.0), CDC5L (2.0), IARS (2.0), DDX10 (1.9)
ENSG00000108312	UBTF PPI subnetwork	0.00029	>=0.20	WDR43 (3.4), ZNF227 (3.2), E2F4 (3.1), NOL8 (3.0), DDX10 (3.0), DLEU1 (2.5), UBTF (2.4), NACAP1 (2.3), ENSG00000205047 (2.2), BRAT1 (2.2)
GO:0005537	mannose binding	0.000411	>=0.20	ERGIC3 (3.4), TM7SF3 (3.0), SEC11A (3.0), EDEM2 (2.7), BCKDHB (2.3), TMEM159 (2.2), FNDC3B (2.0), MBL2 (2.0), HAO1 (2.0), CA7 (2.0)
ENSG00000206267	ENSG00000206267 PPI subnetwork	0.000458	>=0.20	NOL8 (4.4), DDX10 (4.1), WDR43 (4.0), IARS (2.8), ENSG00000205047 (2.4), C12orf11 (2.4), E2F4 (2.4), ZBTB40 (2.2), CWC27 (2.1), IPPK (1.9)
ENSG00000204351	SKIV2L PPI subnetwork	0.000458	>=0.20	NOL8 (4.4), DDX10 (4.1), WDR43 (4.0), IARS (2.8), ENSG00000205047 (2.4), C12orf11 (2.4), E2F4 (2.4), ZBTB40 (2.2), CWC27 (2.1), IPPK (1.9)
ENSG00000206353	SKIV2L PPI subnetwork	0.000535	>=0.20	NOL8 (4.3), DDX10 (4.1), WDR43 (3.9), IARS (3.0), ENSG00000205047 (2.6), E2F4 (2.5), C12orf11 (2.3), IPPK (2.2), CWC27 (2.1), ZBTB40 (2.0)
ENSG00000116213	WRAP73 PPI subnetwork	0.000616	>=0.20	EIF2S2 (3.4), CDC5L (2.9), TRPC4AP (2.7), CCDC91 (2.4), ASPSCR1 (2.4), IARS (2.3), PPP1CB (2.2), ZNF12 (2.2), PPP6R3 (2.1), UQCC (2.0)
GO:0001974	blood vessel remodeling	0.000634	>=0.20	ENSG00000236827 (3.8), FAM83C-AS1 (3.4), PROCR (3.0), EXOC3L1 (3.0), MSLN (2.7), ENSG00000213310 (2.7), ZNF235 (2.6), STK38L (2.6), ANKRD19P (2.6), ENSG00000224514 (2.3)
ENSG00000101773	RBBP8 PPI subnetwork	0.000704	>=0.20	RALY (3.3), ACD (3.2), PARD6A (3.0), KLF12 (2.6), ENSG00000222494 (2.6), CBFA2T3 (2.5), TRADD (2.3), C16orf48 (2.3), HOXB1 (2.3), MEF2A (2.0)
ENSG00000089289	IGBP1 PPI subnetwork	0.000809	>=0.20	ZFR (3.9), NAE1 (2.9), TMEM159 (2.4), GSS (2.3), C5orf17 (2.3), C12orf11 (1.9), ZBTB40 (1.8), BTBD1 (1.8), EIF2S2 (1.8), DDX10 (1.7)
