# Supplementary material for: GWAS of bone size yields twelve loci that also affect height, BMD, osteoarthritis or fractures
Source: Nat Commun. 2019 May 3;10:2054. doi: 10.1038/s41467-019-09860-0 (PMC6499783; doi:10.1038/s41467-019-09860-0)
Supplement: Supplementary file 10 — Supplementary Data 8 [file 41467_2019_9860_MOESM10_ESM.xlsx]

## Sheet: Sheet1
Supplementary Data 8. Tissue enrichment analysis for association loci with P-value < 1e-5; showing top 15 results for each of the five phenotypes A) Femoral neck area, B) Hip, intertrhocanteric area, C) Hip, total area, D) Hip, trochanter area; FDR < 0.05 in marked blue.
A) Femoral neck area
MeSH.term	Name	MeSH.first.level.term	MeSH.second.level.term	Nominal.P.value	False.discovery.rate	Genes (Z-score)
A07.541.560	Heart Ventricles	Cardiovascular System	Heart	0.00193	>=0.20	CRADD (3.6), PCDHGA1 (3.4), LYPLAL1 (3.3), ADAMTSL3 (3.0), PCDHGA10 (2.5), PCDHGB6 (2.5), UQCC (2.4), FILIP1L (2.3), PCDHGB7 (2.2), ELL2P3 (2.1)
A07.541	Heart	Cardiovascular System	Heart	0.00265	>=0.20	CRADD (3.3), ADAMTSL3 (3.1), LYPLAL1 (3.1), PCDHGA1 (2.9), FILIP1L (2.2), PCDHGA10 (2.1), UQCC (2.0), ELL2P3 (1.9), PCDHGB6 (1.9), MAST4 (1.9)
A11.329.171	Chondrocytes	Cells	Connective Tissue Cells	0.01	>=0.20	LINC00162 (4.9), COL8A1 (4.5), GDF5 (3.6), PCDHGB7 (2.5), SFTA1P (2.4), ADAMTSL3 (2.3), MED8 (2.3), TBX15 (2.2), ENSG00000254266 (2.1), TGFBI (1.9)
A11.872	Stem Cells	Cells	Stem Cells	0.02	>=0.20	CDC20 (1.3), RAB28 (1.3), CDC5L (1.3), C3orf26 (1.2), FRS2 (1.1), DLEU1 (1.1), CRISPLD1 (1.0), WARS2 (0.9), E2F7 (0.8), PIGN (0.8)
A11.872.580	Mesenchymal Stem Cells	Cells	Stem Cells	0.04	>=0.20	GDF5 (2.9), COL8A1 (2.3), SFTA1P (2.2), TGFBI (2.1), TBX15 (1.6), CRISPLD1 (1.5), ENSG00000223526 (1.3), MED8 (1.3), SMAD5 (1.3), SMAD5-AS1 (1.2)
A02.835.232.834	Spine	Musculoskeletal System	Skeleton	0.04	>=0.20	CRISPLD1 (1.8), FRS2 (1.5), CDC20 (1.2), C3orf26 (1.1), GDF5 (1.1), SFTA1P (1.1), DLEU1 (1.1), E2F7 (1.0), RAB28 (0.9), SMAD5 (0.9)
A02.835.232.834.151	Cervical Vertebrae	Musculoskeletal System	Skeleton	0.04	>=0.20	CRISPLD1 (1.9), FRS2 (1.5), CDC20 (1.2), C3orf26 (1.2), SFTA1P (1.1), DLEU1 (1.1), GDF5 (1.1), E2F7 (1.0), RAB28 (0.9), SMAD5 (0.9)
A11.872.700	Pluripotent Stem Cells	Cells	Stem Cells	0.05	>=0.20	ADD2 (3.5), SFTA1P (3.4), FRS2 (3.3), CRISPLD1 (2.8), CDC20 (2.4), CDC5L (2.2), PCDHGA11 (2.2), C3orf26 (2.2), E2F7 (1.9), LRIG1 (1.7)
A11.872.700.500	Induced Pluripotent Stem Cells	Cells	Stem Cells	0.05	>=0.20	ADD2 (3.5), SFTA1P (3.4), FRS2 (3.3), CRISPLD1 (2.8), CDC20 (2.4), CDC5L (2.2), PCDHGA11 (2.2), C3orf26 (2.2), E2F7 (1.9), LRIG1 (1.7)
A07.231.908.670.874	Umbilical Veins	Cardiovascular System	Blood Vessels	0.06	>=0.20	HHIP (5.2), ENSG00000248890 (5.2), TIE1 (4.8), PCDHGB7 (3.3), PCDHGA11 (3.2), COL8A1 (2.3), E2F7 (1.9), ELOVL1 (1.6), SFTA1P (1.6), CDC20 (1.4)
A07.231.908.670	Portal System	Cardiovascular System	Blood Vessels	0.06	>=0.20	HHIP (5.2), ENSG00000248890 (5.2), TIE1 (4.8), PCDHGB7 (3.3), PCDHGA11 (3.2), COL8A1 (2.3), E2F7 (1.9), ELOVL1 (1.6), SFTA1P (1.6), CDC20 (1.4)
A14.549.167	Dentition	Stomatognathic System	Mouth	0.07	>=0.20	ENSG00000234877 (2.5), MPL (1.7), GDF5 (1.6), SMAD5-AS1 (1.6), VANGL1 (1.5), PIGN (1.4), MAST4 (1.4), ELOVL1 (1.4), KIAA1468 (1.4), DLEU1 (1.3)
A07.231.114	Arteries	Cardiovascular System	Blood Vessels	0.07	>=0.20	TIE1 (2.4), PCDHGB7 (2.1), COL8A1 (1.6), ARHGEF10 (1.6), ENSG00000248890 (1.4), PCDHGA1 (1.4), HHIP (1.3), LINC00162 (1.3), PLXNA4 (1.1), CRISPLD1 (1.1)
A15.145.846	Serum	Hemic and Immune Systems	Blood	0.07	>=0.20	PCDHGB7 (4.4), TIE1 (3.1), PCDHGA11 (2.9), HHIP (2.6), ENSG00000248890 (2.4), ENSG00000234877 (1.5), ENSG00000237992 (1.4), E2F7 (1.4), ENSG00000223842 (1.3), ELOVL1 (1.2)
A11.443	Erythroid Cells	Cells	Erythroid Cells	0.07	>=0.20	GYPA (5.0), ENSG00000248636 (3.7), LYPLAL1 (3.1), MPL (3.1), ADD2 (3.0), DLEU1 (3.0), RAD51B (2.1), LRBA (2.1), RAB28 (1.9), ATP11B (1.7)
B) Hip, intertrochanteric area
MeSH.term	Name	MeSH.first.level.term	MeSH.second.level.term	Nominal.P.value	False.discovery.rate	Genes (Z-score)
A11.872.700.500	Induced Pluripotent Stem Cells	Cells	Stem Cells	0.000495	<0.20	LIN28B (5.1), CYP26A1 (3.8), ROR1 (3.0), PARP1 (2.8), LRRTM4 (2.4), EIF5A (2.3), GFPT2 (2.2), C3orf26 (2.2), SETMAR (2.0), C21orf91-OT1 (2.0)
A11.872.700	Pluripotent Stem Cells	Cells	Stem Cells	0.000495	<0.20	LIN28B (5.1), CYP26A1 (3.8), ROR1 (3.0), PARP1 (2.8), LRRTM4 (2.4), EIF5A (2.3), GFPT2 (2.2), C3orf26 (2.2), SETMAR (2.0), C21orf91-OT1 (2.0)
A11.872.040	Adult Stem Cells	Cells	Stem Cells	0.000878	<0.20	LIN28B (3.7), CYP26A1 (3.7), EIF5A (2.5), E2F7 (2.4), ROR1 (2.3), GFPT2 (2.1), C3orf26 (2.1), COL11A1 (1.7), LRRTM4 (1.7), PAM16 (1.7)
A11.872.190.260	Embryoid Bodies	Cells	Stem Cells	0.00223	<0.20	GDF5 (3.4), GFPT2 (2.5), COL11A1 (2.4), ROR1 (2.3), SUPT3H (2.3), VASN (1.9), COL8A1 (1.8), ZNF516 (1.7), TBX3 (1.6), LIN28B (1.5)
A02.835.232.834	Spine	Musculoskeletal System	Skeleton	0.00235	<0.20	ROR1 (2.1), COL11A1 (1.8), LIN28B (1.4), CYP26A1 (1.2), C3orf26 (1.1), C6orf170 (1.1), GDF5 (1.1), GSC (1.0), VASN (1.0), GFPT2 (1.0)
A02.835.232.834.151	Cervical Vertebrae	Musculoskeletal System	Skeleton	0.00245	<0.20	ROR1 (2.1), COL11A1 (1.8), LIN28B (1.4), CYP26A1 (1.2), C3orf26 (1.2), C6orf170 (1.1), GDF5 (1.1), GSC (1.1), GFPT2 (1.0), VASN (1.0)
A11.329.171	Chondrocytes	Cells	Connective Tissue Cells	0.00402	<0.20	COL8A1 (4.5), COL11A1 (4.1), GSC (3.9), GDF5 (3.6), DAOA (2.9), TBX4 (2.5), VASN (2.2), GFPT2 (2.1), GPR126 (2.0), C6orf170 (1.7)
A11.329.228	Fibroblasts	Cells	Connective Tissue Cells	0.00526	<0.20	SH3PXD2A (2.4), COL8A1 (2.2), VASN (2.2), COL11A1 (2.1), CDC42EP3 (2.0), FMN2 (1.9), TBX3 (1.7), PDGFC (1.7), ENSG00000248869 (1.6), ROR1 (1.6)
A11.872.190	Embryonic Stem Cells	Cells	Stem Cells	0.00694	<0.20	LIN28B (4.5), CYP26A1 (3.8), ROR1 (2.8), PARP1 (2.0), LRRTM4 (1.8), E2F7 (1.8), COL11A1 (1.8), SETMAR (1.7), GFPT2 (1.7), SUPT3H (1.6)
A10.690.467	Muscle Smooth	Tissues	Muscles	0.01	<0.20	GTF2A1L (2.8), GDF5 (2.3), VASN (2.3), EIF5A (2.1), PDGFC (2.0), COL8A1 (1.9), ENSG00000226101 (1.9), CDC42EP3 (1.7), ROR1 (1.7), E2F7 (1.6)
A02.165	Cartilage	Musculoskeletal System	Cartilage	0.01	<0.20	ENSG00000257194 (9.0), TBX4 (6.7), COL11A1 (6.1), SUPT3H (3.6), SRP54 (2.9), VASN (2.9), GPR126 (2.7), NFKBIA (2.4), GFPT2 (2.0), BTG3 (1.7)
A02.835.583	Joints	Musculoskeletal System	Skeleton	0.01	<0.20	ENSG00000248869 (6.0), ENSG00000223949 (2.3), VASN (2.2), GFPT2 (2.2), GSC (2.0), C6orf170 (1.9), ROR1 (1.7), SUMF1 (1.7), RUNX2 (1.4), WWOX (1.3)
A02.835.583.443.800	Synovial Membrane	Musculoskeletal System	Skeleton	0.01	<0.20	ENSG00000248869 (6.0), ENSG00000223949 (2.3), VASN (2.2), GFPT2 (2.2), GSC (2.0), C6orf170 (1.9), ROR1 (1.7), SUMF1 (1.7), RUNX2 (1.4), WWOX (1.3)
A02.835.583.443	Joint Capsule	Musculoskeletal System	Skeleton	0.01	<0.20	ENSG00000248869 (6.0), ENSG00000223949 (2.3), VASN (2.2), GFPT2 (2.2), GSC (2.0), C6orf170 (1.9), ROR1 (1.7), SUMF1 (1.7), RUNX2 (1.4), WWOX (1.3)
A10.615.284.473	Chorion	Tissues	Membranes	0.01	<0.20	LIN28B (3.6), C6orf170 (2.6), GFPT2 (2.3), E2F7 (2.1), CDC42EP3 (2.0), MAN2A1 (1.8), VASN (1.7), COL8A1 (1.6), TBX3 (1.6), GSC (1.6)
C) Hip, total area
MeSH.term	Name	MeSH.first.level.term	MeSH.second.level.term	Nominal.P.value	False.discovery.rate	Genes (Z-score)
A02.165	Cartilage	Musculoskeletal System	Cartilage	0.00176	<0.05	ENSG00000257194 (9.0), TBX4 (6.7), COL11A1 (6.1), TBX15 (3.1), ADAMTSL3 (2.6), MAB21L2 (2.3), CRISPLD1 (2.3), RAB28 (2.2), GFPT2 (2.0), SEMA3A (1.9)
A11.872.040	Adult Stem Cells	Cells	Stem Cells	0.002	<0.05	LIN28B (3.7), CYP26A1 (3.7), RAD54B (2.9), CHST9 (2.5), SEMA3A (2.4), CRISPLD1 (2.3), ROR1 (2.3), GFPT2 (2.1), FRS2 (2.1), C3orf26 (2.1)
A11.872.190	Embryonic Stem Cells	Cells	Stem Cells	0.00687	<0.20	LIN28B (4.5), CYP26A1 (3.8), ROR1 (2.8), RAD54B (2.6), CRISPLD1 (2.4), RBM12 (2.4), FRS2 (2.3), RAB28 (1.9), LRRTM4 (1.8), CHST9 (1.8)
A11.872.700.500	Induced Pluripotent Stem Cells	Cells	Stem Cells	0.00842	<0.20	LIN28B (5.1), CYP26A1 (3.8), RAD54B (3.7), FRS2 (3.3), CHST9 (3.2), ROR1 (3.0), CRISPLD1 (2.8), FGFR4 (2.7), LRRTM4 (2.4), RBM12 (2.4)
A11.872.700	Pluripotent Stem Cells	Cells	Stem Cells	0.00842	<0.20	LIN28B (5.1), CYP26A1 (3.8), RAD54B (3.7), FRS2 (3.3), CHST9 (3.2), ROR1 (3.0), CRISPLD1 (2.8), FGFR4 (2.7), LRRTM4 (2.4), RBM12 (2.4)
A02.835.232.834	Spine	Musculoskeletal System	Skeleton	0.01	<0.20	ROR1 (2.1), CRISPLD1 (1.8), COL11A1 (1.8), FRS2 (1.5), LIN28B (1.4), RAD54B (1.4), RBM12 (1.3), CYP26A1 (1.2), C3orf26 (1.1), C6orf170 (1.1)
A02.835.232.834.151	Cervical Vertebrae	Musculoskeletal System	Skeleton	0.01	<0.20	ROR1 (2.1), CRISPLD1 (1.9), COL11A1 (1.8), FRS2 (1.5), LIN28B (1.4), RAD54B (1.4), RBM12 (1.3), CYP26A1 (1.2), C3orf26 (1.2), C6orf170 (1.1)
A11.329.171	Chondrocytes	Cells	Connective Tissue Cells	0.01	<0.20	COL8A1 (4.5), COL11A1 (4.1), MAB21L2 (3.9), GDF5 (3.6), MKX (3.4), TBX4 (2.5), MEOX2 (2.4), ADAMTSL3 (2.3), TBX15 (2.2), GFPT2 (2.1)
A11.329.629	Osteoblasts	Cells	Connective Tissue Cells	0.02	<0.20	COL11A1 (5.2), MAB21L2 (4.5), ROR1 (2.8), COL8A1 (2.8), TBX15 (2.6), MKX (2.5), SUMF1 (2.3), FRS2 (2.0), CCDC91 (2.0), TSFM (1.9)
A14.549	Mouth	Stomatognathic System	Mouth	0.02	>=0.20	GYS2 (4.3), TP63 (2.7), WNT4 (2.6), TUBBP5 (1.9), EPHA2 (1.7), PLEKHA5 (1.5), BMP7 (1.4), LRBA (1.3), ARG1 (1.3), SH3GL3 (1.2)
A10.615.550.599	Mouth Mucosa	Tissues	Membranes	0.02	>=0.20	GYS2 (7.5), WNT4 (3.7), TP63 (3.5), PLEKHA5 (2.8), BMP7 (2.3), ARG1 (2.1), MAB21L2 (1.9), EPHA2 (1.9), SH3GL3 (1.9), TUBBP5 (1.5)
A10.615.789	Serous Membrane	Tissues	Membranes	0.02	>=0.20	AVIL (1.7), KIAA1429 (1.6), MEOX2 (1.5), COL11A1 (1.5), CTDSP2 (1.4), CRISPLD1 (1.2), ENSG00000212997 (1.2), GFPT2 (1.2), ROR1 (1.1), ROMO1 (1.1)
A11.872.190.260	Embryoid Bodies	Cells	Stem Cells	0.02	>=0.20	GDF5 (3.4), ENSG00000248890 (2.8), GFPT2 (2.5), COL11A1 (2.4), ROR1 (2.3), HHIP (2.2), TRPC4AP (2.0), FER1L4 (1.8), COL8A1 (1.8), SPATA16 (1.8)
A11.872	Stem Cells	Cells	Stem Cells	0.05	>=0.20	RAD54B (1.4), RAB28 (1.3), LIN28B (1.2), RBM12 (1.2), C3orf26 (1.2), FRS2 (1.1), DLEU1 (1.1), CDK4 (1.1), CRISPLD1 (1.0), COL11A1 (1.0)
A05.360.444.492.362	Foreskin	Urogenital System	Genitalia	0.05	>=0.20	MKX (2.7), ENSG00000249917 (2.1), SH3PXD2A (2.0), ARG1 (1.9), FRS2 (1.7), ZNF516 (1.5), TP63 (1.5), COL11A1 (1.3), FILIP1L (1.1), ROR1 (1.1)
D) Hip, trochanter area
MeSH.term	Name	MeSH.first.level.term	MeSH.second.level.term	Nominal.P.value	False.discovery.rate	Genes (Z-score)
A02.835.232.834.151	Cervical Vertebrae	Musculoskeletal System	Skeleton	0.00000151	<0.01	IRAK1BP1 (2.0), CRISPLD1 (1.9), COL11A1 (1.8), SUV39H2 (1.6), UBE2V2 (1.5), FRS2 (1.5), EIF2S2 (1.4), LOXL3 (1.4), BNC2 (1.4), RBM12 (1.3)
A02.835.232.834	Spine	Musculoskeletal System	Skeleton	0.0000016	<0.01	IRAK1BP1 (2.0), CRISPLD1 (1.8), COL11A1 (1.8), SUV39H2 (1.6), UBE2V2 (1.5), FRS2 (1.5), EIF2S2 (1.4), LOXL3 (1.4), BNC2 (1.4), RBM12 (1.3)
A11.329.171	Chondrocytes	Cells	Connective Tissue Cells	0.00000412	<0.01	LOXL3 (4.6), ENSG00000228322 (4.4), COL11A1 (4.1), GDF5 (3.6), MKX (3.4), ENSG00000235054 (3.3), ENSG00000231131 (3.2), PRRX2 (2.5), SRMS (2.4), DOK1 (2.3)
A11.872	Stem Cells	Cells	Stem Cells	0.00000567	<0.01	SUV39H2 (1.7), EIF2S2 (1.5), NCAPG (1.4), UBE2V2 (1.4), HSPA14 (1.3), HMGB3P1 (1.3), RAB28 (1.3), MIR17HG (1.3), RBM12 (1.2), RQCD1 (1.2)
A11.872.580	Mesenchymal Stem Cells	Cells	Stem Cells	0.000386	<0.01	GDF5 (2.9), PRRX2 (2.6), C7orf10 (2.6), COL11A1 (2.6), LOXL3 (2.5), BNC2 (2.1), IRAK1BP1 (2.0), DOK1 (2.0), LTBP1 (1.9), ENSG00000255737 (1.7)
A11.872.190	Embryonic Stem Cells	Cells	Stem Cells	0.000389	<0.01	SUV39H2 (2.9), HMGB3P1 (2.9), CRISPLD1 (2.4), C8orf42 (2.4), RBM12 (2.4), FRS2 (2.3), IRAK1BP1 (2.3), KCNQ2 (2.3), MIR17HG (2.2), NCAPG (2.0)
A05.360.444.492.362	Foreskin	Urogenital System	Genitalia	0.000425	<0.01	DIRC3 (2.9), MKX (2.7), ZBTB6 (2.7), KRT77 (2.7), ENSG00000249917 (2.1), KRT2 (2.1), ENSG00000231131 (1.9), FAM83C (1.8), FRS2 (1.7), KRT1 (1.6)
A11.329.228	Fibroblasts	Cells	Connective Tissue Cells	0.0005	<0.01	MKX (3.6), PRRX2 (2.5), TWSG1 (2.1), COL11A1 (2.1), FRS2 (1.9), ENSG00000255737 (1.8), CRIM1 (1.7), LOXL3 (1.7), RNF25 (1.7), C7orf10 (1.6)
A05.360.444.492	Penis	Urogenital System	Genitalia	0.000542	<0.01	DIRC3 (2.8), MKX (2.6), KRT77 (2.6), ZBTB6 (2.5), KRT2 (2.0), ENSG00000249917 (1.9), FAM83C (1.8), ENSG00000231131 (1.7), KRT1 (1.5), TWSG1 (1.5)
A10.165.450.300	Cicatrix	Tissues	Connective Tissue	0.00114	<0.01	PRRX2 (4.6), MKX (4.3), OR4A1P (2.8), TBX15 (2.7), ENSG00000229871 (2.7), ENSG00000255737 (2.4), HDGFL1 (2.4), GDF5 (2.3), ENSG00000245651 (2.3), EIF2S2 (2.2)
A10.165.450	Granulation Tissue	Tissues	Connective Tissue	0.00114	<0.01	PRRX2 (4.6), MKX (4.3), OR4A1P (2.8), TBX15 (2.7), ENSG00000229871 (2.7), ENSG00000255737 (2.4), HDGFL1 (2.4), GDF5 (2.3), ENSG00000245651 (2.3), EIF2S2 (2.2)
A11.329.629	Osteoblasts	Cells	Connective Tissue Cells	0.00162	<0.05	COL11A1 (5.2), EIF2S2 (3.5), C7orf10 (2.9), UBE2V2 (2.9), TBX15 (2.6), MKX (2.5), LTBP1 (2.3), GLIS3 (2.1), FRS2 (2.0), TSFM (1.9)
A05.810.453.324	Kidney Cortex	Urogenital System	Urinary Tract	0.00168	<0.05	C7orf10 (4.2), ENSG00000235054 (3.4), GLIS3 (3.1), TBX15 (2.6), FAM83C-AS1 (2.2), GDF5 (2.2), BNC2 (1.9), GSS (1.9), BCKDHB (1.8), MMP24 (1.7)
A02.165	Cartilage	Musculoskeletal System	Cartilage	0.00195	<0.05	COL11A1 (6.1), ENSG00000228536 (5.3), C1QL1 (3.9), GLIS3 (3.3), SRMS (3.1), TBX15 (3.1), TWSG1 (2.8), RUNX1 (2.5), LOXL3 (2.3), CRISPLD1 (2.3)
A02.835.583.443.800	Synovial Membrane	Musculoskeletal System	Skeleton	0.00248	<0.05	RBM43 (2.8), DIRC3 (2.6), BNC2 (2.5), HDAC9 (2.3), MKX (2.1), FRS2 (2.1), TBX15 (1.8), ZNF521 (1.6), GLIS3 (1.6), CEP120 (1.5)
E) Lumbar spine area
MeSH.term	Name	MeSH.first.level.term	MeSH.second.level.term	Nominal.P.value	False.discovery.rate	Genes (Z-score)
A11.382	Endocrine Cells	Cells	Endocrine Cells	0.000355	<0.20	TSHZ2 (2.1), NPR3 (2.0), ENSG00000228265 (2.0), RBM39 (1.9), SPDYA (1.8), BCKDHB (1.7), ZNF285 (1.6), ZNF226 (1.5), MGAT5 (1.4), FAM96B (1.4)
A11.329.171	Chondrocytes	Cells	Connective Tissue Cells	0.000705	<0.20	COL11A1 (4.1), NPR3 (3.6), GDF5 (3.6), OMD (3.3), OGN (2.9), HOXC12 (2.6), BMPER (2.6), ECM2 (2.6), B3GNT9 (2.6), HOXC5 (2.5)
A03.734.414	Islets of Langerhans	Digestive System	Pancreas	0.000711	<0.20	MSX2 (2.5), ENSG00000228265 (2.3), HOXB6 (1.9), HOXB5 (1.8), MED21 (1.8), ENSG00000233101 (1.6), GSS (1.6), UQCC (1.5), SPRED2 (1.4), BCKDHB (1.3)
A11.872.580	Mesenchymal Stem Cells	Cells	Stem Cells	0.00182	<0.20	NPR3 (3.6), GDF5 (2.9), COL11A1 (2.6), CDH13 (2.5), HOXC9 (2.4), DSEL (2.4), ADAMTS6 (2.2), KLF12 (2.2), BMPER (2.1), PLEKHG4 (2.1)
A02.835.583.443	Joint Capsule	Musculoskeletal System	Skeleton	0.00498	>=0.20	NMB (3.5), PLXDC1 (3.0), MSX2 (2.6), ECM2 (2.5), B3GNT9 (2.3), KCND2 (2.3), ZDHHC1 (2.1), ASPN (2.0), HOXC9 (1.9), BMP2 (1.9)
A02.835.583.443.800	Synovial Membrane	Musculoskeletal System	Skeleton	0.00498	>=0.20	NMB (3.5), PLXDC1 (3.0), MSX2 (2.6), ECM2 (2.5), B3GNT9 (2.3), KCND2 (2.3), ZDHHC1 (2.1), ASPN (2.0), HOXC9 (1.9), BMP2 (1.9)
A02.835.583	Joints	Musculoskeletal System	Skeleton	0.00498	>=0.20	NMB (3.5), PLXDC1 (3.0), MSX2 (2.6), ECM2 (2.5), B3GNT9 (2.3), KCND2 (2.3), ZDHHC1 (2.1), ASPN (2.0), HOXC9 (1.9), BMP2 (1.9)
A11.382.625	Enteroendocrine Cells	Cells	Endocrine Cells	0.00537	>=0.20	MSX2 (3.4), ENSG00000228265 (3.2), ELMO3 (2.2), UQCC (2.0), RBM39 (2.0), GSS (2.0), MED21 (1.9), BCKDHB (1.9), STRA13 (1.8), MSLN (1.8)
A11.436.294.064	Glucagon Secreting Cells	Cells	Epithelial Cells	0.00537	>=0.20	MSX2 (3.4), ENSG00000228265 (3.2), ELMO3 (2.2), UQCC (2.0), RBM39 (2.0), GSS (2.0), MED21 (1.9), BCKDHB (1.9), STRA13 (1.8), MSLN (1.8)
A11.329.228	Fibroblasts	Cells	Connective Tissue Cells	0.00714	>=0.20	DSEL (3.2), BMPER (3.1), ENSG00000233101 (3.1), WNT16 (2.4), NBPF3 (2.3), CDH13 (2.1), B3GNT9 (2.1), COL11A1 (2.1), ADAMTS6 (2.0), ENSG00000227028 (1.7)
A11.436.329	Granulosa Cells	Cells	Epithelial Cells	0.00805	>=0.20	TSHZ2 (4.1), NPR3 (3.4), FLRT2 (3.3), GRIK1 (2.8), MGAT5 (2.6), ZNF285 (2.5), ZNF226 (2.4), ENSG00000246025 (2.3), DCAF12 (2.1), FAM96B (2.0)
A05.360.319.114.630.535	Ovarian Follicle	Urogenital System	Genitalia	0.00805	>=0.20	TSHZ2 (4.1), NPR3 (3.4), FLRT2 (3.3), GRIK1 (2.8), MGAT5 (2.6), ZNF285 (2.5), ZNF226 (2.4), ENSG00000246025 (2.3), DCAF12 (2.1), FAM96B (2.0)
A06.407.312.497.535.300.500	Cumulus Cells	Endocrine System	Endocrine Glands	0.00805	>=0.20	TSHZ2 (4.1), NPR3 (3.4), FLRT2 (3.3), GRIK1 (2.8), MGAT5 (2.6), ZNF285 (2.5), ZNF226 (2.4), ENSG00000246025 (2.3), DCAF12 (2.1), FAM96B (2.0)
A11.329.830	Stromal Cells	Cells	Connective Tissue Cells	0.00929	>=0.20	ENSG00000227028 (4.3), DSEL (3.7), ADAMTS6 (3.3), BMPER (2.9), B3GNT9 (2.8), HOXC4 (2.2), HOXC5 (2.1), IGFBP3 (1.9), HOXC9 (1.8), SPDYA (1.8)
A11.329.629	Osteoblasts	Cells	Connective Tissue Cells	0.01	>=0.20	C5orf17 (5.9), COL11A1 (5.2), BMPER (4.9), CDH13 (4.3), ECM2 (4.2), ENSG00000204929 (3.9), EIF2S2 (3.5), NPR3 (3.3), PDP2 (2.8), HOXC4 (2.5)
