# Supplementary material for: GWAS of bone size yields twelve loci that also affect height, BMD, osteoarthritis or fractures
Source: Nat Commun. 2019 May 3;10:2054. doi: 10.1038/s41467-019-09860-0 (PMC6499783; doi:10.1038/s41467-019-09860-0)
Supplement: Supplementary file 11 — Supplementary Data 9 [file 41467_2019_9860_MOESM11_ESM.xlsx]

## Sheet: Sheet1
Supplementary Data 9. Association of DXA area markers with joint endophenotypes in the Rotterdam samples
				Hip CE angle (N = 6,157)		Hip CAM (N = 4,978)		Hip JSN (N = 8,769)		Hip mJSW (N = 6,555)		Hip Osteophyte (N = 7,595)		Knee Osteophyte (N = 7,523)		Knee JSN (N = 5,634)		Finger JSN (N = 8,724)		Finger Osteophyte (N = 8,721)		Thumb osteophyte (N = 8,779)		Thumb JSN (N = 8,779)
SNP	gene	EA	OA	effect	P-value	effect	P-value	effect	P-value	effect	P-value	effect	P-value	effect	P-value	effect	P-value	effect	P-value	effect	P-value	effect	P-value	effect	P-value
rs11614913	MIR196A2	t	c	0.0142	0.9081	-0.0956	0.1395	-0.0122	0.2974	0.0119	0.4277	-0.0796	0.04771	0.162	0.00539	0.0218	0.2056	-0.0107	0.5075	-0.0762	0.3247	-0.0048	0.8516	-0.0016	0.8581
rs143384	GDF5	g	a	-0.2385	0.05039	0.0469	0.4603	0.0032	0.788	0.007	0.6502	0.0337	0.4163	-0.1638	0.006151	-0.0287	0.1036	-0.0232	0.1567	-0.356	6.021e-06	-0.082	0.001809	-0.0111	0.2236
rs10917168	WNT4	t	a	-0.1544	0.2654	0.0441	0.5378	-0.0067	0.6156	-0.0044	0.7981	0.021	0.6438	-0.0516	0.4287	0.0027	0.8872	0.0045	0.8037	-0.0045	0.959	-0.0595	0.0408	-0.0064	0.5268
rs143793852*	DYM	g	t	0.2991	0.01382	0.0936	0.1394	0.0203	0.07881	-0.0462	0.001763	-0.0568	0.1501	0.0727	0.202	-0.0053	0.7509	0.0126	0.4261	-0.1367	0.071	0.004	0.8732	0.0121	0.1708
rs8036748	ADAMTSL3	a	t	0.194	0.1055	0.0944	0.1257	0.0231	0.04408	-0.0311	0.03346	0.0611	0.1167	0.0194	0.7305	0.015	0.3653	-0.0271	0.08682	0.1073	0.1558	-0.0059	0.8153	0.0034	0.7035
rs2585073	SH3GL3	c	g	-0.2722	0.03563	0.1514	0.02585	-0.0073	0.5567	0.018	0.2533	-0.0239	0.5702	-0.0675	0.2694	-0.0107	0.5526	0.0209	0.2229	-0.2879	0.0004187	-0.0305	0.2636	-0.006	0.5307
rs9341808	BCKDHB	c	a	-0.1761	0.1431	-0.0269	0.667	0.0109	0.3396	-0.0085	0.5661	0.0343	0.3859	-0.0295	0.6069	-0.0071	0.6736	0.0057	0.7139	0.1064	0.1566	-0.0281	0.2621	-0.0084	0.3335
rs72979233	CHRDL2	g	a	0.2851	0.03741	0.1719	0.01373	0.0042	0.7524	-0.0233	0.1801	-0.1222	0.007991	0.0657	0.3215	0.0186	0.3412	0.0399	0.02948	-0.0339	0.7005	0.0339	0.2483	0.0348	0.0006401
rs3753841	COL11A1	g	a	0.4439	0.0003353	-0.0264	0.6824	-0.0078	0.5039	-0.0021	0.8883	-0.0319	0.4283	0.0082	0.8875	-0.0066	0.7012	-0.0091	0.5713	-0.0493	0.524	-0.0394	0.1265	-0.0031	0.7278
rs9830173	ERC2	c	g	-0.1862	0.1377	0.0651	0.3206	-0.0131	0.2722	-0.0228	0.14	-0.002	0.9603	-0.0407	0.4948	-0.0214	0.2215	0.0131	0.4228	-0.0301	0.7025	0.0173	0.511	0.0133	0.1439
rs1507462	.	a	g	-0.209	0.1213	-0.1008	0.1577	0.008	0.5296	0.0191	0.2548	-0.029	0.515	-0.1434	0.02635	-0.0181	0.341	0.0038	0.829	0.0474	0.5736	0.0183	0.5149	0.0089	0.3583
rs72834687*	TBX4	a	g	-0.0464	0.7458	-0.1183	0.1189	-0.0026	0.8567	-0.0152	0.4052	0.0074	0.8777	-0.0996	0.1575	-0.0277	0.1807	-0.0178	0.3582	0.0828	0.3752	0.0037	0.9062	0.0066	0.5419
rs12507427	HHIP	a	t	0.1726	0.1519	0.0373	0.5526	0.0152	0.1841	-0.016	0.2767	0.093	0.01778	-0.022	0.6998	0.0028	0.8665	-0.0013	0.9344	0.039	0.6039	0.0345	0.1687	0.0037	0.6727
rs12601029	SOX9	a	g	-0.1638	0.1985	-0.09	0.1772	-0.009	0.4559	0.0242	0.1214	0.0045	0.9141	0.0088	0.884	-0.0334	0.05968	0.0273	0.09924	-0.0444	0.5764	0.0268	0.3119	0.0034	0.7106
rs1159421*	SOX9	t	c	-0.1156	0.3327	-0.0941	0.129	-0.008	0.48	0.018	0.2242	-0.0105	0.79	0.0352	0.5376	-0.0304	0.06933	0.0188	0.2269	-0.0565	0.4511	0.0332	0.1841	-0.0027	0.7519
rs10783854	CTDSP2	t	c	0.1421	0.2774	-0.0191	0.7796	-0.0048	0.7007	0.0151	0.3497	-0.0685	0.1133	-0.0207	0.7409	-0.0095	0.6097	0.021	0.2229	0.0691	0.4023	0.0078	0.7781	0.0003	0.9788
Shown is the effect in standard deviations and P values of association with joint endophenotypes in the Dutch Rotterdam samples. CE angle = center-edge angle (also known as the Wiberg angle), CAM = camshaft impringement of femoral head, JSN = joint space narrowing, mJSW = minimum joint space with. The osteophyte phenotypes are sum of osteophytes in joints. EA is the effect allele and OA the other…
