# Supplementary material for: GWAS of bone size yields twelve loci that also affect height, BMD, osteoarthritis or fractures
Source: Nat Commun. 2019 May 3;10:2054. doi: 10.1038/s41467-019-09860-0 (PMC6499783; doi:10.1038/s41467-019-09860-0)
Supplement: Supplementary file 12 — Source Data_main [file 41467_2019_9860_MOESM12_ESM.xlsx]

## Sheet: Fig1a
P	SNP	CHR	BP
0.0024884	chr1:182050:S	1	182050
0.0016002	chr1:288872:S	1	288872
0.0069886	chr1:596774:I	1	596774
0.0027225	chr1:599567:S	1	599567
0.0044303	chr1:619038:S	1	619038
0.0064992	chr1:628245:S	1	628245
0.001844	chr1:629136:S	1	629136
0.0053446	chr1:637885:S	1	637885
0.0053428	chr1:687194:S	1	687194
0.0056696	chr1:702423:S	1	702423
0.0075124	chr1:724033:S	1	724033
0.0053419	chr1:787712:S	1	787712
0.0039923	chr1:791569:S:0	1	791569
0.0023977	chr1:791569:S:1	1	791569
0.0056696	chr1:798747:S	1	798747
0.0017466	chr1:809610:S	1	809610
0.0044165	chr1:840302:S	1	840302
0.00071612	chr1:863622:I	1	863622
0.005936	chr1:896715:S	1	896715
0.0018123	chr1:903764:S	1	903764
0.0067006	chr1:920270:S	1	920270
0.00072999	chr1:926973:S	1	926973
0.0038902	chr1:932990:S	1	932990
0.0092052	chr1:933474:S	1	933474
0.0089719	chr1:963548:S	1	963548
0.0092386	chr1:975093:S	1	975093
0.0052687	chr1:975555:S	1	975555
0.003463	chr1:976536:S	1	976536
0.0023912	chr1:978230:S	1	978230
0.0018316	chr1:978994:S	1	978994
0.0042316	chr1:981282:S	1	981282
0.0064229	chr1:981779:S	1	981779
0.0036661	chr1:981935:S	1	981935
0.0037647	chr1:982112:S:0	1	982112
0.003938	chr1:982112:S:2	1	982112
0.0039216	chr1:982890:S	1	982890
0.0040685	chr1:983237:S	1	983237
0.0023459	chr1:985123:S	1	985123
0.0012262	chr1:985260:S	1	985260
0.0014649	chr1:985597:S	1	985597
0.0011086	chr1:987103:S	1	987103
0.0038078	chr1:989540:S	1	989540
0.00092321	chr1:991588:S	1	991588
0.0011592	chr1:994185:S	1	994185
0.0015864	chr1:995543:S	1	995543
0.0016443	chr1:996120:S	1	996120
0.0086349	chr1:996493:S	1	996493
0.0013435	chr1:998750:S	1	998750
0.001772	chr1:1000079:S	1	1000079
0.0022355	chr1:1000112:S	1	1000112
0.0013436	chr1:1000291:S	1	1000291
0.0013596	chr1:1000453:S	1	1000453
0.0021244	chr1:1000814:S	1	1000814
0.0021732	chr1:1000830:S	1	1000830
0.00020267	chr1:1001870:S	1	1001870
0.0017253	chr1:1002520:S	1	1002520
0.0053919	chr1:1011595:S	1	1011595
0.0069277	chr1:1019097:S	1	1019097
0.0058404	chr1:1020247:S	1	1020247
0.001551	chr1:1021959:S	1	1021959
0.0010033	chr1:1022295:S	1	1022295
0.0068704	chr1:1028816:S	1	1028816
0.0054	chr1:1056037:S	1	1056037
0.0038304	chr1:1068867:I:0	1	1068867
0.0039542	chr1:1068867:I:2	1	1068867
0.0093672	chr1:1071842:S:0	1	1071842
0.0093672	chr1:1071842:S:2	1	1071842
0.0063101	chr1:1074443:S	1	1074443
0.0038734	chr1:1080336:S	1	1080336
0.0059486	chr1:1082207:S	1	1082207
0.0030214	chr1:1085966:S	1	1085966
0.0045914	chr1:1086203:S	1	1086203
0.0042092	chr1:1090568:S	1	1090568
0.0091596	chr1:1093649:S	1	1093649
0.0057304	chr1:1109960:I	1	1109960
0.0064629	chr1:1125799:I	1	1125799
0.0079048	chr1:1136391:S	1	1136391
0.008612	chr1:1148704:S	1	1148704
0.0023419	chr1:1155197:S	1	1155197
0.0094314	chr1:1164134:S	1	1164134
0.0040061	chr1:1166689:S	1	1166689
0.0087091	chr1:1180652:S	1	1180652
0.0057838	chr1:1180887:S:1	1	1180887
0.0070176	chr1:1183626:S:0	1	1183626
0.0069682	chr1:1183626:S:1	1	1183626
0.0075319	chr1:1188968:S	1	1188968
0.0087543	chr1:1196149:I	1	1196149
0.004491	chr1:1204149:S	1	1204149
0.0059905	chr1:1204667:S:0	1	1204667
0.0078702	chr1:1204667:S:1	1	1204667
0.0057231	chr1:1233776:S	1	1233776
0.0045623	chr1:1238546:S	1	1238546
0.0041817	chr1:1250082:S	1	1250082
0.0041903	chr1:1255573:S	1	1255573
0.003161	chr1:1261732:S	1	1261732
0.0094871	chr1:1268875:S	1	1268875
0.0022269	chr1:1273755:S	1	1273755
0.0014651	chr1:1277830:I:3	1	1277830
0.0072109	chr1:1282821:S	1	1282821
0.0032752	chr1:1287126:S	1	1287126
0.0035762	chr1:1288600:S	1	1288600
0.0059017	chr1:1290968:S	1	1290968
0.00025189	chr1:1291043:S	1	1291043
0.0021715	chr1:1293956:S	1	1293956
0.0080799	chr1:1296919:S	1	1296919
0.0077575	chr1:1297292:S	1	1297292
0.0099475	chr1:1303800:S	1	1303800
0.00059681	chr1:1307652:S	1	1307652
0.00015751	chr1:1312072:S	1	1312072
0.0005305	chr1:1312198:I:2	1	1312198
0.00015476	chr1:1314448:S	1	1314448
7.14e-05	chr1:1329458:S	1	1329458
0.00039217	chr1:1329634:S	1	1329634
0.0084567	chr1:1329959:I	1	1329959
0.0077754	chr1:1329974:I	1	1329974
0.0077297	chr1:1331095:S	1	1331095
0.0023058	chr1:1338494:S	1	1338494
0.0023169	chr1:1338753:S	1	1338753
0.00069928	chr1:1341559:S	1	1341559
0.00038232	chr1:1345428:S	1	1345428
0.0055685	chr1:1361685:S	1	1361685
0.007977	chr1:1363602:S	1	1363602
0.0078155	chr1:1363688:S	1	1363688
0.006678	chr1:1364099:I:1	1	1364099
0.0076209	chr1:1364100:I	1	1364100
0.0063514	chr1:1364106:S	1	1364106
0.0083888	chr1:1364253:S	1	1364253
0.009146	chr1:1364282:S	1	1364282
0.0093808	chr1:1364566:S	1	1364566
0.0092895	chr1:1364694:S	1	1364694
0.0092858	chr1:1364721:S	1	1364721
0.0024932	chr1:1365036:I:0	1	1365036
0.0046023	chr1:1365036:I:3	1	1365036
0.0095359	chr1:1365198:S	1	1365198
0.0094566	chr1:1366008:S	1	1366008
0.0095569	chr1:1366062:S	1	1366062
0.0094897	chr1:1366145:I	1	1366145
0.0087151	chr1:1366187:I:0	1	1366187
0.0094027	chr1:1366187:I:2	1	1366187
0.0095743	chr1:1366292:S	1	1366292
0.0094434	chr1:1366453:S	1	1366453
0.0082975	chr1:1366511:I	1	1366511
0.0083914	chr1:1366681:I	1	1366681
0.0093704	chr1:1366726:S	1	1366726
0.0096748	chr1:1366776:I	1	1366776
0.0096761	chr1:1366828:S	1	1366828
0.0093402	chr1:1366830:S	1	1366830
0.0096749	chr1:1366835:I	1	1366835
0.0098514	chr1:1366883:I:0	1	1366883
0.0029321	chr1:1366883:I:2	1	1366883
0.0078964	chr1:1366896:I	1	1366896
0.0020268	chr1:1366906:S:0	1	1366906
0.0019346	chr1:1366906:S:2	1	1366906
0.0025653	chr1:1366907:S	1	1366907
0.0099995	chr1:1367258:S	1	1367258
0.0097025	chr1:1367268:I	1	1367268
0.0096909	chr1:1367299:S	1	1367299
0.009708	chr1:1367329:I	1	1367329
0.0097192	chr1:1367373:I:0	1	1367373
0.0097192	chr1:1367373:I:2	1	1367373
0.0097064	chr1:1367388:I	1	1367388
0.0097117	chr1:1367462:S	1	1367462
0.0068714	chr1:1367511:I	1	1367511
0.0098927	chr1:1367514:I	1	1367514
0.009742	chr1:1367593:S	1	1367593
0.0097152	chr1:1367600:I	1	1367600
0.0097359	chr1:1367615:S	1	1367615
0.0096715	chr1:1367670:I	1	1367670
0.0097378	chr1:1367722:I	1	1367722
0.0097395	chr1:1367874:S	1	1367874
0.0097488	chr1:1367919:S:0	1	1367919
0.0097557	chr1:1367919:S:2	1	1367919
0.0097392	chr1:1367951:S	1	1367951
0.0016646	chr1:1367954:S	1	1367954
0.0096108	chr1:1367965:S	1	1367965
0.009619	chr1:1367970:S	1	1367970
0.0086434	chr1:1367994:S	1	1367994
0.0095188	chr1:1368177:S	1	1368177
0.0091133	chr1:1368297:S	1	1368297
0.0077892	chr1:1368763:S	1	1368763
0.0084442	chr1:1369009:S	1	1369009
0.0092914	chr1:1369012:I	1	1369012
0.009355	chr1:1369282:S	1	1369282
0.0087034	chr1:1369320:I	1	1369320
0.0094937	chr1:1369407:S	1	1369407
0.0093897	chr1:1369476:I	1	1369476
0.0093248	chr1:1369556:S	1	1369556
0.0092384	chr1:1369627:S	1	1369627
0.0093515	chr1:1369686:S	1	1369686
0.0091941	chr1:1369716:S	1	1369716
0.009951	chr1:1369741:S	1	1369741
0.0090235	chr1:1369821:S	1	1369821
0.0094253	chr1:1370181:S	1	1370181
0.009236	chr1:1370317:S	1	1370317
0.0092355	chr1:1370320:S	1	1370320
0.0088179	chr1:1370430:S	1	1370430
0.0069451	chr1:1370532:S	1	1370532
0.0086176	chr1:1370584:S	1	1370584
0.0018008	chr1:1372220:S	1	1372220
0.00061815	chr1:1372735:S	1	1372735
0.0089908	chr1:1372996:I:0	1	1372996
0.0086521	chr1:1372996:I:1	1	1372996
0.0054099	chr1:1375678:I:2	1	1375678
0.0060371	chr1:1379093:I	1	1379093
0.008573	chr1:1384546:S	1	1384546
0.0052757	chr1:1386977:S	1	1386977
0.0065465	chr1:1394310:S	1	1394310
0.0059685	chr1:1410183:S	1	1410183
0.0068893	chr1:1421007:I	1	1421007
0.001603	chr1:1422637:S	1	1422637
0.0063944	chr1:1425464:I:0	1	1425464
0.0034791	chr1:1425464:I:3	1	1425464
0.003513	chr1:1428461:S	1	1428461
0.0047295	chr1:1433664:S	1	1433664
0.0044175	chr1:1438619:S	1	1438619
0.0041727	chr1:1439056:S	1	1439056
0.0041982	chr1:1441771:S	1	1441771
0.0047689	chr1:1465035:S	1	1465035
0.0077994	chr1:1467438:S	1	1467438
0.0059766	chr1:1467951:S	1	1467951
0.0089501	chr1:1474819:S	1	1474819
0.0015162	chr1:1480071:S	1	1480071
0.0040394	chr1:1482094:S	1	1482094
0.0037566	chr1:1489980:S	1	1489980
0.0080588	chr1:1495216:I	1	1495216
0.0062746	chr1:1495680:S	1	1495680
0.0034419	chr1:1499825:S	1	1499825
0.0034552	chr1:1507077:S	1	1507077
0.0090686	chr1:1519469:S	1	1519469
0.0011825	chr1:1548729:S	1	1548729
0.0045519	chr1:1570273:S	1	1570273
0.00037249	chr1:1586993:S	1	1586993
0.0034796	chr1:1591703:S	1	1591703
0.0075945	chr1:1606093:S	1	1606093
0.0037575	chr1:1616271:S	1	1616271
0.00053047	chr1:1622061:S	1	1622061
0.0089297	chr1:1625991:S	1	1625991
0.0020467	chr1:1627865:S	1	1627865
0.003398	chr1:1659146:S	1	1659146
0.0058686	chr1:1664763:S	1	1664763
0.00040243	chr1:1687345:S	1	1687345
0.0060622	chr1:1699226:S	1	1699226
0.0034548	chr1:1706644:S	1	1706644
0.003371	chr1:1711998:S	1	1711998
0.0032283	chr1:1726288:S	1	1726288
0.0037787	chr1:1743463:S	1	1743463
0.0034659	chr1:1747975:S	1	1747975
0.0072892	chr1:1777229:S	1	1777229
0.0072911	chr1:1778277:S	1	1778277
0.00032972	chr1:1784322:S	1	1784322
0.0094906	chr1:1800020:S	1	1800020
0.0022914	chr1:1842234:S	1	1842234
0.0023	chr1:1861325:I	1	1861325
0.0099854	chr1:1870582:S	1	1870582
0.0098896	chr1:1881780:S	1	1881780
0.0034595	chr1:1883610:S	1	1883610
0.007882	chr1:1912019:S	1	1912019
0.0053373	chr1:1938134:S	1	1938134
0.0050941	chr1:1958153:S	1	1958153
0.004937	chr1:1964528:S	1	1964528
0.0063879	chr1:1975100:S	1	1975100
0.00229	chr1:1978875:S	1	1978875
0.009028	chr1:1979572:S:2	1	1979572
0.0042398	chr1:1986692:S	1	1986692
0.0009748	chr1:1987263:S	1	1987263
0.0070637	chr1:1991852:S	1	1991852
4.63e-05	chr1:1991901:S	1	1991901
0.0094583	chr1:1992552:S	1	1992552
0.0024385	chr1:1993851:S	1	1993851
0.0029707	chr1:1993891:S	1	1993891
0.007091	chr1:1997099:S	1	1997099
0.0088048	chr1:2002452:S	1	2002452
0.0073407	chr1:2007238:S	1	2007238
0.0086308	chr1:2010430:I:3	1	2010430
0.00069822	chr1:2011123:S	1	2011123
0.0032544	chr1:2022500:S	1	2022500
0.00012372	chr1:2028260:S	1	2028260
0.0019034	chr1:2038264:S	1	2038264
0.0090066	chr1:2044198:S	1	2044198
0.00044495	chr1:2053601:S	1	2053601
0.008543	chr1:2054960:S:0	1	2054960
0.0014306	chr1:2054960:S:2	1	2054960
0.00021355	chr1:2073193:S	1	2073193
0.007346	chr1:2074470:S	1	2074470
0.00046216	chr1:2080780:S	1	2080780
0.0057481	chr1:2083262:S	1	2083262
0.0002675	chr1:2089781:S	1	2089781
0.0053502	chr1:2094736:S	1	2094736
0.0076417	chr1:2112599:S	1	2112599
0.0073159	chr1:2120293:I:2	1	2120293
0.0083888	chr1:2136531:S	1	2136531
0.0033513	chr1:2138771:I	1	2138771
0.00063956	chr1:2140017:S	1	2140017
0.00064019	chr1:2143552:S	1	2143552
0.0014626	chr1:2148417:S	1	2148417
0.00053024	chr1:2159327:S	1	2159327
0.008865	chr1:2161684:S	1	2161684
0.0043078	chr1:2161825:S	1	2161825
0.0079945	chr1:2162546:S	1	2162546
0.00052986	chr1:2163824:S	1	2163824
0.00065062	chr1:2164995:S:0	1	2164995
0.00065062	chr1:2164995:S:2	1	2164995
0.00063149	chr1:2186265:S	1	2186265
0.00063203	chr1:2186502:S	1	2186502
0.0055701	chr1:2207959:I	1	2207959
0.0019188	chr1:2216435:S	1	2216435
0.0097221	chr1:2217631:I:0	1	2217631
0.0089431	chr1:2217631:I:4	1	2217631
0.0012107	chr1:2226065:S	1	2226065
0.0076761	chr1:2243956:I:0	1	2243956
0.0058817	chr1:2243956:I:2	1	2243956
0.006776	chr1:2244114:S	1	2244114
0.0067853	chr1:2244687:S	1	2244687
0.0067774	chr1:2245122:S	1	2245122
0.0085976	chr1:2245664:I	1	2245664
0.0085978	chr1:2245723:S	1	2245723
0.0082238	chr1:2249089:S	1	2249089
0.0068066	chr1:2253475:I	1	2253475
0.0098553	chr1:2260535:I:1	1	2260535
0.0076421	chr1:2260535:I:4	1	2260535
0.007675	chr1:2260547:I	1	2260547
0.0036511	chr1:2274605:S	1	2274605
0.0011893	chr1:2275290:S	1	2275290
0.0091625	chr1:2281169:S:0	1	2281169
0.0099242	chr1:2281169:S:2	1	2281169
0.0083506	chr1:2281468:I	1	2281468
0.00585	chr1:2284451:S	1	2284451
0.0011877	chr1:2284950:S	1	2284950
0.0011882	chr1:2286545:S	1	2286545
0.0011896	chr1:2287313:S	1	2287313
0.0076937	chr1:2287338:I:3	1	2287338
0.0011846	chr1:2289922:S	1	2289922
0.0086391	chr1:2305602:S	1	2305602
0.0033792	chr1:2332962:S	1	2332962
0.0072657	chr1:2367456:I:4	1	2367456
0.0067082	chr1:2404857:I	1	2404857
0.0027143	chr1:2413061:S	1	2413061
0.0098768	chr1:2425258:I	1	2425258
0.0098768	chr1:2425262:I	1	2425262
0.0058277	chr1:2436445:I	1	2436445
0.0066191	chr1:2441990:S	1	2441990
0.0073097	chr1:2442548:S	1	2442548
0.0073012	chr1:2442992:S	1	2442992
0.0073515	chr1:2444148:S	1	2444148
0.0075398	chr1:2445627:S	1	2445627
0.0050798	chr1:2445961:S	1	2445961
0.0073643	chr1:2446086:S	1	2446086
0.0096294	chr1:2452734:S	1	2452734
0.0072987	chr1:2453094:S	1	2453094
0.0085431	chr1:2455527:S	1	2455527
0.0080687	chr1:2459504:S	1	2459504
0.003427	chr1:2459658:I:3	1	2459658
0.0023823	chr1:2462123:S	1	2462123
0.0041777	chr1:2475318:I	1	2475318
0.0035262	chr1:2480173:S	1	2480173
0.0076153	chr1:2482713:S	1	2482713
0.0033607	chr1:2493272:S	1	2493272
0.0033718	chr1:2496538:S	1	2496538
0.0021557	chr1:2498766:S	1	2498766
0.0021558	chr1:2505319:S	1	2505319
0.0074667	chr1:2536583:S	1	2536583
0.0049289	chr1:2537064:I	1	2537064
0.0074575	chr1:2540783:S	1	2540783
0.0074764	chr1:2547528:S	1	2547528
0.0057548	chr1:2551182:S	1	2551182
0.0053646	chr1:2552799:S	1	2552799
0.0021925	chr1:2561327:S	1	2561327
0.0021925	chr1:2561468:S	1	2561468
0.00032675	chr1:2562950:S	1	2562950
0.0049289	chr1:2587992:S	1	2587992
0.0027729	chr1:2609641:S	1	2609641
0.0095004	chr1:2622883:I:4	1	2622883
0.0073835	chr1:2636202:S	1	2636202
0.0073789	chr1:2636859:S	1	2636859
0.0053218	chr1:2643029:S	1	2643029
0.0035527	chr1:2655973:S	1	2655973
0.0044944	chr1:2657672:S	1	2657672
0.0053721	chr1:2661407:S	1	2661407
0.008418	chr1:2661583:S	1	2661583
0.0080171	chr1:2666166:S	1	2666166
0.0092337	chr1:2673882:S	1	2673882
0.0085309	chr1:2674402:S	1	2674402
0.0096026	chr1:2677861:S:1	1	2677861
0.0088861	chr1:2677898:S	1	2677898
0.0033538	chr1:2680174:S:2	1	2680174
0.0069602	chr1:2683001:S	1	2683001
0.00040617	chr1:2683946:S	1	2683946
0.0092881	chr1:2684174:S	1	2684174
0.0082466	chr1:2685233:I:0	1	2685233
0.0099704	chr1:2685233:I:1	1	2685233
0.0078583	chr1:2691468:S:1	1	2691468
0.0066567	chr1:2691719:S:2	1	2691719
0.0051158	chr1:2696319:S:1	1	2696319
0.005853	chr1:2698447:S:2	1	2698447
0.0072808	chr1:2699949:S	1	2699949
0.0067011	chr1:2700857:S	1	2700857
0.0029762	chr1:2701407:S	1	2701407
0.0023648	chr1:2702381:I	1	2702381
0.007882	chr1:2748161:S:2	1	2748161
0.009481	chr1:2749715:S	1	2749715
0.00027287	chr1:2750971:S	1	2750971
0.0052137	chr1:2751077:S:0	1	2751077
0.0060239	chr1:2752156:S	1	2752156
0.0038466	chr1:2758084:S	1	2758084
0.0095664	chr1:2760595:S	1	2760595
0.0096684	chr1:2762370:S	1	2762370
0.00077127	chr1:2765682:S	1	2765682
0.00086446	chr1:2767582:S	1	2767582
0.0082126	chr1:2769168:S:1	1	2769168
0.00051159	chr1:2769665:S:0	1	2769665
0.00051749	chr1:2769665:S:2	1	2769665
0.0021746	chr1:2774846:S	1	2774846
0.0099354	chr1:2775983:S	1	2775983
0.0010432	chr1:2777616:S	1	2777616
0.0073453	chr1:2779344:S	1	2779344
0.00086322	chr1:2779556:S	1	2779556
0.0073447	chr1:2782332:S	1	2782332
0.0098273	chr1:2798176:I:0	1	2798176
0.0050499	chr1:2809982:S	1	2809982
0.0062999	chr1:2813872:S	1	2813872
0.0063345	chr1:2814532:S	1	2814532
0.0028275	chr1:2822262:S	1	2822262
0.0046114	chr1:2832996:S	1	2832996
0.0021403	chr1:2833210:S	1	2833210
0.0015306	chr1:2884013:S	1	2884013
0.0019088	chr1:2906257:S	1	2906257
0.004851	chr1:2920492:S	1	2920492
0.0061334	chr1:2946797:S	1	2946797
0.0019091	chr1:2967043:S	1	2967043
0.0086093	chr1:2977445:S	1	2977445
0.0090185	chr1:2977516:S:0	1	2977516
0.0093009	chr1:2977516:S:2	1	2977516
0.0095766	chr1:2985621:S	1	2985621
0.0093517	chr1:2997804:S	1	2997804
0.00033639	chr1:3003635:S	1	3003635
0.0036898	chr1:3007270:I:4	1	3007270
0.0033928	chr1:3026206:S	1	3026206
0.0013167	chr1:3026242:S	1	3026242
0.0013426	chr1:3026243:S	1	3026243
0.0032516	chr1:3027626:I:1	1	3027626
0.0020106	chr1:3028868:S	1	3028868
0.0019176	chr1:3031739:S	1	3031739
0.0051704	chr1:3044197:S	1	3044197
0.00090897	chr1:3046928:S	1	3046928
0.00021374	chr1:3077131:S	1	3077131
0.0019041	chr1:3104223:S	1	3104223
0.0090633	chr1:3129078:S	1	3129078
0.0043611	chr1:3144988:S	1	3144988
0.0028228	chr1:3152348:I:3	1	3152348
0.0024284	chr1:3181702:I:0	1	3181702
0.0092289	chr1:3185227:S	1	3185227
0.0032194	chr1:3212775:S	1	3212775
0.009216	chr1:3221525:S	1	3221525
0.0019129	chr1:3234378:S	1	3234378
0.002819	chr1:3235125:S	1	3235125
0.0031447	chr1:3239968:I	1	3239968
0.0042156	chr1:3245069:S	1	3245069
0.0067145	chr1:3343114:S	1	3343114
0.00094772	chr1:3353917:I	1	3353917
0.0020525	chr1:3356207:S	1	3356207
0.00033473	chr1:3379297:S	1	3379297
0.0027807	chr1:3379572:S	1	3379572
0.00047116	chr1:3382037:S	1	3382037
0.002578	chr1:3398104:S	1	3398104
0.0084132	chr1:3404964:S	1	3404964
0.00046817	chr1:3410089:S	1	3410089
0.0019189	chr1:3410494:S	1	3410494
0.00045265	chr1:3412911:S	1	3412911
0.0089715	chr1:3420044:S	1	3420044
0.0022793	chr1:3433571:S	1	3433571
0.002008	chr1:3440757:S	1	3440757
0.0092176	chr1:3441707:S	1	3441707
0.0019032	chr1:3450037:S	1	3450037
0.002228	chr1:3450040:S	1	3450040
0.0073546	chr1:3453579:S	1	3453579
0.002002	chr1:3454374:S	1	3454374
0.0070329	chr1:3471454:S	1	3471454
0.0079303	chr1:3472757:S	1	3472757
0.005767	chr1:3473799:S	1	3473799
0.0069897	chr1:3474458:S	1	3474458
0.0053275	chr1:3477557:S	1	3477557
0.0060286	chr1:3477660:I	1	3477660
0.0060506	chr1:3478076:S	1	3478076
0.0071288	chr1:3478824:S	1	3478824
0.0068388	chr1:3479426:I	1	3479426
0.0049822	chr1:3482891:S	1	3482891
0.0096441	chr1:3486798:S	1	3486798
0.0043365	chr1:3497963:S	1	3497963
0.0054521	chr1:3501761:S	1	3501761
0.0093987	chr1:3508995:S	1	3508995
0.0096053	chr1:3509345:S	1	3509345
0.0072992	chr1:3523074:I:0	1	3523074
0.0065564	chr1:3531350:S	1	3531350
0.006276	chr1:3531849:S	1	3531849
0.009438	chr1:3534073:S	1	3534073
0.0084362	chr1:3537383:S	1	3537383
0.0017027	chr1:3539699:S	1	3539699
0.0020035	chr1:3554970:S	1	3554970
0.005185	chr1:3581705:S	1	3581705
0.0092999	chr1:3589390:S:0	1	3589390
0.0090391	chr1:3589390:S:2	1	3589390
0.0034174	chr1:3591740:S	1	3591740
0.0092509	chr1:3591743:S	1	3591743
0.005483	chr1:3595204:S	1	3595204
0.0075267	chr1:3598727:S:2	1	3598727
0.0037494	chr1:3628305:S	1	3628305
0.0073135	chr1:3629585:S	1	3629585
0.0095937	chr1:3657758:S	1	3657758
0.0046062	chr1:3666679:S	1	3666679
0.0068094	chr1:3669213:S	1	3669213
0.0075815	chr1:3675205:S	1	3675205
0.0026247	chr1:3679857:I	1	3679857
0.0060268	chr1:3686966:S	1	3686966
0.0063281	chr1:3706376:I	1	3706376
0.0095223	chr1:3712369:S	1	3712369
0.0014964	chr1:3714252:S	1	3714252
0.00472	chr1:3715978:S	1	3715978
0.0095598	chr1:3719759:I	1	3719759
0.0057173	chr1:3719788:S	1	3719788
0.0037699	chr1:3726275:I:0	1	3726275
0.0039645	chr1:3726275:I:2	1	3726275
0.0038643	chr1:3729984:S	1	3729984
0.00017617	chr1:3745856:S	1	3745856
0.002231	chr1:3752988:S	1	3752988
0.0087944	chr1:3759937:S	1	3759937
0.0044673	chr1:3766262:I	1	3766262
0.0044673	chr1:3766263:S	1	3766263
0.0044678	chr1:3766264:S	1	3766264
0.0044678	chr1:3766266:S	1	3766266
0.0053793	chr1:3800476:S	1	3800476
0.0070013	chr1:3808003:S	1	3808003
0.0051896	chr1:3818328:S	1	3818328
0.0093325	chr1:3825144:S	1	3825144
0.0048859	chr1:3830769:S	1	3830769
0.003884	chr1:3843699:S	1	3843699
0.0090608	chr1:3844328:S	1	3844328
0.0090666	chr1:3848451:S	1	3848451
0.0090463	chr1:3866887:S	1	3866887
0.0040729	chr1:3870347:S	1	3870347
0.006773	chr1:3875046:S	1	3875046
0.0092049	chr1:3888267:S	1	3888267
0.0099295	chr1:3898516:I:5	1	3898516
0.0019651	chr1:3903970:S	1	3903970
0.0043298	chr1:3908440:S	1	3908440
0.00063211	chr1:3911106:S	1	3911106
0.0093846	chr1:3912190:S	1	3912190
0.0051661	chr1:3917321:I	1	3917321
0.0077528	chr1:3948150:S	1	3948150
0.0066844	chr1:3950354:S	1	3950354
0.0061353	chr1:3999801:S	1	3999801
0.002576	chr1:3999846:S	1	3999846
0.0036016	chr1:4004819:S	1	4004819
0.0097113	chr1:4024827:I:0	1	4024827
0.003011	chr1:4028017:I:1	1	4028017
0.0016559	chr1:4032632:S:0	1	4032632
0.001642	chr1:4032632:S:1	1	4032632
0.0031829	chr1:4040424:S	1	4040424
0.0096316	chr1:4044398:S	1	4044398
0.0087112	chr1:4046927:S	1	4046927
0.0095983	chr1:4048617:S	1	4048617
0.00053833	chr1:4050732:I:1	1	4050732
0.0063592	chr1:4058671:S	1	4058671
0.0079313	chr1:4064089:S	1	4064089
0.0079408	chr1:4074072:S	1	4074072
0.0074637	chr1:4074704:S	1	4074704
0.0028471	chr1:4078216:S	1	4078216
0.0074855	chr1:4092687:S	1	4092687
0.0020228	chr1:4100116:I:3	1	4100116
0.0085491	chr1:4111258:S	1	4111258
0.0048228	chr1:4144610:S	1	4144610
0.0042102	chr1:4155077:I	1	4155077
0.0073858	chr1:4163288:S	1	4163288
0.0050754	chr1:4181777:S	1	4181777
0.0037461	chr1:4189379:S	1	4189379
0.005656	chr1:4192938:S	1	4192938
0.0025734	chr1:4209115:S	1	4209115
0.0089724	chr1:4209135:S	1	4209135
0.0088048	chr1:4216596:S	1	4216596
0.0088146	chr1:4217703:S	1	4217703
0.0086939	chr1:4251782:I:5	1	4251782
0.0072704	chr1:4252477:S	1	4252477
0.0081401	chr1:4274152:I:0	1	4274152
0.0041744	chr1:4279994:S	1	4279994
0.0039337	chr1:4282174:S	1	4282174
0.0081315	chr1:4344728:S	1	4344728
0.0037502	chr1:4356155:S	1	4356155
0.0039335	chr1:4374028:S	1	4374028
0.0022577	chr1:4374904:S	1	4374904
0.0022776	chr1:4385168:S	1	4385168
0.0076152	chr1:4389052:S	1	4389052
0.0043884	chr1:4395841:S	1	4395841
0.0050648	chr1:4542653:S	1	4542653
0.0015135	chr1:4545219:S	1	4545219
0.0013047	chr1:4549690:S	1	4549690
0.0074681	chr1:4632680:S	1	4632680
0.0069993	chr1:4632861:S	1	4632861
0.0028113	chr1:4667952:S	1	4667952
0.0044844	chr1:4677380:S	1	4677380
0.007704	chr1:4705330:S	1	4705330
0.007939	chr1:4707916:S	1	4707916
0.0057516	chr1:4710959:S	1	4710959
0.0021751	chr1:4713048:I	1	4713048
0.0083386	chr1:4724496:S	1	4724496
0.0043075	chr1:4735613:S	1	4735613
0.0099382	chr1:4778571:I:6	1	4778571
0.0055423	chr1:4791908:S	1	4791908
0.0057964	chr1:4810579:S:0	1	4810579
0.0057965	chr1:4810579:S:1	1	4810579
0.0080095	chr1:4812074:S	1	4812074
0.0034083	chr1:4817546:S	1	4817546
0.0096547	chr1:4841165:S	1	4841165
0.0023124	chr1:4842913:I	1	4842913
0.0094516	chr1:4904620:S	1	4904620
0.0025825	chr1:4947245:S	1	4947245
0.0069959	chr1:4947967:I:1	1	4947967
0.0034423	chr1:5020726:S	1	5020726
0.0014585	chr1:5022498:I:4	1	5022498
0.0097005	chr1:5046696:S	1	5046696
0.0097218	chr1:5061807:S	1	5061807
0.0026901	chr1:5075718:I:2	1	5075718
0.0005832	chr1:5075719:I:1	1	5075719
0.0098139	chr1:5075746:S	1	5075746
0.0089122	chr1:5086964:S	1	5086964
0.0068729	chr1:5123781:S	1	5123781
0.0010561	chr1:5153971:S	1	5153971
0.0027993	chr1:5158506:S	1	5158506
0.0033958	chr1:5172963:S	1	5172963
0.002046	chr1:5183702:S	1	5183702
0.0034215	chr1:5210414:S	1	5210414
0.0088479	chr1:5214654:I:2	1	5214654
0.0034111	chr1:5220667:S	1	5220667
0.0038943	chr1:5270951:S	1	5270951
0.0048444	chr1:5297242:S	1	5297242
0.0016746	chr1:5303085:I:4	1	5303085
0.0033619	chr1:5304753:I	1	5304753
0.0048216	chr1:5312917:S	1	5312917
0.0086769	chr1:5315276:I:1	1	5315276
0.0078874	chr1:5315351:I:2	1	5315351
0.0045529	chr1:5324548:S	1	5324548
0.0035802	chr1:5346295:S	1	5346295
0.0031648	chr1:5420701:S	1	5420701
0.006438	chr1:5453473:I:2	1	5453473
0.0046692	chr1:5454002:S	1	5454002
0.0010608	chr1:5502283:S	1	5502283
0.0025611	chr1:5532976:S	1	5532976
0.0033833	chr1:5540885:S	1	5540885
0.0045289	chr1:5541228:S	1	5541228
0.00026165	chr1:5598739:S	1	5598739
0.00047135	chr1:5603366:I	1	5603366
0.0037348	chr1:5607354:S	1	5607354
0.00049171	chr1:5666948:S	1	5666948
0.0046939	chr1:5667069:S	1	5667069
0.00010279	chr1:5682610:S	1	5682610
0.0085733	chr1:5684426:S	1	5684426
0.0085584	chr1:5685318:S	1	5685318
0.0080314	chr1:5686542:S	1	5686542
0.0053118	chr1:5703739:S	1	5703739
0.0028113	chr1:5715904:S	1	5715904
0.0062767	chr1:5744091:I	1	5744091
0.0073367	chr1:5749190:S	1	5749190
0.00010193	chr1:5773018:S	1	5773018
0.0068498	chr1:5773055:S	1	5773055
0.0030647	chr1:5776101:S	1	5776101
0.0097613	chr1:5777608:S	1	5777608
0.0098655	chr1:5779872:S	1	5779872
0.0098335	chr1:5781092:I	1	5781092
0.0098089	chr1:5781989:S	1	5781989
0.0097912	chr1:5782665:S	1	5782665
0.0098635	chr1:5782722:S	1	5782722
0.0098556	chr1:5782981:I	1	5782981
0.0098432	chr1:5783415:S	1	5783415
0.0098198	chr1:5784320:S	1	5784320
0.0098412	chr1:5784433:S	1	5784433
0.0067111	chr1:5784936:I:2	1	5784936
0.0036638	chr1:5784938:I	1	5784938
0.0097732	chr1:5785786:S	1	5785786
0.0082961	chr1:5829824:S	1	5829824
0.0092639	chr1:5830942:S	1	5830942
0.0027918	chr1:5852443:S	1	5852443
0.0062316	chr1:5860318:S	1	5860318
0.0078632	chr1:5899715:I	1	5899715
0.003046	chr1:5919736:I	1	5919736
0.0058667	chr1:5928376:S	1	5928376
0.0034058	chr1:5964910:S	1	5964910
0.0089566	chr1:5968861:S	1	5968861
0.006901	chr1:5989136:S	1	5989136
0.0092624	chr1:5994387:S	1	5994387
0.007644	chr1:5994737:S	1	5994737
0.0027781	chr1:5998639:S	1	5998639
0.0090535	chr1:6003242:S	1	6003242
0.0029213	chr1:6005112:S	1	6005112
0.0096711	chr1:6005255:S	1	6005255
0.009251	chr1:6006361:S:2	1	6006361
0.008417	chr1:6006431:S	1	6006431
0.0062484	chr1:6008546:S	1	6008546
0.0010054	chr1:6010719:S	1	6010719
0.0027836	chr1:6017490:S	1	6017490
0.002775	chr1:6019699:S	1	6019699
0.0035361	chr1:6020863:S	1	6020863
0.0027739	chr1:6048537:S	1	6048537
0.00046575	chr1:6050462:S	1	6050462
0.0080406	chr1:6050672:S	1	6050672
0.0097584	chr1:6052427:I:4	1	6052427
0.0098052	chr1:6053981:S	1	6053981
0.0094275	chr1:6056770:S	1	6056770
0.0094668	chr1:6074685:S	1	6074685
0.008302	chr1:6075207:S	1	6075207
0.0078464	chr1:6077343:S	1	6077343
0.0073164	chr1:6088896:S	1	6088896
0.0061564	chr1:6093420:S	1	6093420
0.0026325	chr1:6099765:S	1	6099765
0.0081251	chr1:6106252:S	1	6106252
0.0060615	chr1:6106575:S	1	6106575
0.0025037	chr1:6136244:S	1	6136244
0.0046007	chr1:6159939:S	1	6159939
0.0090368	chr1:6160327:I:1	1	6160327
0.0031902	chr1:6170310:I	1	6170310
0.0037408	chr1:6199852:S	1	6199852
0.001519	chr1:6202748:I:0	1	6202748
0.0092268	chr1:6205478:I:0	1	6205478
0.0051463	chr1:6206039:S	1	6206039
0.0053835	chr1:6207580:S	1	6207580
0.0084019	chr1:6210182:S	1	6210182
0.0029393	chr1:6226900:S	1	6226900
0.007541	chr1:6243259:S	1	6243259
0.0084236	chr1:6244213:S	1	6244213
0.0075372	chr1:6248528:S	1	6248528
0.0029437	chr1:6256702:S	1	6256702
0.00063912	chr1:6268042:I	1	6268042
0.0033275	chr1:6273641:I	1	6273641
0.0003606	chr1:6277069:S	1	6277069
0.0056118	chr1:6280053:S	1	6280053
0.0084281	chr1:6302709:S	1	6302709
0.0054066	chr1:6323734:I:3	1	6323734
0.0044692	chr1:6331233:S	1	6331233
0.0079225	chr1:6343932:S	1	6343932
0.0065537	chr1:6344762:I:3	1	6344762
0.0074829	chr1:6348814:S	1	6348814
0.0026001	chr1:6351791:S	1	6351791
0.0084048	chr1:6359776:S	1	6359776
0.0057044	chr1:6362201:S	1	6362201
0.0050694	chr1:6365023:I:0	1	6365023
0.0057315	chr1:6365023:I:2	1	6365023
0.0066804	chr1:6371889:S	1	6371889
0.0064585	chr1:6372554:I:0	1	6372554
0.004021	chr1:6372554:I:2	1	6372554
0.0087258	chr1:6373721:S	1	6373721
0.0066776	chr1:6388679:S	1	6388679
0.0022973	chr1:6397764:S	1	6397764
0.0020049	chr1:6401004:I:0	1	6401004
0.00029586	chr1:6416273:S	1	6416273
0.0084474	chr1:6420914:S	1	6420914
0.0038057	chr1:6437330:S	1	6437330
0.0067834	chr1:6448606:S	1	6448606
0.0068423	chr1:6459150:S	1	6459150
0.00049915	chr1:6466013:S	1	6466013
0.0011289	chr1:6481566:S	1	6481566
0.0048368	chr1:6490857:S	1	6490857
0.0042048	chr1:6492967:S:0	1	6492967
0.0044792	chr1:6494635:S	1	6494635
0.0068456	chr1:6516735:I	1	6516735
0.0068432	chr1:6517758:I	1	6517758
0.0068307	chr1:6520662:S	1	6520662
0.0068304	chr1:6521870:S	1	6521870
0.0068304	chr1:6523816:S	1	6523816
0.0068298	chr1:6524410:S	1	6524410
0.00683	chr1:6524741:S	1	6524741
0.0068285	chr1:6525403:S	1	6525403
0.0068179	chr1:6525404:I	1	6525404
0.006834	chr1:6526370:S	1	6526370
0.006834	chr1:6526934:S	1	6526934
0.0068337	chr1:6529444:S	1	6529444
0.0057019	chr1:6531581:S	1	6531581
0.0068337	chr1:6534138:S	1	6534138
0.00678	chr1:6540343:S	1	6540343
0.0068348	chr1:6543462:I	1	6543462
0.006834	chr1:6545037:S	1	6545037
0.0068329	chr1:6546024:I	1	6546024
0.0068305	chr1:6553939:S	1	6553939
0.0068305	chr1:6555760:S	1	6555760
0.0021166	chr1:6556924:S:1	1	6556924
0.0068305	chr1:6556924:S:2	1	6556924
0.0021166	chr1:6556927:S	1	6556927
0.0068305	chr1:6559818:S	1	6559818
0.0015842	chr1:6560864:S	1	6560864
0.0015842	chr1:6560877:S	1	6560877
0.0015842	chr1:6560882:S:1	1	6560882
0.0068332	chr1:6560882:S:2	1	6560882
0.0068349	chr1:6563412:S	1	6563412
0.0068321	chr1:6564095:S	1	6564095
0.009733	chr1:6568587:S	1	6568587
0.0068297	chr1:6578866:S	1	6578866
0.0068303	chr1:6579332:S	1	6579332
0.0068295	chr1:6579697:S	1	6579697
0.006829	chr1:6579905:S	1	6579905
0.0029025	chr1:6587415:S	1	6587415
0.0036606	chr1:6592163:S	1	6592163
0.0056971	chr1:6593792:I	1	6593792
0.002873	chr1:6600409:S	1	6600409
0.0068136	chr1:6606405:S	1	6606405
0.0068157	chr1:6624031:S	1	6624031
0.0094968	chr1:6625438:S	1	6625438
0.0068131	chr1:6634039:S	1	6634039
0.0068135	chr1:6643100:S	1	6643100
0.0051502	chr1:6643878:I:0	1	6643878
0.0048673	chr1:6643878:I:1	1	6643878
0.006815	chr1:6651448:S	1	6651448
0.0095466	chr1:6663102:S	1	6663102
0.0011979	chr1:6666385:I:1	1	6666385
0.0067639	chr1:6675614:S	1	6675614
0.009547	chr1:6680693:S	1	6680693
0.0030044	chr1:6695142:I:0	1	6695142
0.006811	chr1:6695574:S	1	6695574
0.0086778	chr1:6696707:S	1	6696707
0.0035092	chr1:6697952:S	1	6697952
0.0068099	chr1:6701861:S	1	6701861
0.0068098	chr1:6705279:S	1	6705279
0.0068098	chr1:6705433:S	1	6705433
0.0024428	chr1:6715968:S	1	6715968
0.0024467	chr1:6735515:S	1	6735515
0.0036651	chr1:6736228:S	1	6736228
0.007595	chr1:6739088:I:2	1	6739088
0.0065205	chr1:6767699:I:0	1	6767699
0.0001543	chr1:6767699:I:4	1	6767699
0.0089188	chr1:6770284:I	1	6770284
0.0042187	chr1:6798769:I	1	6798769
0.0024355	chr1:6820244:S	1	6820244
0.0052361	chr1:6861486:S	1	6861486
0.00092205	chr1:6879606:I	1	6879606
0.0094327	chr1:6879615:S	1	6879615
0.0056947	chr1:6907544:S	1	6907544
0.0035249	chr1:6921621:S	1	6921621
0.0097268	chr1:6940457:S	1	6940457
0.0093525	chr1:6977271:S	1	6977271
0.0042401	chr1:7011463:S	1	7011463
0.0037132	chr1:7013865:S	1	7013865
0.0056968	chr1:7034730:S	1	7034730
0.0056988	chr1:7052324:S	1	7052324
0.0073736	chr1:7084687:S	1	7084687
0.0051647	chr1:7103678:S	1	7103678
0.0051647	chr1:7103761:S	1	7103761
0.0089362	chr1:7103798:S:0	1	7103798
0.0089371	chr1:7103798:S:1	1	7103798
0.0056834	chr1:7137619:S	1	7137619
0.0041326	chr1:7155358:S:0	1	7155358
0.0088133	chr1:7155358:S:2	1	7155358
0.0049178	chr1:7217949:S	1	7217949
0.0044433	chr1:7218004:S	1	7218004
0.0054139	chr1:7248189:S	1	7248189
0.0035286	chr1:7260336:S	1	7260336
0.0087063	chr1:7262651:S	1	7262651
0.00593	chr1:7265682:S	1	7265682
0.0042867	chr1:7284126:I:0	1	7284126
0.0077535	chr1:7301710:S	1	7301710
0.0056919	chr1:7315199:S	1	7315199
0.0019197	chr1:7395356:I	1	7395356
0.0043407	chr1:7443427:S	1	7443427
0.0008688	chr1:7453192:S	1	7453192
0.0062976	chr1:7457248:S	1	7457248
0.0094339	chr1:7464600:S	1	7464600
0.00093526	chr1:7469365:S	1	7469365
0.0061009	chr1:7474696:S	1	7474696
0.00099511	chr1:7484207:S	1	7484207
0.0097784	chr1:7486955:S	1	7486955
0.0065993	chr1:7491395:S	1	7491395
0.0030969	chr1:7492597:I:0	1	7492597
0.0091994	chr1:7492597:I:4	1	7492597
0.0082827	chr1:7492599:S	1	7492599
0.0057151	chr1:7492599:I:0	1	7492599
0.0085423	chr1:7492864:I	1	7492864
0.00035077	chr1:7493063:S	1	7493063
0.0047217	chr1:7493643:I:2	1	7493643
0.0073572	chr1:7498922:I	1	7498922
0.0041646	chr1:7499020:I:0	1	7499020
0.0046037	chr1:7499020:I:2	1	7499020
0.0060165	chr1:7499252:I	1	7499252
0.009554	chr1:7499966:S:2	1	7499966
0.0081937	chr1:7504324:S	1	7504324
0.0066354	chr1:7504601:S	1	7504601
0.002025	chr1:7505075:S	1	7505075
0.0047393	chr1:7505515:S	1	7505515
0.0047739	chr1:7505618:S	1	7505618
0.0047156	chr1:7505866:S:0	1	7505866
0.0048101	chr1:7505866:S:2	1	7505866
0.0050484	chr1:7506426:I	1	7506426
0.008734	chr1:7506702:S	1	7506702
0.0090731	chr1:7506729:S	1	7506729
0.0051839	chr1:7507262:S	1	7507262
0.0089491	chr1:7507352:S	1	7507352
0.0051504	chr1:7507558:S	1	7507558
0.0080641	chr1:7507708:S	1	7507708
0.0077667	chr1:7515166:S	1	7515166
0.0070406	chr1:7523869:S	1	7523869
0.0096535	chr1:7535123:S	1	7535123
0.0094184	chr1:7536323:S	1	7536323
0.0096201	chr1:7536406:S	1	7536406
0.0094978	chr1:7538362:I:0	1	7538362
0.009496	chr1:7538362:I:2	1	7538362
0.008661	chr1:7542483:S	1	7542483
0.0086196	chr1:7544203:S	1	7544203
0.0090207	chr1:7548425:I:0	1	7548425
0.0075361	chr1:7548425:I:1	1	7548425
0.0017111	chr1:7561429:S	1	7561429
0.0074843	chr1:7564890:I:1	1	7564890
0.0020402	chr1:7571027:S	1	7571027
0.0014817	chr1:7573738:S	1	7573738
0.0017172	chr1:7586136:S	1	7586136
0.0068652	chr1:7619652:I:3	1	7619652
0.0096525	chr1:7632266:S	1	7632266
0.0038254	chr1:7634909:S	1	7634909
0.0088474	chr1:7643776:S:0	1	7643776
0.0068524	chr1:7654655:I:2	1	7654655
0.005687	chr1:7655080:I:0	1	7655080
0.0061939	chr1:7655080:I:2	1	7655080
0.0048862	chr1:7655091:I	1	7655091
0.0061987	chr1:7655102:I:0	1	7655102
0.0062357	chr1:7655102:I:1	1	7655102
0.0070057	chr1:7655476:I:3	1	7655476
0.0049716	chr1:7655478:I:1	1	7655478
0.0014771	chr1:7657020:S	1	7657020
0.0042507	chr1:7657124:S:0	1	7657124
0.0041854	chr1:7657124:S:2	1	7657124
0.0042192	chr1:7657240:S	1	7657240
0.0045997	chr1:7658033:S	1	7658033
0.0053077	chr1:7658213:S	1	7658213
0.0050211	chr1:7658991:S	1	7658991
0.0052512	chr1:7659074:S	1	7659074
0.0047604	chr1:7659461:S	1	7659461
0.0047715	chr1:7659593:S	1	7659593
0.0048294	chr1:7659628:S:0	1	7659628
0.0047747	chr1:7659628:S:2	1	7659628
0.0047743	chr1:7659635:S	1	7659635
0.0049512	chr1:7659716:S	1	7659716
0.0049519	chr1:7659728:I	1	7659728
0.0077903	chr1:7659843:S	1	7659843
0.004814	chr1:7660075:S	1	7660075
0.0055804	chr1:7660358:S	1	7660358
0.0048357	chr1:7660371:S	1	7660371
0.0048805	chr1:7660439:S	1	7660439
0.0043971	chr1:7660561:S	1	7660561
0.0050138	chr1:7662321:S	1	7662321
0.0054149	chr1:7668396:I:2	1	7668396
0.0054858	chr1:7668424:I	1	7668424
0.0083993	chr1:7678120:S	1	7678120
0.0061427	chr1:7679575:I:0	1	7679575
0.0064445	chr1:7679706:S	1	7679706
0.007228	chr1:7680406:S	1	7680406
0.0089709	chr1:7680813:I:0	1	7680813
0.0073214	chr1:7680870:I:2	1	7680870
0.0062467	chr1:7680870:I:3	1	7680870
0.0056648	chr1:7681814:S	1	7681814
0.0064463	chr1:7682441:S	1	7682441
0.0075821	chr1:7683181:I:0	1	7683181
0.00032124	chr1:7683181:I:5	1	7683181
0.0038877	chr1:7693380:S	1	7693380
0.0083263	chr1:7704353:S	1	7704353
0.0098479	chr1:7707404:S	1	7707404
0.0041995	chr1:7714715:S	1	7714715
0.0061736	chr1:7715432:I:0	1	7715432
0.0046156	chr1:7715432:I:3	1	7715432
0.0094294	chr1:7716426:S	1	7716426
0.0051052	chr1:7716661:S	1	7716661
0.0094497	chr1:7718817:S	1	7718817
0.0094361	chr1:7718896:I	1	7718896
0.0043494	chr1:7739704:S	1	7739704
0.0064756	chr1:7740388:S	1	7740388
0.0036112	chr1:7741228:S	1	7741228
0.0091034	chr1:7766224:S	1	7766224
0.0025035	chr1:7774637:S	1	7774637
0.0016661	chr1:7794815:S	1	7794815
0.0016608	chr1:7803337:S	1	7803337
0.0016607	chr1:7810259:S	1	7810259
0.0039653	chr1:7836210:S	1	7836210
0.0064837	chr1:7848708:S	1	7848708
0.0085273	chr1:7855299:I	1	7855299
0.0017573	chr1:7862106:S	1	7862106
0.0097361	chr1:7862972:S	1	7862972
0.0079374	chr1:7875355:S	1	7875355
0.0053664	chr1:7888980:S	1	7888980
0.0019056	chr1:7890124:I:2	1	7890124
0.0081585	chr1:7901860:S	1	7901860
0.005484	chr1:7902521:I	1	7902521
0.0043974	chr1:7906973:S	1	7906973
0.0045703	chr1:7907834:S	1	7907834
0.0053649	chr1:7912086:S	1	7912086
0.0041967	chr1:7921523:S	1	7921523
0.0089468	chr1:7927005:S	1	7927005
0.0063184	chr1:7941610:I:0	1	7941610
0.0092515	chr1:7955907:S	1	7955907
0.0092515	chr1:7956891:S	1	7956891
0.0092515	chr1:7956964:S	1	7956964
0.0092515	chr1:7956965:S	1	7956965
0.0092515	chr1:7956968:S	1	7956968
0.0092515	chr1:7956969:S	1	7956969
0.0092515	chr1:7956997:S	1	7956997
0.006948	chr1:7958560:S	1	7958560
0.0071199	chr1:7958562:S	1	7958562
0.0016675	chr1:7966873:S	1	7966873
0.0093419	chr1:7993631:S	1	7993631
0.0069849	chr1:8000572:I	1	8000572
0.0076311	chr1:8044809:S	1	8044809
8.8e-05	chr1:8096762:S	1	8096762
0.0084176	chr1:8103867:I:0	1	8103867
0.0045215	chr1:8143790:S	1	8143790
0.0017132	chr1:8148425:S	1	8148425
0.0021989	chr1:8158890:S	1	8158890
0.0043159	chr1:8164263:I:2	1	8164263
0.0096986	chr1:8219229:I:1	1	8219229
0.0086731	chr1:8219235:S	1	8219235
0.0097033	chr1:8220536:S	1	8220536
0.0095506	chr1:8247480:S	1	8247480
0.0011101	chr1:8253441:S	1	8253441
0.0032357	chr1:8301250:I	1	8301250
0.0099275	chr1:8321894:S	1	8321894
0.0078465	chr1:8324907:S	1	8324907
0.0090006	chr1:8340651:S	1	8340651
0.0059136	chr1:8380754:S	1	8380754
0.0072896	chr1:8385994:I:3	1	8385994
0.001139	chr1:8385996:I:3	1	8385996
0.008249	chr1:8386017:I:0	1	8386017
0.0095072	chr1:8386017:I:2	1	8386017
0.0012888	chr1:8387325:S	1	8387325
0.0089792	chr1:8395084:S	1	8395084
0.0087949	chr1:8397067:S	1	8397067
0.0077883	chr1:8426440:S	1	8426440
0.0049231	chr1:8445831:S	1	8445831
0.0089785	chr1:8446218:S	1	8446218
0.0012883	chr1:8456542:S	1	8456542
0.0091956	chr1:8471517:I:1	1	8471517
0.0064013	chr1:8478529:S	1	8478529
0.0064715	chr1:8480132:S	1	8480132
0.0089719	chr1:8490144:I	1	8490144
0.0012879	chr1:8525751:S	1	8525751
0.0012879	chr1:8526140:S	1	8526140
0.0075389	chr1:8546506:S	1	8546506
0.0096278	chr1:8547086:S	1	8547086
0.0075424	chr1:8553694:S	1	8553694
0.0094824	chr1:8574928:S	1	8574928
0.008964	chr1:8576932:S	1	8576932
0.0057907	chr1:8580367:S	1	8580367
0.0089675	chr1:8587099:S	1	8587099
0.005788	chr1:8593756:S	1	8593756
0.0041621	chr1:8607530:I:2	1	8607530
0.0064365	chr1:8607557:I:0	1	8607557
0.0037066	chr1:8607557:I:2	1	8607557
0.0012868	chr1:8614490:S	1	8614490
0.0075439	chr1:8615657:S	1	8615657
0.0036754	chr1:8622512:I:2	1	8622512
0.0094718	chr1:8623846:S	1	8623846
0.0041719	chr1:8624858:S	1	8624858
0.0089759	chr1:8651041:S	1	8651041
0.0078231	chr1:8685126:S	1	8685126
0.0018213	chr1:8695808:S	1	8695808
0.0058786	chr1:8710550:S	1	8710550
0.0089713	chr1:8721471:S	1	8721471
0.0093313	chr1:8730943:S	1	8730943
0.0066446	chr1:8750173:S	1	8750173
0.0072016	chr1:8761923:S	1	8761923
0.0089736	chr1:8766410:S	1	8766410
0.0075447	chr1:8776943:S	1	8776943
0.0062012	chr1:8793157:I:0	1	8793157
0.0075545	chr1:8803676:S	1	8803676
0.0080005	chr1:8813614:I:5	1	8813614
0.0043924	chr1:8833237:I	1	8833237
0.0012831	chr1:8835668:S	1	8835668
0.0057475	chr1:8844002:S	1	8844002
0.0022874	chr1:8886359:S	1	8886359
0.0029006	chr1:8893128:I	1	8893128
0.0086551	chr1:8912007:S	1	8912007
0.00090471	chr1:8917335:S	1	8917335
0.00090868	chr1:8922876:S	1	8922876
0.00091042	chr1:8933863:S	1	8933863
0.0044581	chr1:8941827:S	1	8941827
0.0040173	chr1:8948835:S	1	8948835
0.0082533	chr1:8957785:I:4	1	8957785
0.0091826	chr1:8963909:S	1	8963909
0.0096371	chr1:8967859:S:0	1	8967859
0.0096648	chr1:8967859:S:2	1	8967859
0.0053264	chr1:8968876:S	1	8968876
0.0034312	chr1:8973421:S	1	8973421
0.0091544	chr1:8973487:S	1	8973487
0.0010698	chr1:8973712:I:1	1	8973712
0.0073474	chr1:8973771:I	1	8973771
0.00092003	chr1:8978444:I	1	8978444
0.0098025	chr1:8979418:S	1	8979418
0.0046057	chr1:9005271:S	1	9005271
0.00092931	chr1:9009196:S	1	9009196
0.0034153	chr1:9028192:I:3	1	9028192
0.0093647	chr1:9033230:S	1	9033230
0.005015	chr1:9076296:S	1	9076296
0.0070503	chr1:9123653:I	1	9123653
0.0070431	chr1:9137201:S	1	9137201
0.0020886	chr1:9159991:S	1	9159991
0.0082681	chr1:9172309:S	1	9172309
0.00033707	chr1:9184277:S	1	9184277
0.00086397	chr1:9192466:S:2	1	9192466
0.0025035	chr1:9215933:S	1	9215933
0.0042432	chr1:9221219:S	1	9221219
0.0082332	chr1:9223414:S:0	1	9223414
0.0080079	chr1:9223414:S:1	1	9223414
0.00039467	chr1:9237236:I:3	1	9237236
0.0083563	chr1:9254150:S	1	9254150
0.0043846	chr1:9266411:S	1	9266411
0.002193	chr1:9271066:S	1	9271066
0.0074702	chr1:9278630:S:0	1	9278630
0.0079818	chr1:9278630:S:2	1	9278630
0.00753	chr1:9279146:S	1	9279146
0.0059563	chr1:9279408:S	1	9279408
0.0045138	chr1:9279781:I:0	1	9279781
0.0043574	chr1:9279781:I:1	1	9279781
0.0018891	chr1:9279783:I	1	9279783
0.0093466	chr1:9279785:I	1	9279785
0.0018905	chr1:9281076:S	1	9281076
0.0018862	chr1:9281635:S	1	9281635
0.0018876	chr1:9281691:S	1	9281691
0.0029293	chr1:9282519:S	1	9282519
0.001284	chr1:9283129:I:0	1	9283129
0.0012853	chr1:9283129:I:1	1	9283129
0.00081855	chr1:9283469:S	1	9283469
0.0011623	chr1:9283492:S	1	9283492
0.0010701	chr1:9283562:S	1	9283562
0.0013167	chr1:9289552:S	1	9289552
0.00023721	chr1:9292400:S	1	9292400
0.00079937	chr1:9292672:S	1	9292672
0.0044031	chr1:9292717:S	1	9292717
0.0062639	chr1:9292724:I:0	1	9292724
0.0054034	chr1:9292724:I:1	1	9292724
0.0077449	chr1:9293354:S	1	9293354
0.0036138	chr1:9293872:S	1	9293872
0.0055031	chr1:9294028:I:0	1	9294028
0.0035134	chr1:9294103:I:0	1	9294103
0.0034337	chr1:9294103:I:1	1	9294103
0.0048591	chr1:9294269:I:0	1	9294269
0.004578	chr1:9294269:I:1	1	9294269
0.0015689	chr1:9295217:I:0	1	9295217
0.0037688	chr1:9295413:S	1	9295413
0.0042254	chr1:9296006:S	1	9296006
0.00097515	chr1:9326763:S	1	9326763
0.0090624	chr1:9332428:S	1	9332428
0.0030885	chr1:9338775:S	1	9338775
0.0059507	chr1:9344035:S	1	9344035
0.0058021	chr1:9356780:S	1	9356780
0.0014157	chr1:9360689:S	1	9360689
0.006258	chr1:9380331:I	1	9380331
0.0085396	chr1:9383932:I:0	1	9383932
0.0082999	chr1:9387625:S	1	9387625
0.0043954	chr1:9398324:S	1	9398324
0.0043954	chr1:9398325:S	1	9398325
0.0097408	chr1:9411364:I:0	1	9411364
0.0099588	chr1:9423329:S	1	9423329
0.0061213	chr1:9437042:S	1	9437042
0.0061099	chr1:9437231:S	1	9437231
0.006108	chr1:9437305:S	1	9437305
0.0061053	chr1:9437418:S	1	9437418
0.0057171	chr1:9437466:S	1	9437466
0.0057739	chr1:9437593:S	1	9437593
0.0057769	chr1:9437609:S	1	9437609
0.0095854	chr1:9438054:S	1	9438054
0.005262	chr1:9445909:S	1	9445909
0.0096204	chr1:9460338:S	1	9460338
0.0041611	chr1:9471778:S	1	9471778
0.0044229	chr1:9480279:S	1	9480279
0.0020716	chr1:9491771:I:1	1	9491771
0.0088793	chr1:9504874:S	1	9504874
0.001196	chr1:9511896:I:0	1	9511896
0.0042309	chr1:9511896:I:1	1	9511896
0.00036064	chr1:9511908:I	1	9511908
0.00012453	chr1:9511909:S	1	9511909
0.0027575	chr1:9522532:I:0	1	9522532
0.003335	chr1:9522532:I:1	1	9522532
0.00055827	chr1:9534486:S	1	9534486
0.0058974	chr1:9537599:S	1	9537599
0.0032127	chr1:9548947:S	1	9548947
0.0061542	chr1:9549621:I:0	1	9549621
0.007991	chr1:9552399:I:1	1	9552399
0.0043157	chr1:9556681:I:1	1	9556681
0.0083789	chr1:9562919:I:0	1	9562919
0.00045732	chr1:9619492:S	1	9619492
0.0033688	chr1:9620908:S	1	9620908
0.007504	chr1:9621523:S	1	9621523
0.0049154	chr1:9638604:S	1	9638604
0.0036563	chr1:9638731:I:2	1	9638731
0.0044981	chr1:9660708:S	1	9660708
0.0055694	chr1:9693400:I:1	1	9693400
0.0093307	chr1:9695853:S	1	9695853
0.0093595	chr1:9727450:S	1	9727450
0.0081012	chr1:9728781:I	1	9728781
0.0022769	chr1:9733740:S	1	9733740
0.0077039	chr1:9739610:S	1	9739610
0.009464	chr1:9742910:I:2	1	9742910
0.008355	chr1:9746963:S	1	9746963
0.0057558	chr1:9757244:I:2	1	9757244
0.0083397	chr1:9761415:S	1	9761415
0.0053914	chr1:9761944:S	1	9761944
0.0078647	chr1:9764613:S	1	9764613
0.00013236	chr1:9768060:S	1	9768060
0.0077162	chr1:9770703:S	1	9770703
0.00049569	chr1:9770751:S	1	9770751
0.0087048	chr1:9774528:S	1	9774528
0.0083661	chr1:9775559:S	1	9775559
0.0087731	chr1:9778067:S	1	9778067
0.00055708	chr1:9788867:I:1	1	9788867
0.0091496	chr1:9794180:S	1	9794180
0.005379	chr1:9807042:S	1	9807042
7.71e-05	chr1:9821591:S	1	9821591
0.0085386	chr1:9830687:S	1	9830687
0.0078118	chr1:9836878:S	1	9836878
0.0084157	chr1:9837317:S	1	9837317
0.0085524	chr1:9846554:S	1	9846554
0.0085524	chr1:9846876:S	1	9846876
0.0085511	chr1:9848424:S	1	9848424
0.0084251	chr1:9848672:S	1	9848672
0.0090257	chr1:9851520:S	1	9851520
0.0090264	chr1:9852451:S	1	9852451
0.0090264	chr1:9853899:I	1	9853899
0.0090264	chr1:9854146:S	1	9854146
0.0086061	chr1:9854958:S	1	9854958
0.009025	chr1:9857630:S	1	9857630
0.0086061	chr1:9857839:S	1	9857839
0.0089371	chr1:9860353:S	1	9860353
0.0090242	chr1:9861708:S	1	9861708
0.0090242	chr1:9861715:S	1	9861715
0.0090242	chr1:9862192:S	1	9862192
0.0086053	chr1:9863043:S	1	9863043
0.0090242	chr1:9863428:S	1	9863428
0.0086028	chr1:9864405:S	1	9864405
0.0090229	chr1:9864887:S	1	9864887
0.0090226	chr1:9865223:S	1	9865223
0.0090229	chr1:9866866:S	1	9866866
0.0090229	chr1:9867304:I	1	9867304
0.0090229	chr1:9869126:S	1	9869126
0.0086041	chr1:9870076:S	1	9870076
0.0090046	chr1:9878107:S	1	9878107
0.0084546	chr1:9879581:S	1	9879581
0.0011616	chr1:9885644:I:1	1	9885644
0.0088332	chr1:9886386:I	1	9886386
0.0088395	chr1:9887572:S	1	9887572
0.0084272	chr1:9888355:S	1	9888355
0.0083786	chr1:9898030:S	1	9898030
0.0083646	chr1:9899539:S	1	9899539
0.0092234	chr1:9900125:S	1	9900125
0.0087661	chr1:9900279:I	1	9900279
0.008766	chr1:9900327:S	1	9900327
0.0083363	chr1:9903286:S	1	9903286
0.0087451	chr1:9904324:I	1	9904324
0.0087777	chr1:9905431:S	1	9905431
0.008353	chr1:9905955:S	1	9905955
0.0087559	chr1:9906309:S	1	9906309
0.008347	chr1:9906319:S	1	9906319
0.0077621	chr1:9913907:I:2	1	9913907
0.0086676	chr1:9915143:S	1	9915143
0.0079507	chr1:9915925:S	1	9915925
0.0053826	chr1:9920463:S	1	9920463
0.0038278	chr1:9929975:S	1	9929975
0.0080694	chr1:9931116:S	1	9931116
0.0011476	chr1:9931128:S	1	9931128
0.007922	chr1:9931514:S	1	9931514
0.0084915	chr1:9932101:I:4	1	9932101
0.00017461	chr1:9932101:I:5	1	9932101
0.0093154	chr1:9933289:I	1	9933289
0.0080389	chr1:9933290:I	1	9933290
0.0098947	chr1:9933291:I	1	9933291
0.0074422	chr1:9933292:I	1	9933292
0.0038339	chr1:9940554:S	1	9940554
0.0049173	chr1:9956277:S	1	9956277
0.0043692	chr1:9963696:S	1	9963696
0.0057778	chr1:9979801:I:0	1	9979801
0.00044773	chr1:9979933:I	1	9979933
0.0004823	chr1:9986402:S	1	9986402
0.0093508	chr1:9997692:S	1	9997692
0.00073819	chr1:9998391:I:1	1	9998391
0.0065762	chr1:9998391:I:2	1	9998391
0.0007498	chr1:9998399:I:1	1	9998399
0.0084981	chr1:9998399:I:2	1	9998399
0.0021396	chr1:9998409:I:1	1	9998409
0.0024516	chr1:9998409:I:5	1	9998409
0.0037682	chr1:9998410:I:2	1	9998410
0.00042832	chr1:9998410:I:6	1	9998410
0.0037402	chr1:10001062:S	1	10001062
0.0061402	chr1:10006770:S	1	10006770
0.0037078	chr1:10013637:S	1	10013637
0.0033213	chr1:10014379:I	1	10014379
0.0036865	chr1:10020964:S	1	10020964
0.0024293	chr1:10022363:S	1	10022363
0.0022916	chr1:10040833:S	1	10040833
0.0023111	chr1:10041301:I	1	10041301
0.0036738	chr1:10055273:I:0	1	10055273
0.0036756	chr1:10055273:I:2	1	10055273
0.0047942	chr1:10111044:I:0	1	10111044
0.0042441	chr1:10115688:S	1	10115688
0.0073188	chr1:10127672:S	1	10127672
0.0027511	chr1:10128375:S	1	10128375
0.0074555	chr1:10130826:S	1	10130826
0.0073271	chr1:10133293:S	1	10133293
0.0012895	chr1:10144128:S	1	10144128
0.0020794	chr1:10144733:I:0	1	10144733
0.0014226	chr1:10144733:I:2	1	10144733
0.0022793	chr1:10149499:S	1	10149499
0.0029081	chr1:10154384:S	1	10154384
0.0016549	chr1:10161452:I	1	10161452
0.0068663	chr1:10161999:S	1	10161999
0.0040627	chr1:10174727:S	1	10174727
0.0010717	chr1:10175509:S	1	10175509
0.0022901	chr1:10175654:S	1	10175654
0.0036025	chr1:10175981:S	1	10175981
0.0030473	chr1:10176344:S	1	10176344
0.0032888	chr1:10177902:S	1	10177902
0.0030122	chr1:10181582:S	1	10181582
0.0037764	chr1:10181802:S	1	10181802
0.0042412	chr1:10181863:I:0	1	10181863
0.004165	chr1:10181863:I:2	1	10181863
0.002787	chr1:10182173:S	1	10182173
0.0027863	chr1:10182596:S	1	10182596
0.005316	chr1:10185056:I:2	1	10185056
0.0010159	chr1:10185539:I:0	1	10185539
0.001011	chr1:10185539:I:4	1	10185539
0.0029716	chr1:10186071:S	1	10186071
0.0037737	chr1:10186177:S	1	10186177
0.0039731	chr1:10186184:I:0	1	10186184
0.0040334	chr1:10186186:I:0	1	10186186
0.0030971	chr1:10186186:I:4	1	10186186
0.0032608	chr1:10186188:I	1	10186188
0.0054517	chr1:10186189:S:0	1	10186189
0.0051072	chr1:10186189:S:3	1	10186189
0.0047891	chr1:10186413:S:0	1	10186413
0.0028249	chr1:10186413:S:1	1	10186413
0.0026808	chr1:10187085:S	1	10187085
0.0027005	chr1:10187255:S	1	10187255
0.0019861	chr1:10187577:I	1	10187577
0.0073836	chr1:10187584:S	1	10187584
0.00034598	chr1:10187630:I:1	1	10187630
0.0044841	chr1:10187634:I:3	1	10187634
0.0090057	chr1:10187684:S	1	10187684
0.0012357	chr1:10188100:I	1	10188100
0.0072875	chr1:10188132:I	1	10188132
0.0022789	chr1:10188150:S	1	10188150
0.00064466	chr1:10188156:I:0	1	10188156
0.0007061	chr1:10188156:I:1	1	10188156
0.003645	chr1:10188165:I	1	10188165
0.0039329	chr1:10188166:S:0	1	10188166
0.003333	chr1:10188166:S:2	1	10188166
0.0012433	chr1:10188168:S	1	10188168
0.0041428	chr1:10188183:S	1	10188183
0.0022308	chr1:10188793:S	1	10188793
0.00035466	chr1:10188956:I	1	10188956
0.0003685	chr1:10188958:I	1	10188958
0.00046723	chr1:10188959:S	1	10188959
0.0076647	chr1:10188983:S	1	10188983
0.0022682	chr1:10190549:I:0	1	10190549
0.0022681	chr1:10190549:I:1	1	10190549
0.0027533	chr1:10191024:S	1	10191024
0.002613	chr1:10191071:I:0	1	10191071
0.0016261	chr1:10191071:I:2	1	10191071
0.0037714	chr1:10191311:S	1	10191311
0.0019407	chr1:10191391:S	1	10191391
0.0040826	chr1:10192127:S	1	10192127
0.00051925	chr1:10192195:I:0	1	10192195
0.0017458	chr1:10192609:S	1	10192609
0.0017487	chr1:10192720:S	1	10192720
0.0017465	chr1:10192787:S	1	10192787
0.00055436	chr1:10192831:I:0	1	10192831
0.00064139	chr1:10192831:I:3	1	10192831
0.001719	chr1:10192978:S	1	10192978
0.0066936	chr1:10194122:S	1	10194122
0.0063542	chr1:10194430:I:0	1	10194430
0.0061235	chr1:10194430:I:4	1	10194430
0.00032248	chr1:10194447:I:0	1	10194447
0.0035345	chr1:10194447:I:6	1	10194447
0.0084182	chr1:10194449:S	1	10194449
0.0021223	chr1:10194449:I:0	1	10194449
0.0020172	chr1:10194473:I:0	1	10194473
0.00093355	chr1:10194473:I:3	1	10194473
0.0017541	chr1:10194822:S	1	10194822
0.0037708	chr1:10195591:S	1	10195591
0.0015013	chr1:10198285:S	1	10198285
0.0020091	chr1:10199367:I	1	10199367
0.0032832	chr1:10199859:S	1	10199859
0.0012015	chr1:10200534:S	1	10200534
0.0019208	chr1:10201963:S	1	10201963
0.00085861	chr1:10202421:S	1	10202421
0.0021785	chr1:10202658:S	1	10202658
0.002576	chr1:10202788:S	1	10202788
0.0035319	chr1:10203766:S	1	10203766
0.0010527	chr1:10205460:S	1	10205460
0.0025098	chr1:10205548:S	1	10205548
0.0025357	chr1:10205940:I	1	10205940
0.0025365	chr1:10206613:S	1	10206613
0.0009576	chr1:10207144:S	1	10207144
0.00068606	chr1:10207279:I:0	1	10207279
0.0038337	chr1:10207279:I:3	1	10207279
0.0015214	chr1:10207280:I	1	10207280
0.00055303	chr1:10207282:I	1	10207282
0.00052544	chr1:10207283:S	1	10207283
0.00042884	chr1:10207283:I:0	1	10207283
0.00088394	chr1:10207283:I:1	1	10207283
0.0010246	chr1:10207332:S	1	10207332
0.0026463	chr1:10208112:S	1	10208112
0.0027273	chr1:10208794:S	1	10208794
0.00077229	chr1:10210328:S	1	10210328
0.0035747	chr1:10210438:S	1	10210438
0.0032053	chr1:10210657:I	1	10210657
0.0037686	chr1:10211482:S	1	10211482
0.0034711	chr1:10212504:S	1	10212504
0.0026348	chr1:10212856:I:0	1	10212856
0.0025678	chr1:10212856:I:2	1	10212856
0.0090684	chr1:10212866:I:0	1	10212866
0.00085002	chr1:10212916:S	1	10212916
0.0035815	chr1:10212933:I:1	1	10212933
0.003016	chr1:10212934:I	1	10212934
0.003798	chr1:10213121:S	1	10213121
0.0034713	chr1:10213858:S	1	10213858
0.0034538	chr1:10214383:S:0	1	10214383
0.0034234	chr1:10214383:S:1	1	10214383
0.0034544	chr1:10214502:I	1	10214502
0.0040593	chr1:10215161:I:0	1	10215161
0.00027498	chr1:10215163:I:0	1	10215163
0.0020048	chr1:10215163:I:1	1	10215163
0.0064577	chr1:10215167:I	1	10215167
0.00148	chr1:10215255:S	1	10215255
0.0012741	chr1:10215360:S	1	10215360
0.0012711	chr1:10215395:S	1	10215395
0.0036182	chr1:10216660:S	1	10216660
0.0036183	chr1:10216661:S	1	10216661
0.0034741	chr1:10217299:S	1	10217299
0.0052246	chr1:10217343:I:0	1	10217343
0.0051549	chr1:10217344:I:0	1	10217344
0.0046118	chr1:10217439:S	1	10217439
0.0016287	chr1:10217607:S	1	10217607
0.0041288	chr1:10217800:I	1	10217800
0.003978	chr1:10217840:S	1	10217840
0.0019151	chr1:10219250:S	1	10219250
0.0015175	chr1:10219290:S	1	10219290
0.0028144	chr1:10220371:I:0	1	10220371
0.0063066	chr1:10220371:I:1	1	10220371
0.0038019	chr1:10220716:S	1	10220716
0.0015646	chr1:10220954:S	1	10220954
0.0015646	chr1:10221387:S	1	10221387
0.001548	chr1:10222108:S	1	10222108
0.0037189	chr1:10223129:I	1	10223129
0.0028643	chr1:10223531:S	1	10223531
0.0036865	chr1:10223546:I:0	1	10223546
0.0024395	chr1:10223546:I:3	1	10223546
0.00029096	chr1:10223554:S	1	10223554
0.0037696	chr1:10224209:S	1	10224209
0.0039306	chr1:10224601:S	1	10224601
0.0015555	chr1:10224675:S	1	10224675
0.0037749	chr1:10224727:I	1	10224727
0.003816	chr1:10226118:S	1	10226118
0.0012553	chr1:10228363:I:0	1	10228363
0.0015912	chr1:10228363:I:2	1	10228363
0.0087612	chr1:10228365:S	1	10228365
0.001628	chr1:10230068:S	1	10230068
0.005254	chr1:10230210:S	1	10230210
0.0044558	chr1:10230363:S	1	10230363
0.0045843	chr1:10230442:I:0	1	10230442
0.005075	chr1:10230442:I:1	1	10230442
0.0044321	chr1:10231108:S	1	10231108
0.0043678	chr1:10231816:S	1	10231816
0.0043679	chr1:10232830:S	1	10232830
0.001685	chr1:10233507:S	1	10233507
0.001685	chr1:10234513:I	1	10234513
0.0071161	chr1:10236273:I:2	1	10236273
0.0043684	chr1:10236306:S	1	10236306
0.0032659	chr1:10236306:I:0	1	10236306
0.0044261	chr1:10236306:I:2	1	10236306
0.0043684	chr1:10236394:S	1	10236394
0.001671	chr1:10236864:S	1	10236864
0.0016716	chr1:10237172:S	1	10237172
0.0031937	chr1:10238543:S	1	10238543
0.0011492	chr1:10238706:I:0	1	10238706
0.0043134	chr1:10238706:I:4	1	10238706
0.0043687	chr1:10239974:S	1	10239974
0.0016716	chr1:10240012:S	1	10240012
0.0016716	chr1:10240061:S	1	10240061
0.0040911	chr1:10240721:I:5	1	10240721
0.0023605	chr1:10242538:S	1	10242538
0.0023612	chr1:10242718:S	1	10242718
0.0023605	chr1:10243884:S	1	10243884
0.0026991	chr1:10244315:I:1	1	10244315
0.0043693	chr1:10245653:S	1	10245653
0.001685	chr1:10245934:S	1	10245934
0.0043692	chr1:10245980:S	1	10245980
0.0016715	chr1:10247237:S	1	10247237
0.0023605	chr1:10247395:S	1	10247395
0.0016972	chr1:10248487:S	1	10248487
0.0016972	chr1:10248573:S	1	10248573
0.0040482	chr1:10248900:S	1	10248900
0.0016863	chr1:10249221:S	1	10249221
0.0016863	chr1:10249522:S	1	10249522
0.0039593	chr1:10249991:I	1	10249991
0.0023812	chr1:10250156:S	1	10250156
0.0016863	chr1:10250200:S	1	10250200
0.0016863	chr1:10251058:S	1	10251058
0.0014829	chr1:10251331:I:2	1	10251331
0.0041769	chr1:10251925:S	1	10251925
0.0016143	chr1:10252066:S	1	10252066
0.0041607	chr1:10252165:S	1	10252165
0.0016602	chr1:10252386:I:0	1	10252386
0.0046601	chr1:10252386:I:6	1	10252386
0.0027253	chr1:10252721:I:0	1	10252721
0.0027933	chr1:10252721:I:1	1	10252721
0.0038332	chr1:10253186:I	1	10253186
0.0016085	chr1:10253753:S	1	10253753
0.0041605	chr1:10253781:S	1	10253781
0.0041066	chr1:10254599:S	1	10254599
0.0041603	chr1:10255044:S	1	10255044
0.0038727	chr1:10255239:S	1	10255239
0.00028947	chr1:10255965:I:0	1	10255965
0.00026521	chr1:10255965:I:1	1	10255965
0.0044134	chr1:10255966:I	1	10255966
0.0041337	chr1:10255967:I:0	1	10255967
0.0032166	chr1:10255967:I:1	1	10255967
0.0045646	chr1:10256671:S	1	10256671
0.0016548	chr1:10257387:S	1	10257387
0.00416	chr1:10258594:S	1	10258594
0.0039862	chr1:10259153:I:1	1	10259153
0.0016133	chr1:10259189:S	1	10259189
0.0016054	chr1:10259401:S	1	10259401
0.003769	chr1:10259491:I:1	1	10259491
0.0042725	chr1:10259491:I:4	1	10259491
0.006144	chr1:10259504:S	1	10259504
0.0093992	chr1:10259505:S	1	10259505
0.0055302	chr1:10259505:I:1	1	10259505
0.0030867	chr1:10259505:I:6	1	10259505
0.0041677	chr1:10259564:S	1	10259564
0.0042827	chr1:10259988:S	1	10259988
0.0038469	chr1:10261157:S	1	10261157
0.0016313	chr1:10261996:S	1	10261996
0.0042213	chr1:10262095:S	1	10262095
0.0042213	chr1:10262300:S	1	10262300
0.0078216	chr1:10263270:I:0	1	10263270
0.0078314	chr1:10263270:I:1	1	10263270
0.0028859	chr1:10263279:I:0	1	10263279
0.0020252	chr1:10263280:I:0	1	10263280
0.0026493	chr1:10263283:I	1	10263283
0.0022368	chr1:10263284:S	1	10263284
0.0016084	chr1:10263863:S	1	10263863
0.0016085	chr1:10263915:S	1	10263915
0.009347	chr1:10265200:I:5	1	10265200
0.0038905	chr1:10265552:S	1	10265552
0.0016084	chr1:10266905:S	1	10266905
0.0041741	chr1:10266962:I	1	10266962
0.0016127	chr1:10267349:S	1	10267349
0.0022664	chr1:10267809:S	1	10267809
0.004159	chr1:10268280:S	1	10268280
0.0012865	chr1:10268625:I:0	1	10268625
0.0010484	chr1:10268625:I:5	1	10268625
0.0041664	chr1:10269814:S	1	10269814
0.0084205	chr1:10270925:I:0	1	10270925
0.0016111	chr1:10270952:S	1	10270952
0.0016086	chr1:10272044:S	1	10272044
0.008285	chr1:10273709:I:3	1	10273709
0.0080802	chr1:10273725:I	1	10273725
0.0032432	chr1:10273726:I	1	10273726
0.0069303	chr1:10273727:I	1	10273727
0.0052528	chr1:10273728:I	1	10273728
0.0017664	chr1:10273729:I	1	10273729
0.001769	chr1:10273730:I	1	10273730
0.0089701	chr1:10273738:I	1	10273738
0.0027448	chr1:10273934:I:0	1	10273934
0.0027445	chr1:10273934:I:1	1	10273934
0.0038911	chr1:10274197:I	1	10274197
0.0018446	chr1:10277095:S:0	1	10277095
0.0016313	chr1:10277095:S:2	1	10277095
0.003759	chr1:10279151:I	1	10279151
0.00035721	chr1:10279689:I:2	1	10279689
0.001562	chr1:10279764:S:0	1	10279764
0.0016035	chr1:10279764:S:1	1	10279764
0.001632	chr1:10282917:S	1	10282917
0.0039019	chr1:10283202:S	1	10283202
0.0037756	chr1:10283229:I	1	10283229
0.0021679	chr1:10283230:I	1	10283230
0.0010464	chr1:10283231:I:0	1	10283231
0.0049044	chr1:10283233:I:0	1	10283233
0.0053687	chr1:10283233:I:2	1	10283233
0.0051743	chr1:10283236:I	1	10283236
0.0049511	chr1:10283237:I	1	10283237
0.0016139	chr1:10285267:S	1	10285267
0.0039166	chr1:10285404:S	1	10285404
0.0016057	chr1:10285714:S	1	10285714
0.0015831	chr1:10286145:S	1	10286145
0.003998	chr1:10286153:S	1	10286153
0.0021745	chr1:10286752:S	1	10286752
0.0027487	chr1:10287179:S	1	10287179
0.0015833	chr1:10287984:S	1	10287984
0.0016013	chr1:10290380:S	1	10290380
0.001601	chr1:10290523:S	1	10290523
0.0016128	chr1:10290791:S:0	1	10290791
0.0016098	chr1:10290791:S:1	1	10290791
0.00025733	chr1:10291708:I	1	10291708
0.0016015	chr1:10292742:S	1	10292742
0.0022045	chr1:10293054:S	1	10293054
0.0075083	chr1:10293393:I:5	1	10293393
0.0021841	chr1:10293416:I	1	10293416
0.0021773	chr1:10293417:S:0	1	10293417
0.0021764	chr1:10293417:S:1	1	10293417
0.0040413	chr1:10294213:S	1	10294213
0.0016061	chr1:10294543:S	1	10294543
0.0040454	chr1:10295776:S	1	10295776
0.0016017	chr1:10295970:I	1	10295970
0.0040455	chr1:10296504:S	1	10296504
0.0022011	chr1:10296790:S	1	10296790
0.0022012	chr1:10297348:S	1	10297348
0.0072517	chr1:10299070:I:1	1	10299070
0.0022014	chr1:10299241:I	1	10299241
0.0040457	chr1:10299886:S	1	10299886
0.0022017	chr1:10300034:S	1	10300034
0.0050795	chr1:10300236:I:0	1	10300236
0.0034704	chr1:10300236:I:4	1	10300236
0.0040371	chr1:10301621:S	1	10301621
0.0040463	chr1:10302992:I	1	10302992
0.002453	chr1:10306429:S	1	10306429
0.0014673	chr1:10306634:S	1	10306634
0.0010748	chr1:10306757:I:0	1	10306757
0.0046391	chr1:10306757:I:5	1	10306757
0.0037102	chr1:10307366:S	1	10307366
0.0014673	chr1:10307533:S	1	10307533
0.0037521	chr1:10308041:S	1	10308041
0.0014876	chr1:10310254:S	1	10310254
0.0037718	chr1:10310654:I	1	10310654
0.0018887	chr1:10311796:S	1	10311796
0.0034632	chr1:10311929:S	1	10311929
0.0013872	chr1:10312052:S	1	10312052
0.0013869	chr1:10312122:I	1	10312122
0.001493	chr1:10315121:S	1	10315121
0.008666	chr1:10315171:I:4	1	10315171
0.003759	chr1:10316223:I	1	10316223
0.0037591	chr1:10316745:S	1	10316745
0.0052652	chr1:10318358:S	1	10318358
0.0014913	chr1:10318370:S	1	10318370
0.0051061	chr1:10318393:S	1	10318393
0.0037626	chr1:10318856:S	1	10318856
0.0041111	chr1:10323387:S	1	10323387
0.0040687	chr1:10324381:S	1	10324381
0.0040511	chr1:10325413:S	1	10325413
0.0016304	chr1:10325606:S	1	10325606
0.0038336	chr1:10326309:S	1	10326309
0.0046185	chr1:10326448:S	1	10326448
0.0038336	chr1:10327358:S	1	10327358
0.0016304	chr1:10327428:S	1	10327428
0.0016304	chr1:10327646:S	1	10327646
0.0016304	chr1:10327730:S	1	10327730
0.0022851	chr1:10328562:S	1	10328562
0.0016975	chr1:10329738:I	1	10329738
0.0017559	chr1:10330525:I	1	10330525
0.0016305	chr1:10330638:S	1	10330638
0.0042152	chr1:10331478:S	1	10331478
0.0077663	chr1:10331589:S	1	10331589
0.0042152	chr1:10331828:S	1	10331828
0.0022852	chr1:10331976:I	1	10331976
0.0043769	chr1:10332501:I:0	1	10332501
0.0020204	chr1:10332501:I:2	1	10332501
0.002532	chr1:10333556:S	1	10333556
0.0022942	chr1:10333672:S	1	10333672
0.0042341	chr1:10333862:S	1	10333862
0.0023002	chr1:10334478:S	1	10334478
0.0022989	chr1:10335076:S	1	10335076
0.0016163	chr1:10335472:S	1	10335472
0.0013884	chr1:10335841:I:0	1	10335841
0.0011958	chr1:10335841:I:1	1	10335841
0.0016167	chr1:10338927:S	1	10338927
0.0022963	chr1:10339120:S	1	10339120
0.0022964	chr1:10340544:S	1	10340544
0.0049692	chr1:10340660:S	1	10340660
0.0016169	chr1:10340932:S	1	10340932
0.0016688	chr1:10342727:S	1	10342727
0.0041484	chr1:10342783:S	1	10342783
0.001672	chr1:10343424:S	1	10343424
0.004038	chr1:10346374:I:0	1	10346374
0.0043436	chr1:10346374:I:2	1	10346374
0.0043478	chr1:10346585:S	1	10346585
0.0037286	chr1:10348792:I:2	1	10348792
0.0039369	chr1:10349434:I:0	1	10349434
0.0071464	chr1:10349434:I:1	1	10349434
0.0044452	chr1:10350858:S	1	10350858
0.0008097	chr1:10351073:I:3	1	10351073
0.0023765	chr1:10351153:S	1	10351153
0.0042931	chr1:10351189:I:0	1	10351189
0.0038042	chr1:10351189:I:2	1	10351189
0.0038216	chr1:10351795:S	1	10351795
0.002268	chr1:10351972:I:0	1	10351972
0.0010887	chr1:10351972:I:2	1	10351972
0.0041592	chr1:10352578:S	1	10352578
0.0042845	chr1:10354374:S	1	10354374
0.0023326	chr1:10354587:S	1	10354587
0.0023326	chr1:10355854:S	1	10355854
0.0010763	chr1:10356898:I:0	1	10356898
0.0016484	chr1:10356898:I:2	1	10356898
0.0016551	chr1:10356935:S	1	10356935
0.0025973	chr1:10357041:S	1	10357041
0.0041298	chr1:10357795:S	1	10357795
0.0016497	chr1:10357996:S	1	10357996
0.00025438	chr1:10358102:I:6	1	10358102
0.000765	chr1:10358683:I:2	1	10358683
0.0080043	chr1:10358684:I:1	1	10358684
0.0016633	chr1:10358757:S	1	10358757
0.0038174	chr1:10359309:S	1	10359309
0.0016634	chr1:10359605:S	1	10359605
0.0042662	chr1:10359989:S	1	10359989
0.0042892	chr1:10360027:S	1	10360027
0.0042662	chr1:10360860:S	1	10360860
0.0023204	chr1:10360879:S	1	10360879
0.004167	chr1:10361820:S	1	10361820
0.0042695	chr1:10362900:S	1	10362900
0.001009	chr1:10363930:S	1	10363930
0.0039805	chr1:10364194:S	1	10364194
0.0042075	chr1:10364501:I	1	10364501
0.0023685	chr1:10364743:S	1	10364743
0.00034193	chr1:10364778:S	1	10364778
0.0040008	chr1:10365005:I:2	1	10365005
0.0022852	chr1:10366416:S	1	10366416
0.0016668	chr1:10367401:S	1	10367401
0.0016775	chr1:10367438:S	1	10367438
0.00096	chr1:10367538:I:0	1	10367538
0.0010354	chr1:10367538:I:3	1	10367538
0.0022822	chr1:10367601:S	1	10367601
0.0023073	chr1:10368394:S	1	10368394
0.0022841	chr1:10368894:S	1	10368894
0.0037721	chr1:10368922:I	1	10368922
0.0042032	chr1:10369913:S	1	10369913
0.0018023	chr1:10370089:S	1	10370089
0.0042009	chr1:10370421:S	1	10370421
0.0006983	chr1:10370593:I:0	1	10370593
0.001517	chr1:10370593:I:3	1	10370593
0.0037703	chr1:10371074:S	1	10371074
0.0042055	chr1:10371100:S	1	10371100
0.0068898	chr1:10372662:S	1	10372662
0.006397	chr1:10372663:S	1	10372663
0.0037552	chr1:10372730:S	1	10372730
0.0022943	chr1:10372821:S	1	10372821
0.0061331	chr1:10372979:I:0	1	10372979
0.0056079	chr1:10372979:I:4	1	10372979
0.0037699	chr1:10373392:S	1	10373392
0.0012228	chr1:10375112:S	1	10375112
0.0042071	chr1:10375266:S	1	10375266
0.0022547	chr1:10375758:S	1	10375758
0.0042226	chr1:10375786:I:0	1	10375786
0.003897	chr1:10377720:S	1	10377720
0.0035561	chr1:10377746:S	1	10377746
0.0022835	chr1:10378834:S	1	10378834
0.0012222	chr1:10380498:S	1	10380498
0.0061393	chr1:10381920:S	1	10381920
0.0096752	chr1:10381920:I	1	10381920
0.0041933	chr1:10382334:S	1	10382334
0.0042116	chr1:10382845:S	1	10382845
0.0042111	chr1:10382868:S	1	10382868
0.0041094	chr1:10383502:S	1	10383502
0.0042084	chr1:10383532:I	1	10383532
0.0022444	chr1:10383809:S	1	10383809
0.0024204	chr1:10386538:S:0	1	10386538
0.0022899	chr1:10386538:S:2	1	10386538
0.002267	chr1:10387565:S	1	10387565
0.0018953	chr1:10388942:S	1	10388942
0.0017409	chr1:10390503:I:2	1	10390503
0.0043347	chr1:10390748:S	1	10390748
0.0091539	chr1:10391354:I:1	1	10391354
0.0043079	chr1:10391525:S	1	10391525
0.0047666	chr1:10391742:S	1	10391742
0.0065737	chr1:10392006:I:5	1	10392006
0.0077692	chr1:10392387:S	1	10392387
0.0016439	chr1:10393173:S	1	10393173
0.0043622	chr1:10393235:S	1	10393235
0.0041903	chr1:10393272:I:0	1	10393272
0.0049336	chr1:10393272:I:1	1	10393272
0.0042071	chr1:10393317:S	1	10393317
0.0047901	chr1:10394445:S	1	10394445
0.002228	chr1:10394657:S	1	10394657
0.0048047	chr1:10394891:S	1	10394891
0.0022137	chr1:10397483:S	1	10397483
0.003459	chr1:10398321:S	1	10398321
0.0043106	chr1:10398382:S	1	10398382
0.0021581	chr1:10399722:S	1	10399722
0.0040689	chr1:10400428:S	1	10400428
0.0021687	chr1:10401050:S	1	10401050
0.0046309	chr1:10403297:S	1	10403297
0.0075024	chr1:10403590:I:4	1	10403590
0.0021748	chr1:10405242:S:0	1	10405242
0.0021748	chr1:10405242:S:1	1	10405242
0.0014105	chr1:10405386:I	1	10405386
0.0033641	chr1:10405392:I	1	10405392
0.0022422	chr1:10405394:I	1	10405394
0.00091007	chr1:10405425:S	1	10405425
0.0043101	chr1:10405428:I	1	10405428
0.0042133	chr1:10405431:I	1	10405431
0.0038545	chr1:10405432:I	1	10405432
0.0045281	chr1:10405829:I	1	10405829
0.0015185	chr1:10405983:S	1	10405983
0.0021726	chr1:10405989:S	1	10405989
0.0021745	chr1:10406054:S	1	10406054
0.0039158	chr1:10408889:S	1	10408889
0.0021729	chr1:10409584:S	1	10409584
0.0015184	chr1:10410789:S	1	10410789
0.0021422	chr1:10411732:S	1	10411732
0.0021927	chr1:10413139:S	1	10413139
0.0047915	chr1:10413904:I:1	1	10413904
0.0015893	chr1:10414373:S	1	10414373
0.0022107	chr1:10415063:S	1	10415063
0.0063571	chr1:10415089:I:0	1	10415089
0.0058629	chr1:10415089:I:1	1	10415089
0.0021447	chr1:10418082:I	1	10418082
0.0012941	chr1:10418529:S:0	1	10418529
0.001293	chr1:10418529:S:2	1	10418529
0.0018829	chr1:10418670:S	1	10418670
0.0087318	chr1:10418773:I:0	1	10418773
0.004403	chr1:10418773:I:2	1	10418773
0.00094611	chr1:10419174:I:0	1	10419174
0.0012503	chr1:10419174:I:1	1	10419174
0.0043528	chr1:10419621:S	1	10419621
0.004284	chr1:10420809:S	1	10420809
0.0017901	chr1:10420894:S	1	10420894
0.0046501	chr1:10421153:S	1	10421153
0.0022321	chr1:10421418:S	1	10421418
0.004037	chr1:10423719:S	1	10423719
0.0029762	chr1:10423722:S	1	10423722
0.0075449	chr1:10423775:S	1	10423775
0.0011341	chr1:10437758:I:3	1	10437758
0.0070838	chr1:10439455:S	1	10439455
0.0056281	chr1:10477075:I:0	1	10477075
0.0037592	chr1:10481341:S	1	10481341
0.006926	chr1:10488717:S	1	10488717
0.00031182	chr1:10490843:S	1	10490843
0.0025077	chr1:10497573:S	1	10497573
0.0031849	chr1:10500074:S	1	10500074
0.0045296	chr1:10500337:I	1	10500337
0.0045929	chr1:10515853:S	1	10515853
0.0053056	chr1:10520153:I:0	1	10520153
0.0066624	chr1:10520160:I:2	1	10520160
0.0032519	chr1:10526221:I:1	1	10526221
0.0031643	chr1:10549942:I	1	10549942
0.0031622	chr1:10552807:S	1	10552807
0.001842	chr1:10577595:S	1	10577595
0.0094727	chr1:10583224:I:3	1	10583224
0.0023341	chr1:10583383:I:0	1	10583383
0.0091686	chr1:10583383:I:2	1	10583383
0.0029047	chr1:10614524:S	1	10614524
0.0020139	chr1:10618414:S	1	10618414
0.00066181	chr1:10640352:S	1	10640352
0.0092958	chr1:10650476:S	1	10650476
0.009814	chr1:10658451:S	1	10658451
0.0024933	chr1:10702643:S	1	10702643
0.0019552	chr1:10702962:I:1	1	10702962
0.00010016	chr1:10703199:S	1	10703199
0.0013714	chr1:10711132:S	1	10711132
0.0024345	chr1:10724054:S	1	10724054
0.0016798	chr1:10745495:S	1	10745495
0.0064908	chr1:10749215:S	1	10749215
0.00064013	chr1:10750854:S	1	10750854
0.0015799	chr1:10760124:S	1	10760124
0.00019048	chr1:10778887:S	1	10778887
0.0010763	chr1:10783871:I:2	1	10783871
0.0092802	chr1:10786449:S	1	10786449
0.0028253	chr1:10789588:S:0	1	10789588
0.0030085	chr1:10789588:S:2	1	10789588
0.0033124	chr1:10792327:S:1	1	10792327
0.0077764	chr1:10794474:I	1	10794474
0.004525	chr1:10795258:S	1	10795258
0.0040388	chr1:10795581:S	1	10795581
0.0062347	chr1:10796987:I:1	1	10796987
0.0022983	chr1:10797250:I:0	1	10797250
0.0018156	chr1:10797250:I:1	1	10797250
0.0097829	chr1:10801852:I	1	10801852
0.00043773	chr1:10826263:I	1	10826263
0.003744	chr1:10828963:S	1	10828963
0.0021601	chr1:10829334:I:1	1	10829334
0.0019748	chr1:10832362:S	1	10832362
0.0028142	chr1:10834277:I:1	1	10834277
0.0040843	chr1:10834285:I	1	10834285
0.00044427	chr1:10849301:S	1	10849301
0.0055161	chr1:10859664:S	1	10859664
0.0097652	chr1:10866859:S	1	10866859
0.0099254	chr1:10867060:S	1	10867060
0.0099412	chr1:10868234:S	1	10868234
0.00072488	chr1:10872515:S	1	10872515
0.00073637	chr1:10873008:S	1	10873008
0.0051254	chr1:10896903:S	1	10896903
0.0099202	chr1:10897003:S	1	10897003
0.0027599	chr1:10905841:S	1	10905841
0.0072707	chr1:10914072:S	1	10914072
0.00071876	chr1:10942516:S	1	10942516
0.00070308	chr1:10942520:S	1	10942520
0.00072006	chr1:10942521:S	1	10942521
0.00070011	chr1:10942525:S	1	10942525
0.0055863	chr1:10946157:S	1	10946157
0.0013049	chr1:10970399:S	1	10970399
0.0022964	chr1:10987357:S	1	10987357
0.008694	chr1:10987420:I:2	1	10987420
0.0084472	chr1:10987645:I:2	1	10987645
0.002837	chr1:10988071:S	1	10988071
0.0053275	chr1:11011317:I	1	11011317
0.0042856	chr1:11015126:S	1	11015126
0.00551	chr1:11081129:S	1	11081129
0.0036607	chr1:11112150:S	1	11112150
0.0067585	chr1:11151141:S	1	11151141
0.008588	chr1:11163999:I	1	11163999
0.0065248	chr1:11192748:I:5	1	11192748
0.0088795	chr1:11200233:S	1	11200233
0.006363	chr1:11218992:S	1	11218992
0.0032237	chr1:11225485:S	1	11225485
0.0063712	chr1:11237978:S	1	11237978
0.0032443	chr1:11248774:S	1	11248774
0.00074889	chr1:11260112:S	1	11260112
0.0029182	chr1:11362663:S	1	11362663
0.0045961	chr1:11363772:S	1	11363772
0.0045961	chr1:11363773:S	1	11363773
0.0051782	chr1:11404545:I	1	11404545
0.0062916	chr1:11413460:I:3	1	11413460
0.0062155	chr1:11446379:S	1	11446379
0.0020529	chr1:11450585:S	1	11450585
0.0091521	chr1:11457710:S	1	11457710
0.0074349	chr1:11465184:I:0	1	11465184
0.0027552	chr1:11473897:S	1	11473897
0.001994	chr1:11482128:S	1	11482128
0.0085091	chr1:11494869:S	1	11494869
0.00085003	chr1:11536236:S	1	11536236
0.0046586	chr1:11573776:S	1	11573776
0.0082561	chr1:11594977:S	1	11594977
0.0068373	chr1:11631868:I	1	11631868
0.0085336	chr1:11642462:S	1	11642462
0.0045764	chr1:11644400:S	1	11644400
0.009974	chr1:11658370:S	1	11658370
0.0070409	chr1:11664679:S	1	11664679
0.0039759	chr1:11672764:S	1	11672764
5.88e-05	chr1:11708943:S	1	11708943
0.003554	chr1:11730125:S	1	11730125
0.0025218	chr1:11730327:I:3	1	11730327
0.0034293	chr1:11730627:S	1	11730627
0.0035463	chr1:11731165:S	1	11731165
0.0054883	chr1:11736896:S	1	11736896
0.0027659	chr1:11738660:S	1	11738660
0.0081968	chr1:11754340:S	1	11754340
0.0046941	chr1:11764212:S	1	11764212
0.004185	chr1:11799003:S	1	11799003
0.0075464	chr1:11808227:I:2	1	11808227
0.0082872	chr1:11808773:S	1	11808773
0.0042142	chr1:11813784:S	1	11813784
0.007878	chr1:11841759:S	1	11841759
0.0052587	chr1:11846619:I:1	1	11846619
0.0090717	chr1:11862348:S	1	11862348
0.0041755	chr1:11886060:S	1	11886060
0.0023729	chr1:11907726:I:6	1	11907726
0.0042608	chr1:11910013:S	1	11910013
0.0057634	chr1:11913297:S	1	11913297
0.0084683	chr1:11974758:S	1	11974758
0.0045273	chr1:11989024:S	1	11989024
0.0092142	chr1:11990493:S	1	11990493
0.0091889	chr1:11994165:S	1	11994165
0.0050803	chr1:11997025:S	1	11997025
0.0018728	chr1:12002232:S	1	12002232
3.31e-05	chr1:12008290:S	1	12008290
0.0073141	chr1:12008786:S	1	12008786
0.0096443	chr1:12018048:S	1	12018048
0.0048678	chr1:12043405:S	1	12043405
0.0021141	chr1:12046509:S	1	12046509
0.0031274	chr1:12078137:S	1	12078137
0.00091453	chr1:12087173:I:1	1	12087173
0.0057345	chr1:12099154:I	1	12099154
0.0055035	chr1:12113041:S	1	12113041
0.0082006	chr1:12113685:I	1	12113685
0.0081858	chr1:12113689:I	1	12113689
0.0036988	chr1:12117277:S	1	12117277
0.0079178	chr1:12136649:I:1	1	12136649
0.0095173	chr1:12158332:S	1	12158332
0.0093106	chr1:12174163:I:0	1	12174163
0.006598	chr1:12183690:I:1	1	12183690
0.0021741	chr1:12183707:S:1	1	12183707
0.0082719	chr1:12183719:I	1	12183719
0.0046421	chr1:12184988:S	1	12184988
0.0053729	chr1:12190976:S	1	12190976
0.0092001	chr1:12201260:I:6	1	12201260
0.0050863	chr1:12207084:I	1	12207084
0.0016077	chr1:12224183:I:2	1	12224183
0.0046999	chr1:12225491:S	1	12225491
0.0088473	chr1:12288516:S	1	12288516
0.0038356	chr1:12300428:S	1	12300428
0.0011018	chr1:12323310:S	1	12323310
0.0038356	chr1:12323665:S	1	12323665
0.0038356	chr1:12324153:S	1	12324153
0.0036048	chr1:12329464:S	1	12329464
0.0009259	chr1:12330466:S	1	12330466
0.0038713	chr1:12333159:S	1	12333159
0.0053649	chr1:12352405:S	1	12352405
0.0097827	chr1:12381982:I:2	1	12381982
0.0065666	chr1:12400953:I:0	1	12400953
0.0089071	chr1:12447814:S	1	12447814
0.0099459	chr1:12452939:S:0	1	12452939
0.009946	chr1:12452939:S:2	1	12452939
0.0038595	chr1:12486605:S	1	12486605
0.0033943	chr1:12495149:I:0	1	12495149
0.0063212	chr1:12495149:I:2	1	12495149
0.0050974	chr1:12500449:S	1	12500449
0.0050651	chr1:12516238:I	1	12516238
0.0051366	chr1:12517597:I:3	1	12517597
0.0029806	chr1:12518767:S	1	12518767
0.0043038	chr1:12533758:S	1	12533758
0.0052744	chr1:12539564:S	1	12539564
0.0097222	chr1:12569085:S	1	12569085
0.0069694	chr1:12589601:S	1	12589601
0.0070462	chr1:12595346:S	1	12595346
0.0047802	chr1:12599597:S	1	12599597
[truncated: 449,622+ more rows]

## Sheet: Fig1b
P	SNP	CHR	BP
0.0062031	chr1:594854:S	1	594854
0.0079269	chr1:596672:I	1	596672
0.0029737	chr1:598934:I:5	1	598934
0.0092322	chr1:618630:S	1	618630
0.0098401	chr1:629017:S	1	629017
0.0059968	chr1:630090:S	1	630090
0.0054528	chr1:635781:S	1	635781
0.002791	chr1:653722:I:1	1	653722
0.0086195	chr1:674988:S	1	674988
0.001279	chr1:726455:S	1	726455
0.0099068	chr1:757526:S	1	757526
0.0090311	chr1:803430:S	1	803430
0.0074649	chr1:833439:S	1	833439
0.0021564	chr1:849370:S:0	1	849370
0.00081996	chr1:849370:S:2	1	849370
0.0082178	chr1:870852:S	1	870852
0.008269	chr1:913903:S	1	913903
0.00083307	chr1:921721:I	1	921721
0.0054845	chr1:923663:S	1	923663
0.0065753	chr1:928210:S	1	928210
0.0038656	chr1:940296:I:1	1	940296
0.0038776	chr1:940296:I:4	1	940296
0.0086952	chr1:940390:S	1	940390
0.009937	chr1:945105:S	1	945105
0.0016076	chr1:964621:S	1	964621
0.0032013	chr1:964622:I:0	1	964622
0.0034808	chr1:964622:I:2	1	964622
0.00068166	chr1:964629:S	1	964629
0.0070414	chr1:964669:S	1	964669
0.007474	chr1:967865:S	1	967865
0.003858	chr1:972813:S:1	1	972813
0.00699	chr1:972912:S	1	972912
0.0082084	chr1:976182:S	1	976182
0.00081581	chr1:990128:S:1	1	990128
0.0082631	chr1:994170:S	1	994170
0.0099056	chr1:994584:S	1	994584
0.005953	chr1:1011830:S	1	1011830
0.009819	chr1:1014727:S:0	1	1014727
0.00982	chr1:1014727:S:1	1	1014727
0.007565	chr1:1018652:S	1	1018652
0.0083796	chr1:1018754:S	1	1018754
0.0091209	chr1:1020217:S	1	1020217
0.0082398	chr1:1020620:S	1	1020620
0.0089018	chr1:1022863:S	1	1022863
0.0052563	chr1:1045973:S	1	1045973
0.0059146	chr1:1052582:I	1	1052582
0.0077865	chr1:1083097:I	1	1083097
0.00067022	chr1:1087107:S	1	1087107
0.0047903	chr1:1087825:S	1	1087825
0.0011517	chr1:1088208:S:0	1	1088208
0.0037016	chr1:1088208:S:1	1	1088208
8.47e-05	chr1:1090769:S	1	1090769
0.0052627	chr1:1107230:S:0	1	1107230
0.0050706	chr1:1107230:S:1	1	1107230
0.0046053	chr1:1111387:S	1	1111387
0.0088526	chr1:1113195:I:3	1	1113195
0.0062796	chr1:1113748:S	1	1113748
0.00082893	chr1:1114342:S	1	1114342
0.00082893	chr1:1114479:S	1	1114479
0.0094634	chr1:1140510:S	1	1140510
0.0099719	chr1:1142696:S	1	1142696
0.006841	chr1:1147380:S	1	1147380
0.0086859	chr1:1147752:S	1	1147752
0.0060735	chr1:1164052:S	1	1164052
7.96e-05	chr1:1171472:S	1	1171472
0.0066179	chr1:1184277:S	1	1184277
0.0032281	chr1:1187535:S	1	1187535
0.0034732	chr1:1189283:S	1	1189283
0.0037321	chr1:1195463:S	1	1195463
0.003766	chr1:1196201:S	1	1196201
0.0055862	chr1:1197697:S	1	1197697
0.0057265	chr1:1197893:S	1	1197893
0.0045497	chr1:1198407:S	1	1198407
0.0047726	chr1:1198435:S	1	1198435
0.0091408	chr1:1199678:S	1	1199678
0.0036101	chr1:1199862:S	1	1199862
0.0097049	chr1:1226540:S	1	1226540
0.009736	chr1:1232205:S	1	1232205
0.007534	chr1:1251108:S	1	1251108
0.0074499	chr1:1259960:S	1	1259960
0.0079898	chr1:1261963:S	1	1261963
0.00379	chr1:1279700:S	1	1279700
0.0033458	chr1:1283935:S	1	1283935
0.0030873	chr1:1288573:S	1	1288573
0.0065403	chr1:1289398:S	1	1289398
0.00085011	chr1:1290240:S	1	1290240
0.0092252	chr1:1301426:I:0	1	1301426
0.0095888	chr1:1301426:I:1	1	1301426
0.0052818	chr1:1305944:S	1	1305944
0.00020717	chr1:1314347:I	1	1314347
0.0084661	chr1:1328078:S	1	1328078
0.0034369	chr1:1329410:S	1	1329410
0.0092508	chr1:1345722:S	1	1345722
0.00636	chr1:1347670:S	1	1347670
0.0085424	chr1:1349589:I	1	1349589
0.0055102	chr1:1358174:S	1	1358174
0.001216	chr1:1402876:I	1	1402876
0.006639	chr1:1407780:S	1	1407780
0.0046042	chr1:1421824:S	1	1421824
0.0086474	chr1:1425843:S	1	1425843
0.0039839	chr1:1429705:S	1	1429705
0.002585	chr1:1431046:S	1	1431046
0.0087835	chr1:1433902:S	1	1433902
0.00041345	chr1:1443762:S	1	1443762
0.0037732	chr1:1456196:S	1	1456196
0.0084395	chr1:1461427:S	1	1461427
0.0028274	chr1:1461765:S	1	1461765
0.0084006	chr1:1495610:S	1	1495610
0.0035824	chr1:1504396:S	1	1504396
0.0097641	chr1:1508524:S	1	1508524
0.0068129	chr1:1511879:I	1	1511879
0.0012455	chr1:1516413:S	1	1516413
0.0020737	chr1:1526653:S	1	1526653
0.0092715	chr1:1529426:S	1	1529426
0.00084817	chr1:1534004:S	1	1534004
0.00084817	chr1:1534008:S	1	1534008
0.00084817	chr1:1534009:S	1	1534009
0.008023	chr1:1534142:S	1	1534142
0.004939	chr1:1535026:S	1	1535026
0.0074491	chr1:1535871:S	1	1535871
0.0037485	chr1:1536310:S	1	1536310
0.0082279	chr1:1545979:S	1	1545979
0.0024909	chr1:1548566:S	1	1548566
0.0082179	chr1:1561787:S	1	1561787
0.0061913	chr1:1562972:S	1	1562972
0.0050787	chr1:1579806:S	1	1579806
0.00019083	chr1:1582538:S	1	1582538
0.0044847	chr1:1584235:I:0	1	1584235
0.00085674	chr1:1584235:I:2	1	1584235
0.0057624	chr1:1588141:I:0	1	1588141
0.0066573	chr1:1588141:I:4	1	1588141
0.0067143	chr1:1588236:I:2	1	1588236
0.0076709	chr1:1595101:S:2	1	1595101
0.0074807	chr1:1595257:I	1	1595257
0.0023377	chr1:1595264:I:1	1	1595264
0.0088404	chr1:1596158:I	1	1596158
0.0073062	chr1:1596194:I	1	1596194
0.0054561	chr1:1596198:I:0	1	1596198
0.0065497	chr1:1596198:I:2	1	1596198
0.0057501	chr1:1596416:I	1	1596416
0.009776	chr1:1597473:S	1	1597473
0.0048792	chr1:1611566:I	1	1611566
0.0017296	chr1:1614063:I:1	1	1614063
0.00020511	chr1:1623501:S	1	1623501
0.0060799	chr1:1624508:S	1	1624508
0.0096665	chr1:1625654:S	1	1625654
0.0056724	chr1:1628096:S	1	1628096
0.0058381	chr1:1632823:S	1	1632823
0.0075031	chr1:1634243:S	1	1634243
0.0072522	chr1:1638725:S	1	1638725
0.0095698	chr1:1648517:S	1	1648517
0.0031687	chr1:1650163:S	1	1650163
0.002843	chr1:1650176:S	1	1650176
0.0048086	chr1:1672985:I	1	1672985
0.0055396	chr1:1679622:S	1	1679622
0.0093476	chr1:1691176:S	1	1691176
0.003307	chr1:1696128:S	1	1696128
0.0032424	chr1:1704000:S	1	1704000
0.0095952	chr1:1718529:I	1	1718529
0.0002634	chr1:1718638:I:2	1	1718638
0.0099256	chr1:1738606:S	1	1738606
0.0032943	chr1:1741276:S	1	1741276
0.0034999	chr1:1743840:S	1	1743840
0.0057722	chr1:1746004:S	1	1746004
0.0091701	chr1:1753878:S	1	1753878
0.0094848	chr1:1759581:I	1	1759581
0.00085186	chr1:1776276:S	1	1776276
0.0094889	chr1:1809095:S	1	1809095
0.0045664	chr1:1838801:S:2	1	1838801
0.0072392	chr1:1856025:S	1	1856025
0.0054735	chr1:1879433:S	1	1879433
0.0024189	chr1:1918989:S	1	1918989
0.0039599	chr1:1932079:I:1	1	1932079
0.009359	chr1:1932085:I	1	1932085
0.0083506	chr1:1934565:S	1	1934565
0.0097844	chr1:1934619:I	1	1934619
0.001669	chr1:1935537:I:0	1	1935537
0.001749	chr1:1935537:I:1	1	1935537
0.0033331	chr1:1935538:S:0	1	1935538
0.0033359	chr1:1935538:S:2	1	1935538
0.0016792	chr1:1935538:I	1	1935538
0.0032577	chr1:1935539:I	1	1935539
0.0091413	chr1:1937273:S	1	1937273
0.0073327	chr1:1938054:I:0	1	1938054
0.0069196	chr1:1938054:I:1	1	1938054
0.0092311	chr1:1940540:S	1	1940540
0.0095441	chr1:1942075:S	1	1942075
0.0095583	chr1:1942086:S	1	1942086
0.0091734	chr1:1942258:S	1	1942258
0.0091405	chr1:1942260:S	1	1942260
0.0075889	chr1:1957572:S	1	1957572
0.0024023	chr1:1960609:S	1	1960609
0.0024657	chr1:1960886:S	1	1960886
0.0046239	chr1:1967951:I	1	1967951
0.0051181	chr1:1967961:I:2	1	1967961
0.009917	chr1:1971021:S	1	1971021
0.0095115	chr1:1983354:S	1	1983354
0.004304	chr1:1983381:S	1	1983381
0.00081263	chr1:1993114:S	1	1993114
0.0091894	chr1:1993939:S	1	1993939
0.0093876	chr1:1993947:S	1	1993947
0.0037968	chr1:1993977:S	1	1993977
0.00024792	chr1:1999237:S	1	1999237
0.0042973	chr1:2009911:S	1	2009911
0.00024787	chr1:2011795:S	1	2011795
0.0058115	chr1:2022404:S	1	2022404
0.0057764	chr1:2022474:S	1	2022474
0.0072352	chr1:2033624:S	1	2033624
0.0061343	chr1:2041157:S	1	2041157
0.0042896	chr1:2042537:S	1	2042537
0.0057644	chr1:2043437:S	1	2043437
0.0064397	chr1:2052967:S	1	2052967
0.0061675	chr1:2061394:S	1	2061394
0.007272	chr1:2066364:S	1	2066364
0.0093136	chr1:2077001:S	1	2077001
0.0086222	chr1:2082472:S	1	2082472
0.0043099	chr1:2083381:S	1	2083381
0.0071414	chr1:2106855:S	1	2106855
0.0085685	chr1:2111126:S	1	2111126
0.0083989	chr1:2114134:S	1	2114134
0.0057593	chr1:2142669:S	1	2142669
0.0078805	chr1:2143629:S:2	1	2143629
0.002166	chr1:2155196:I	1	2155196
0.0062824	chr1:2160383:S	1	2160383
0.0017685	chr1:2165950:S	1	2165950
0.00039244	chr1:2170679:S	1	2170679
0.0003924	chr1:2179946:S	1	2179946
0.0089263	chr1:2189679:S	1	2189679
0.0046035	chr1:2192995:I	1	2192995
0.0075005	chr1:2207868:S	1	2207868
0.0095603	chr1:2217326:S	1	2217326
0.00097822	chr1:2227934:S	1	2227934
0.0045882	chr1:2231025:S	1	2231025
0.0058072	chr1:2244727:S	1	2244727
0.0085306	chr1:2250340:S	1	2250340
0.0057016	chr1:2250479:S	1	2250479
0.0060693	chr1:2261959:I	1	2261959
0.0077446	chr1:2274570:S	1	2274570
0.00091931	chr1:2281601:S:1	1	2281601
0.0074279	chr1:2282419:S:0	1	2282419
0.0074289	chr1:2282419:S:2	1	2282419
0.0038322	chr1:2287663:S	1	2287663
0.0014384	chr1:2300706:S	1	2300706
0.0099478	chr1:2301935:S	1	2301935
0.0073298	chr1:2308180:S	1	2308180
0.0044327	chr1:2308816:S	1	2308816
0.0060041	chr1:2308863:S	1	2308863
0.0089122	chr1:2313170:S	1	2313170
0.00082851	chr1:2321077:S	1	2321077
0.00054308	chr1:2324672:S	1	2324672
0.0042995	chr1:2325123:I:1	1	2325123
0.00894	chr1:2325975:S	1	2325975
0.00067102	chr1:2337199:S	1	2337199
0.0038537	chr1:2353132:S	1	2353132
0.00038376	chr1:2357301:S	1	2357301
0.0071897	chr1:2360187:S	1	2360187
0.0044699	chr1:2362732:S	1	2362732
0.0044577	chr1:2388333:S	1	2388333
0.0061763	chr1:2399964:S	1	2399964
0.0019496	chr1:2425079:S	1	2425079
0.0040607	chr1:2436140:S:2	1	2436140
0.0044431	chr1:2437066:I	1	2437066
0.0071783	chr1:2437510:S	1	2437510
0.0070977	chr1:2441975:S	1	2441975
0.00069503	chr1:2447083:S	1	2447083
0.0068275	chr1:2448542:S	1	2448542
0.0044401	chr1:2452732:S	1	2452732
0.0056133	chr1:2456399:I	1	2456399
0.0036039	chr1:2456658:S	1	2456658
8.69e-05	chr1:2465927:S	1	2465927
0.00092033	chr1:2492880:S	1	2492880
0.0065324	chr1:2507039:S	1	2507039
0.0052779	chr1:2510577:S	1	2510577
0.00095576	chr1:2532973:S	1	2532973
0.004419	chr1:2548119:S	1	2548119
0.00072902	chr1:2564579:S	1	2564579
0.0090488	chr1:2568459:S:1	1	2568459
0.0068665	chr1:2585342:S	1	2585342
0.0090662	chr1:2585382:I:0	1	2585382
0.00084598	chr1:2585668:S	1	2585668
0.00086978	chr1:2589304:S	1	2589304
0.0023869	chr1:2589611:S	1	2589611
0.0016873	chr1:2590786:S	1	2590786
0.0069702	chr1:2591773:S	1	2591773
0.00067767	chr1:2591796:S:0	1	2591796
0.00076343	chr1:2591796:S:2	1	2591796
0.0069263	chr1:2592267:S	1	2592267
0.0099817	chr1:2592284:S	1	2592284
0.009555	chr1:2592330:I:0	1	2592330
0.0088168	chr1:2592330:I:2	1	2592330
0.0029486	chr1:2592368:S	1	2592368
0.0030332	chr1:2592372:S	1	2592372
0.0065374	chr1:2592766:S	1	2592766
0.0060915	chr1:2593476:S	1	2593476
0.0089827	chr1:2593504:S	1	2593504
0.0057694	chr1:2593527:S	1	2593527
0.00556	chr1:2594221:S	1	2594221
0.0082224	chr1:2594226:S	1	2594226
0.0080828	chr1:2595307:S	1	2595307
0.0065854	chr1:2596239:S	1	2596239
0.0067115	chr1:2596694:S	1	2596694
0.0067816	chr1:2597243:S	1	2597243
0.0097232	chr1:2597560:S	1	2597560
0.0099221	chr1:2597658:S	1	2597658
0.0066642	chr1:2597753:S	1	2597753
0.0095865	chr1:2597998:S	1	2597998
0.0066566	chr1:2598902:I	1	2598902
0.0066648	chr1:2599119:S	1	2599119
0.0066694	chr1:2599255:S	1	2599255
0.0062031	chr1:2599856:I:0	1	2599856
0.0066828	chr1:2599933:S	1	2599933
0.006694	chr1:2600028:S	1	2600028
0.0098226	chr1:2600066:S	1	2600066
0.0066956	chr1:2600075:S	1	2600075
0.0067315	chr1:2600684:I:0	1	2600684
0.0070808	chr1:2600684:I:2	1	2600684
0.0068034	chr1:2600720:I	1	2600720
0.0035708	chr1:2600722:I	1	2600722
0.0081725	chr1:2600977:S	1	2600977
0.0083191	chr1:2601014:I	1	2601014
0.0083194	chr1:2601067:S	1	2601067
0.0083191	chr1:2601185:S	1	2601185
0.0083191	chr1:2601460:S	1	2601460
0.0083176	chr1:2601811:S	1	2601811
0.008318	chr1:2602113:S	1	2602113
0.0014589	chr1:2602165:S	1	2602165
0.0011789	chr1:2602166:S	1	2602166
0.0034056	chr1:2602179:S	1	2602179
0.0083216	chr1:2602267:S	1	2602267
0.0081759	chr1:2602648:S	1	2602648
0.0083184	chr1:2603362:S	1	2603362
0.0081486	chr1:2603539:S	1	2603539
0.0083199	chr1:2603653:I	1	2603653
0.0081239	chr1:2604174:S	1	2604174
0.0094295	chr1:2604456:S	1	2604456
0.0083079	chr1:2604563:S	1	2604563
0.0093981	chr1:2605656:S	1	2605656
0.0068167	chr1:2606399:S	1	2606399
0.0067976	chr1:2606770:S	1	2606770
0.0067961	chr1:2606910:S	1	2606910
0.0068912	chr1:2607447:S	1	2607447
0.0099639	chr1:2607567:S	1	2607567
0.00997	chr1:2607742:S	1	2607742
0.0098348	chr1:2608093:S	1	2608093
0.0098495	chr1:2608116:S	1	2608116
0.0092212	chr1:2608151:S	1	2608151
0.0062459	chr1:2608164:S	1	2608164
0.0067064	chr1:2608357:S	1	2608357
0.0090839	chr1:2608507:I	1	2608507
0.0063679	chr1:2608542:I	1	2608542
0.0093802	chr1:2608823:S	1	2608823
0.0093874	chr1:2608904:S	1	2608904
0.0093714	chr1:2608925:S	1	2608925
0.0093838	chr1:2609830:S	1	2609830
0.0093695	chr1:2611214:S	1	2611214
0.0064492	chr1:2613201:S	1	2613201
0.0099499	chr1:2614139:S	1	2614139
0.0063922	chr1:2614790:S	1	2614790
0.0039523	chr1:2616342:I:0	1	2616342
0.0035959	chr1:2616342:I:4	1	2616342
0.0052074	chr1:2617199:S	1	2617199
0.0044789	chr1:2617299:S	1	2617299
0.0094462	chr1:2619614:S	1	2619614
0.0064698	chr1:2620221:S	1	2620221
0.0093729	chr1:2620632:S	1	2620632
0.0017541	chr1:2621572:I:0	1	2621572
0.0022698	chr1:2621572:I:1	1	2621572
0.0093652	chr1:2621644:S	1	2621644
0.0093953	chr1:2622103:I	1	2622103
0.0062367	chr1:2622185:S	1	2622185
0.0093705	chr1:2622319:S	1	2622319
0.0011514	chr1:2622883:I:0	1	2622883
0.0015472	chr1:2622883:I:3	1	2622883
0.0064927	chr1:2622905:S	1	2622905
0.0063465	chr1:2623124:S	1	2623124
0.0085103	chr1:2623164:I:1	1	2623164
0.0063597	chr1:2624201:S	1	2624201
0.0063624	chr1:2624686:S	1	2624686
0.0062439	chr1:2625109:S	1	2625109
0.0063643	chr1:2625270:S	1	2625270
0.006323	chr1:2625752:S	1	2625752
0.0089469	chr1:2625937:I	1	2625937
0.0060801	chr1:2626092:S	1	2626092
0.0059689	chr1:2626869:S	1	2626869
0.0060438	chr1:2627301:S	1	2627301
0.00602	chr1:2628150:S	1	2628150
0.0060083	chr1:2629296:S	1	2629296
0.0089981	chr1:2629443:S	1	2629443
0.0058943	chr1:2629464:S	1	2629464
0.0076791	chr1:2629820:I:0	1	2629820
0.0071411	chr1:2629820:I:2	1	2629820
0.0060227	chr1:2629847:S	1	2629847
0.008924	chr1:2631811:S	1	2631811
0.0052839	chr1:2632744:S	1	2632744
0.0052855	chr1:2633026:S	1	2633026
0.0052321	chr1:2636061:S	1	2636061
0.002964	chr1:2636921:S	1	2636921
0.0053213	chr1:2638584:S	1	2638584
0.0027944	chr1:2640384:S	1	2640384
0.0027851	chr1:2642639:S	1	2642639
0.0033111	chr1:2650103:S	1	2650103
0.0035106	chr1:2652813:S	1	2652813
0.0028545	chr1:2656098:S	1	2656098
0.0094394	chr1:2657586:S	1	2657586
0.0089273	chr1:2658913:S:2	1	2658913
0.003395	chr1:2659423:S	1	2659423
0.0018706	chr1:2659958:S	1	2659958
0.00033795	chr1:2662684:S	1	2662684
0.0091914	chr1:2663276:I	1	2663276
0.001497	chr1:2665311:S	1	2665311
0.002864	chr1:2665875:S	1	2665875
0.0017927	chr1:2666129:S:0	1	2666129
0.0017889	chr1:2666129:S:1	1	2666129
0.0074113	chr1:2666172:S	1	2666172
0.0018779	chr1:2666294:S:0	1	2666294
0.0091107	chr1:2671075:S:1	1	2671075
0.0016181	chr1:2674166:S	1	2674166
0.009831	chr1:2675158:S	1	2675158
0.0090846	chr1:2677448:S:0	1	2677448
0.0095629	chr1:2677448:S:1	1	2677448
0.0073206	chr1:2677512:S	1	2677512
0.0070457	chr1:2677872:S:0	1	2677872
0.0051741	chr1:2677872:S:2	1	2677872
0.0043253	chr1:2678049:S	1	2678049
0.00048899	chr1:2681949:S	1	2681949
0.0026536	chr1:2683190:S	1	2683190
0.00048562	chr1:2683209:S	1	2683209
0.00086089	chr1:2683514:S:0	1	2683514
0.00077511	chr1:2683514:S:1	1	2683514
0.0012839	chr1:2683618:S	1	2683618
0.0047401	chr1:2683703:S:0	1	2683703
0.0081544	chr1:2683703:S:1	1	2683703
0.0015711	chr1:2683968:S:0	1	2683968
0.0013519	chr1:2683968:S:2	1	2683968
0.0076996	chr1:2684163:S:1	1	2684163
0.0085692	chr1:2687496:S	1	2687496
0.0024501	chr1:2688464:S	1	2688464
0.0010066	chr1:2688713:S:0	1	2688713
0.00084977	chr1:2688713:S:1	1	2688713
0.0069116	chr1:2689160:S:1	1	2689160
0.0066109	chr1:2690417:S:1	1	2690417
0.0016325	chr1:2690938:S	1	2690938
0.0024294	chr1:2691327:S:0	1	2691327
0.0062424	chr1:2691327:S:2	1	2691327
0.009599	chr1:2691405:S:0	1	2691405
0.0019994	chr1:2691689:S:0	1	2691689
0.0023576	chr1:2691689:S:2	1	2691689
0.0096678	chr1:2692705:S	1	2692705
0.0012456	chr1:2695917:S:0	1	2695917
0.0012918	chr1:2695917:S:2	1	2695917
0.0024336	chr1:2696250:S	1	2696250
0.0052246	chr1:2696872:S	1	2696872
0.0034327	chr1:2698047:S	1	2698047
0.0021907	chr1:2698295:S:0	1	2698295
0.0038713	chr1:2698295:S:2	1	2698295
0.0052663	chr1:2698366:S:1	1	2698366
0.0081057	chr1:2698474:S:0	1	2698474
0.0094172	chr1:2698487:S:2	1	2698487
0.0073558	chr1:2699298:S:0	1	2699298
0.0052268	chr1:2699298:S:1	1	2699298
0.008228	chr1:2700293:S	1	2700293
0.0095107	chr1:2702547:S:2	1	2702547
0.0048169	chr1:2702677:S	1	2702677
0.0046686	chr1:2702696:S	1	2702696
0.0081955	chr1:2750968:S	1	2750968
0.0070062	chr1:2756140:S	1	2756140
0.0047783	chr1:2757187:S	1	2757187
0.0055166	chr1:2759274:S	1	2759274
0.0081798	chr1:2760647:S:0	1	2760647
0.0012245	chr1:2764527:S:0	1	2764527
0.0012287	chr1:2764527:S:2	1	2764527
0.0051345	chr1:2764629:S:0	1	2764629
0.0051291	chr1:2764629:S:1	1	2764629
0.008347	chr1:2766217:S	1	2766217
0.0010857	chr1:2767271:S:1	1	2767271
0.0090275	chr1:2767641:S	1	2767641
0.0032957	chr1:2768235:S	1	2768235
0.0015649	chr1:2768814:S	1	2768814
0.0013186	chr1:2769150:S:2	1	2769150
0.0081019	chr1:2769267:S:2	1	2769267
0.0049153	chr1:2769636:S	1	2769636
0.0062326	chr1:2773363:S	1	2773363
0.0037934	chr1:2773812:S	1	2773812
0.0063253	chr1:2776575:S	1	2776575
0.0062086	chr1:2776719:S	1	2776719
0.0035262	chr1:2777688:I:6	1	2777688
0.0031271	chr1:2778644:S	1	2778644
0.005358	chr1:2779144:S	1	2779144
0.0054727	chr1:2782407:S	1	2782407
0.00059779	chr1:2784289:S	1	2784289
0.0054049	chr1:2785184:S	1	2785184
0.0007427	chr1:2789694:S	1	2789694
0.0007427	chr1:2789695:S	1	2789695
0.0050205	chr1:2791865:S	1	2791865
0.0054452	chr1:2792033:S	1	2792033
0.006919	chr1:2792034:I:2	1	2792034
0.008581	chr1:2792035:I	1	2792035
0.0096304	chr1:2792036:I	1	2792036
0.0045752	chr1:2792599:S	1	2792599
0.0080128	chr1:2796995:S	1	2796995
0.0037469	chr1:2800059:S	1	2800059
0.0081401	chr1:2800905:S	1	2800905
0.0039243	chr1:2803608:S	1	2803608
0.0039186	chr1:2803610:S	1	2803610
0.0027729	chr1:2804584:S	1	2804584
0.00048364	chr1:2806257:S	1	2806257
0.00029204	chr1:2820233:S	1	2820233
0.0064886	chr1:2820738:S	1	2820738
0.00080402	chr1:2821137:S	1	2821137
0.00035609	chr1:2822361:S	1	2822361
0.0093696	chr1:2834410:S	1	2834410
0.0052782	chr1:2843251:S	1	2843251
0.0035379	chr1:2857858:S	1	2857858
0.0054814	chr1:2859769:S	1	2859769
0.0048025	chr1:2872903:I:4	1	2872903
0.0037539	chr1:2881017:S	1	2881017
0.0054327	chr1:2881916:S	1	2881916
0.00050524	chr1:2884493:S	1	2884493
0.0051798	chr1:2891526:S	1	2891526
0.0017167	chr1:2907220:S	1	2907220
0.0046158	chr1:2907877:S	1	2907877
0.0094963	chr1:2911821:S	1	2911821
0.0058592	chr1:2920488:S	1	2920488
0.0065441	chr1:2921009:S	1	2921009
0.0065433	chr1:2921013:S	1	2921013
0.0066145	chr1:2921063:S	1	2921063
0.0021061	chr1:2921065:S	1	2921065
0.0064809	chr1:2921146:S	1	2921146
0.0020617	chr1:2921159:S	1	2921159
0.0065294	chr1:2921186:S	1	2921186
0.0058039	chr1:2921206:S	1	2921206
0.0064552	chr1:2921227:S	1	2921227
0.0020461	chr1:2921235:S	1	2921235
0.0055811	chr1:2921271:S:0	1	2921271
0.0061741	chr1:2921271:S:1	1	2921271
0.0072527	chr1:2921277:S	1	2921277
0.0048698	chr1:2921285:S	1	2921285
0.0065688	chr1:2921359:S	1	2921359
0.0065802	chr1:2921360:S	1	2921360
0.0064289	chr1:2921397:S:0	1	2921397
0.0064357	chr1:2921397:S:1	1	2921397
0.007264	chr1:2921432:S	1	2921432
0.0035727	chr1:2921611:S	1	2921611
0.0077256	chr1:2921686:S	1	2921686
0.0038213	chr1:2921803:S	1	2921803
0.0054423	chr1:2921948:S	1	2921948
0.0023398	chr1:2922141:S	1	2922141
0.0018453	chr1:2922151:I	1	2922151
0.0018841	chr1:2922233:S	1	2922233
0.0020991	chr1:2922443:S	1	2922443
0.0018426	chr1:2922940:I	1	2922940
0.0024423	chr1:2923099:S	1	2923099
0.0018608	chr1:2923192:S	1	2923192
0.0018586	chr1:2923196:S	1	2923196
0.0053009	chr1:2923260:S	1	2923260
0.0051848	chr1:2923787:S	1	2923787
0.0051846	chr1:2923800:S	1	2923800
0.0052793	chr1:2924045:S	1	2924045
0.0018469	chr1:2924136:S	1	2924136
0.0050461	chr1:2924322:S	1	2924322
0.0050345	chr1:2924348:S	1	2924348
0.0026523	chr1:2924360:S	1	2924360
0.0017538	chr1:2924626:S	1	2924626
0.0015483	chr1:2924766:S	1	2924766
0.0012481	chr1:2924892:S	1	2924892
0.0015215	chr1:2925148:S	1	2925148
0.001489	chr1:2925149:S	1	2925149
0.0017843	chr1:2925315:S	1	2925315
0.0017346	chr1:2925430:S	1	2925430
0.0022836	chr1:2925514:S	1	2925514
0.0022597	chr1:2925705:S	1	2925705
0.0024887	chr1:2925754:S	1	2925754
0.00066449	chr1:2925916:I:0	1	2925916
0.0067776	chr1:2925916:I:5	1	2925916
0.0022563	chr1:2925918:S	1	2925918
0.0030296	chr1:2925918:I:0	1	2925918
0.0024919	chr1:2925918:I:3	1	2925918
0.0022485	chr1:2926182:S	1	2926182
0.0022144	chr1:2926499:S	1	2926499
0.0019228	chr1:2926615:S	1	2926615
0.0023499	chr1:2926657:S	1	2926657
0.0043032	chr1:2926681:I:0	1	2926681
0.0031155	chr1:2926681:I:4	1	2926681
0.0056181	chr1:2926745:I	1	2926745
0.0027509	chr1:2926746:I:0	1	2926746
0.001435	chr1:2926746:I:3	1	2926746
0.0012932	chr1:2926754:S	1	2926754
5.13e-05	chr1:2926764:I	1	2926764
0.008554	chr1:2926771:S	1	2926771
0.00082365	chr1:2926789:S	1	2926789
0.00096653	chr1:2926812:S	1	2926812
0.002081	chr1:2926816:S	1	2926816
0.0020498	chr1:2926863:S	1	2926863
0.0027988	chr1:2927025:S	1	2927025
0.0022408	chr1:2927285:S	1	2927285
0.0022315	chr1:2927502:S	1	2927502
0.0022257	chr1:2927689:S	1	2927689
0.0024357	chr1:2927792:S	1	2927792
0.0021776	chr1:2927809:S	1	2927809
0.0024285	chr1:2927836:S	1	2927836
0.0092783	chr1:2928172:S	1	2928172
0.0024299	chr1:2928397:S	1	2928397
0.0024107	chr1:2928409:S	1	2928409
0.0022116	chr1:2929076:S	1	2929076
0.0021424	chr1:2929187:S	1	2929187
0.0021349	chr1:2929279:I	1	2929279
0.0023321	chr1:2929709:S	1	2929709
0.00064217	chr1:2930210:I	1	2930210
0.00018174	chr1:2931420:S	1	2931420
5.98e-05	chr1:2931432:S	1	2931432
0.00071169	chr1:2932625:S	1	2932625
0.00071943	chr1:2932923:S	1	2932923
0.00062246	chr1:2932992:S	1	2932992
0.004465	chr1:2933547:S	1	2933547
0.0036421	chr1:2933616:S	1	2933616
0.00018623	chr1:2934673:S	1	2934673
0.00017797	chr1:2935641:S	1	2935641
0.00017434	chr1:2936260:S	1	2936260
0.00024595	chr1:2936438:S	1	2936438
0.0037911	chr1:2936829:I	1	2936829
0.00023365	chr1:2937194:S	1	2937194
0.00082107	chr1:2937640:S	1	2937640
0.00027222	chr1:2937708:S	1	2937708
0.00036042	chr1:2939985:S	1	2939985
0.00020503	chr1:2941983:S	1	2941983
0.00019344	chr1:2944638:I	1	2944638
0.0054886	chr1:2944703:S	1	2944703
0.00022591	chr1:2944874:S	1	2944874
0.0039202	chr1:2944957:S	1	2944957
0.00061987	chr1:2945010:S	1	2945010
0.00049801	chr1:2945066:S	1	2945066
0.00014874	chr1:2945275:S	1	2945275
0.00045714	chr1:2945317:S	1	2945317
0.00021673	chr1:2945755:S	1	2945755
0.00020698	chr1:2945915:S	1	2945915
0.00015891	chr1:2946290:S	1	2946290
0.00015932	chr1:2946550:S	1	2946550
0.00016124	chr1:2947398:S	1	2947398
5.92e-05	chr1:2947450:S	1	2947450
0.0060299	chr1:2949722:I	1	2949722
9.41e-05	chr1:2950367:S	1	2950367
9.33e-05	chr1:2950407:S	1	2950407
0.00018198	chr1:2950583:S	1	2950583
8.32e-05	chr1:2951046:S	1	2951046
8.46e-05	chr1:2951178:S	1	2951178
8.46e-05	chr1:2951181:S	1	2951181
8.47e-05	chr1:2951205:S	1	2951205
8.42e-05	chr1:2951339:S	1	2951339
9.8e-05	chr1:2951367:S	1	2951367
9.62e-05	chr1:2951396:S	1	2951396
0.0013983	chr1:2952252:I	1	2952252
9.04e-05	chr1:2952758:I	1	2952758
8.95e-05	chr1:2952844:I	1	2952844
0.00013829	chr1:2952909:I:0	1	2952909
5.28e-05	chr1:2952909:I:3	1	2952909
9.03e-05	chr1:2953348:S	1	2953348
8.97e-05	chr1:2954285:S	1	2954285
8.81e-05	chr1:2955341:S	1	2955341
0.0025036	chr1:2955859:S	1	2955859
0.00031068	chr1:2956030:I:0	1	2956030
0.00032448	chr1:2956030:I:1	1	2956030
9.25e-05	chr1:2956920:S	1	2956920
0.0024514	chr1:2957999:S	1	2957999
0.0014089	chr1:2959341:S	1	2959341
0.00024166	chr1:2959960:S	1	2959960
0.0006562	chr1:2960025:I	1	2960025
0.00097064	chr1:2960037:S	1	2960037
0.0010841	chr1:2960055:S	1	2960055
0.003544	chr1:2960086:S	1	2960086
0.0032291	chr1:2960127:S	1	2960127
0.005693	chr1:2960242:S	1	2960242
0.0018812	chr1:2960821:S	1	2960821
0.0021987	chr1:2961801:S	1	2961801
0.0019757	chr1:2961976:S	1	2961976
0.001832	chr1:2963248:S	1	2963248
0.0056935	chr1:2964306:S	1	2964306
0.00756	chr1:2965115:S	1	2965115
0.0033542	chr1:2969901:S	1	2969901
0.0056147	chr1:2970338:S	1	2970338
0.0034843	chr1:2970905:S	1	2970905
0.0030099	chr1:2971897:S	1	2971897
0.0022639	chr1:2971950:S	1	2971950
0.0014665	chr1:2972050:S	1	2972050
0.0026677	chr1:2972584:S	1	2972584
0.0014543	chr1:2972985:S	1	2972985
0.0026368	chr1:2973013:S	1	2973013
0.0030348	chr1:2974551:S	1	2974551
0.0027355	chr1:2974558:S:0	1	2974558
0.0028598	chr1:2974558:S:1	1	2974558
0.0012432	chr1:2974672:I:1	1	2974672
0.004321	chr1:2974714:S	1	2974714
0.0056316	chr1:2976546:S	1	2976546
0.0013151	chr1:2976693:S:0	1	2976693
0.0020084	chr1:2977377:S	1	2977377
0.0071219	chr1:2977397:S	1	2977397
0.0010762	chr1:2978918:S	1	2978918
0.0022245	chr1:2978995:S	1	2978995
0.0098621	chr1:2979633:S	1	2979633
0.0018292	chr1:2979944:S	1	2979944
0.0003701	chr1:2980052:S	1	2980052
0.00059047	chr1:2980171:S	1	2980171
0.0042739	chr1:2980993:I:1	1	2980993
0.0048619	chr1:2981063:I:1	1	2981063
0.0063864	chr1:2981075:I:1	1	2981075
0.0031713	chr1:2985564:S	1	2985564
0.001582	chr1:2985621:S	1	2985621
0.00015308	chr1:2987824:S	1	2987824
0.00094706	chr1:2988070:S	1	2988070
0.00302	chr1:2993776:S	1	2993776
0.0030168	chr1:3001603:S	1	3001603
0.0068663	chr1:3002152:S	1	3002152
0.0068043	chr1:3002611:S	1	3002611
0.0087129	chr1:3004770:S	1	3004770
0.0087826	chr1:3005007:S	1	3005007
0.00098195	chr1:3005375:I:0	1	3005375
0.00068385	chr1:3005375:I:2	1	3005375
0.0087715	chr1:3009842:S	1	3009842
0.00058767	chr1:3010264:S	1	3010264
0.005694	chr1:3011116:S	1	3011116
0.0056741	chr1:3024954:S	1	3024954
0.0057166	chr1:3028659:S	1	3028659
0.0076339	chr1:3037544:S	1	3037544
0.003152	chr1:3044303:S	1	3044303
0.003016	chr1:3046447:S	1	3046447
8.4e-05	chr1:3051867:S	1	3051867
0.0035166	chr1:3060418:S	1	3060418
0.0016955	chr1:3062699:I	1	3062699
0.0010619	chr1:3064788:S	1	3064788
0.0050105	chr1:3067110:S	1	3067110
0.0052857	chr1:3070732:I	1	3070732
0.005712	chr1:3073749:S	1	3073749
0.0078211	chr1:3076872:S	1	3076872
0.0097553	chr1:3079938:S	1	3079938
0.0056915	chr1:3092053:S	1	3092053
0.0018222	chr1:3102295:S	1	3102295
0.0072792	chr1:3144066:S	1	3144066
0.0069786	chr1:3145578:S	1	3145578
0.00026554	chr1:3150841:S	1	3150841
0.00026598	chr1:3151994:S	1	3151994
0.006007	chr1:3153992:S	1	3153992
0.0054195	chr1:3159187:S	1	3159187
0.0056087	chr1:3175988:S	1	3175988
0.0038505	chr1:3181425:S	1	3181425
0.0085108	chr1:3181514:I	1	3181514
0.0052917	chr1:3184427:S	1	3184427
0.0050802	chr1:3188682:S	1	3188682
0.005577	chr1:3202953:S	1	3202953
0.00023747	chr1:3206462:S	1	3206462
0.0030176	chr1:3208001:S	1	3208001
0.0083023	chr1:3212963:S	1	3212963
0.0042799	chr1:3213798:S	1	3213798
0.0056063	chr1:3220820:S	1	3220820
0.0033291	chr1:3233284:S	1	3233284
0.0055431	chr1:3234244:S	1	3234244
0.0053367	chr1:3251611:S	1	3251611
0.00020091	chr1:3252731:S	1	3252731
0.0012548	chr1:3264423:S	1	3264423
0.0072109	chr1:3266948:S	1	3266948
0.0015816	chr1:3268227:S	1	3268227
0.002439	chr1:3279530:S	1	3279530
0.0055443	chr1:3281404:S	1	3281404
0.00063966	chr1:3287806:S	1	3287806
0.0058027	chr1:3297202:S	1	3297202
0.00073053	chr1:3298147:S	1	3298147
0.0016142	chr1:3308803:S	1	3308803
0.0014823	chr1:3313135:S	1	3313135
0.0099972	chr1:3318077:S	1	3318077
0.0010638	chr1:3341097:S	1	3341097
0.0028303	chr1:3343458:S	1	3343458
0.0031171	chr1:3349991:S	1	3349991
0.0056664	chr1:3353457:S	1	3353457
0.00048004	chr1:3359258:S	1	3359258
0.00021204	chr1:3359438:S	1	3359438
0.005169	chr1:3359574:S	1	3359574
9.73e-05	chr1:3369296:S	1	3369296
0.0031737	chr1:3379333:S	1	3379333
0.0035588	chr1:3382947:S	1	3382947
0.0082034	chr1:3386609:S	1	3386609
0.0043998	chr1:3387374:S	1	3387374
0.0025461	chr1:3388452:S	1	3388452
0.0025944	chr1:3388902:S	1	3388902
0.0030941	chr1:3392393:S	1	3392393
0.003075	chr1:3392902:S	1	3392902
0.0038981	chr1:3394697:S	1	3394697
0.0065787	chr1:3394848:I:5	1	3394848
0.0062611	chr1:3395467:S	1	3395467
0.0073772	chr1:3395692:S	1	3395692
0.00073288	chr1:3396100:S	1	3396100
0.0086296	chr1:3396399:S	1	3396399
0.00079614	chr1:3396718:S	1	3396718
0.0089462	chr1:3398032:S	1	3398032
0.0011878	chr1:3398795:S	1	3398795
0.0010035	chr1:3399268:S	1	3399268
0.0010034	chr1:3399421:S	1	3399421
0.0010325	chr1:3400111:S	1	3400111
0.0010293	chr1:3400192:S	1	3400192
0.001033	chr1:3400571:S	1	3400571
0.0080715	chr1:3400669:S	1	3400669
0.00051262	chr1:3401216:S	1	3401216
0.00093342	chr1:3401323:S	1	3401323
0.00089322	chr1:3401555:I	1	3401555
0.0076736	chr1:3401769:S	1	3401769
0.00044616	chr1:3401871:S	1	3401871
0.0005448	chr1:3401968:S	1	3401968
0.0010592	chr1:3402150:S	1	3402150
0.00053683	chr1:3402205:S	1	3402205
0.00053172	chr1:3402268:I	1	3402268
0.0010187	chr1:3402278:S	1	3402278
0.00047107	chr1:3403110:S	1	3403110
0.00046084	chr1:3403117:S	1	3403117
0.00044521	chr1:3403308:S	1	3403308
0.00044564	chr1:3403313:S	1	3403313
0.00044812	chr1:3403500:S	1	3403500
0.0087994	chr1:3405251:S	1	3405251
0.0069065	chr1:3433254:S	1	3433254
0.0023095	chr1:3443106:S	1	3443106
0.0046723	chr1:3458337:S	1	3458337
0.00035524	chr1:3460648:S	1	3460648
0.0028555	chr1:3492535:S	1	3492535
0.0033987	chr1:3499587:S	1	3499587
0.0003235	chr1:3506142:S	1	3506142
0.0096001	chr1:3510467:S	1	3510467
0.00024657	chr1:3518267:S	1	3518267
0.0035391	chr1:3547158:S	1	3547158
0.0038246	chr1:3551205:I	1	3551205
0.0057537	chr1:3559608:S	1	3559608
0.0043504	chr1:3590868:S	1	3590868
0.0061482	chr1:3617906:S	1	3617906
0.00079406	chr1:3643535:I	1	3643535
0.0017139	chr1:3643545:I	1	3643545
0.0095932	chr1:3651527:S	1	3651527
0.0068346	chr1:3654950:S	1	3654950
0.0096524	chr1:3655191:S	1	3655191
0.0063494	chr1:3657573:S	1	3657573
0.00012986	chr1:3658806:S	1	3658806
0.00012986	chr1:3658842:S	1	3658842
0.00012213	chr1:3665571:S	1	3665571
0.0029806	chr1:3666150:S	1	3666150
0.00089127	chr1:3673955:S	1	3673955
0.0038289	chr1:3689098:S	1	3689098
0.0098812	chr1:3689322:S	1	3689322
0.0071844	chr1:3689716:S	1	3689716
0.001684	chr1:3692301:S	1	3692301
0.0033394	chr1:3694232:S:2	1	3694232
0.0044511	chr1:3695640:S	1	3695640
0.0055482	chr1:3702655:S	1	3702655
0.0089407	chr1:3707057:S	1	3707057
0.0095166	chr1:3710200:S	1	3710200
0.0068499	chr1:3724414:S	1	3724414
0.003422	chr1:3750925:I	1	3750925
0.0071923	chr1:3763024:S	1	3763024
0.0012803	chr1:3777159:S	1	3777159
0.0029432	chr1:3782220:I:2	1	3782220
0.0080097	chr1:3795053:I:5	1	3795053
0.0017278	chr1:3795589:S	1	3795589
0.0056326	chr1:3808529:S	1	3808529
0.0010498	chr1:3813021:I:1	1	3813021
0.006752	chr1:3820529:S	1	3820529
0.00068431	chr1:3833127:S	1	3833127
0.0017524	chr1:3839814:S	1	3839814
0.0003844	chr1:3843376:I:0	1	3843376
0.00050664	chr1:3843376:I:3	1	3843376
0.0074071	chr1:3846872:S	1	3846872
0.0031427	chr1:3851375:I	1	3851375
0.0038535	chr1:3851663:S	1	3851663
0.0055871	chr1:3863157:S	1	3863157
0.00061953	chr1:3869418:S	1	3869418
0.0029641	chr1:3900346:I:3	1	3900346
0.0001351	chr1:3901892:I:2	1	3901892
0.0090462	chr1:3910646:S	1	3910646
0.00089719	chr1:3911116:S	1	3911116
0.00060706	chr1:3914389:S	1	3914389
0.0056154	chr1:3925388:S	1	3925388
0.0018865	chr1:3927090:I:2	1	3927090
0.0021909	chr1:3927131:I:3	1	3927131
0.0082593	chr1:3931342:S	1	3931342
0.0056592	chr1:3935706:S	1	3935706
0.0056278	chr1:3936482:S	1	3936482
0.0044486	chr1:3941737:I:0	1	3941737
0.0028876	chr1:3941737:I:3	1	3941737
0.0045218	chr1:3950484:I	1	3950484
0.0051954	chr1:3951381:S	1	3951381
0.006498	chr1:3951950:S	1	3951950
0.0099863	chr1:3953620:S	1	3953620
0.0097769	chr1:3957978:S	1	3957978
0.005849	chr1:3963413:S:0	1	3963413
0.0057283	chr1:3963413:S:2	1	3963413
0.0025687	chr1:3968290:S	1	3968290
0.0046016	chr1:3978754:S	1	3978754
0.0062795	chr1:3998013:S	1	3998013
0.0084661	chr1:4005673:S	1	4005673
0.0029211	chr1:4022316:S	1	4022316
0.0092816	chr1:4042780:I	1	4042780
0.0020797	chr1:4046001:S	1	4046001
0.0017564	chr1:4060694:I	1	4060694
0.00057536	chr1:4065148:I	1	4065148
0.0013546	chr1:4065246:I:2	1	4065246
0.009817	chr1:4065933:I	1	4065933
0.0039236	chr1:4066286:I:0	1	4066286
3.12e-05	chr1:4066341:I	1	4066341
0.0055773	chr1:4073375:S	1	4073375
0.0055831	chr1:4073617:S	1	4073617
0.0055785	chr1:4073847:S	1	4073847
0.0055781	chr1:4074856:S	1	4074856
0.0050553	chr1:4077791:S	1	4077791
0.00024381	chr1:4080273:S	1	4080273
0.0055765	chr1:4085934:S	1	4085934
0.0055803	chr1:4090269:S	1	4090269
0.0055806	chr1:4090564:S	1	4090564
0.0055806	chr1:4090996:S	1	4090996
0.0055806	chr1:4091360:S	1	4091360
0.0055825	chr1:4092329:S	1	4092329
0.0019321	chr1:4099308:S	1	4099308
0.005124	chr1:4100844:S	1	4100844
0.0072365	chr1:4111258:S	1	4111258
0.0026202	chr1:4131035:S	1	4131035
0.0026224	chr1:4131914:S	1	4131914
0.0021459	chr1:4145100:S	1	4145100
0.0090997	chr1:4151629:S	1	4151629
0.00011963	chr1:4152754:S	1	4152754
0.00053589	chr1:4154345:S	1	4154345
0.0079545	chr1:4157593:I:0	1	4157593
0.007125	chr1:4157593:I:2	1	4157593
0.00020641	chr1:4194141:I	1	4194141
0.0016379	chr1:4197128:S	1	4197128
0.0039799	chr1:4214137:S	1	4214137
0.00016945	chr1:4222605:S	1	4222605
0.0098441	chr1:4238044:S	1	4238044
0.0028401	chr1:4240098:S	1	4240098
0.0082785	chr1:4256418:S	1	4256418
0.00245	chr1:4257252:S	1	4257252
0.0057433	chr1:4274123:I:1	1	4274123
0.00043866	chr1:4274123:I:3	1	4274123
0.0069859	chr1:4274123:I:6	1	4274123
0.009499	chr1:4274191:S	1	4274191
0.0079602	chr1:4276502:S	1	4276502
0.0039603	chr1:4278521:S	1	4278521
0.0079846	chr1:4279966:S	1	4279966
0.0055526	chr1:4282831:S	1	4282831
0.005571	chr1:4293124:S	1	4293124
0.0055721	chr1:4299295:S	1	4299295
0.0042612	chr1:4303198:I:5	1	4303198
0.0097526	chr1:4315142:S	1	4315142
0.00054881	chr1:4318437:S	1	4318437
0.0087751	chr1:4324203:S	1	4324203
0.0044997	chr1:4326025:I:4	1	4326025
0.0079373	chr1:4326027:I	1	4326027
0.0052777	chr1:4357592:S	1	4357592
0.0088417	chr1:4389052:S	1	4389052
0.00048928	chr1:4400151:S	1	4400151
0.0072402	chr1:4404887:S	1	4404887
0.00048932	chr1:4412404:S	1	4412404
0.0099696	chr1:4420287:I:0	1	4420287
0.0094835	chr1:4420287:I:2	1	4420287
0.0066467	chr1:4432772:S	1	4432772
0.00024313	chr1:4453177:S	1	4453177
0.00051076	chr1:4463111:S	1	4463111
0.0075612	chr1:4475668:S	1	4475668
0.0098229	chr1:4482840:S	1	4482840
0.0005022	chr1:4486453:S	1	4486453
0.00024279	chr1:4495793:S	1	4495793
0.0033376	chr1:4498238:S	1	4498238
0.0002427	chr1:4501057:S	1	4501057
0.0049805	chr1:4501414:S	1	4501414
0.0046515	chr1:4505633:I	1	4505633
0.004035	chr1:4508782:S	1	4508782
0.0094116	chr1:4508917:I:0	1	4508917
0.0047723	chr1:4508917:I:2	1	4508917
0.0046968	chr1:4508931:I:3	1	4508931
0.0029201	chr1:4509774:S	1	4509774
0.0053954	chr1:4511680:S	1	4511680
0.0084884	chr1:4513008:S:0	1	4513008
0.0046216	chr1:4513074:S	1	4513074
0.0046214	chr1:4513097:S	1	4513097
0.0046206	chr1:4513182:S	1	4513182
0.0098063	chr1:4513407:S	1	4513407
0.005555	chr1:4513744:S	1	4513744
0.0031478	chr1:4513929:S	1	4513929
0.0027925	chr1:4514057:S	1	4514057
0.003253	chr1:4514077:S	1	4514077
0.00026707	chr1:4515462:S	1	4515462
0.0059492	chr1:4516211:S	1	4516211
0.0042627	chr1:4516910:S	1	4516910
0.00044654	chr1:4519198:S:0	1	4519198
0.0003469	chr1:4519198:S:1	1	4519198
0.0075579	chr1:4520497:S	1	4520497
0.0091619	chr1:4520723:S	1	4520723
0.00042386	chr1:4522836:S	1	4522836
0.00043278	chr1:4522864:S:0	1	4522864
0.0004116	chr1:4522864:S:1	1	4522864
0.00060748	chr1:4522928:I:0	1	4522928
0.00041961	chr1:4526740:I	1	4526740
0.0004828	chr1:4529329:I:0	1	4529329
0.0044723	chr1:4529342:I:0	1	4529342
0.0043091	chr1:4529342:I:1	1	4529342
0.00087908	chr1:4530490:S	1	4530490
0.0030636	chr1:4530713:I:0	1	4530713
0.0035415	chr1:4530713:I:3	1	4530713
0.0025797	chr1:4531724:I:0	1	4531724
0.00086386	chr1:4532184:S	1	4532184
0.00024245	chr1:4533871:S	1	4533871
0.0046376	chr1:4534136:S	1	4534136
0.00037039	chr1:4534543:S	1	4534543
0.0061025	chr1:4535091:S	1	4535091
0.00016291	chr1:4535251:S	1	4535251
0.00021638	chr1:4535942:S	1	4535942
0.00021638	chr1:4535943:S	1	4535943
0.00021638	chr1:4535944:I	1	4535944
0.00021638	chr1:4535946:I	1	4535946
0.00022423	chr1:4535951:S	1	4535951
0.00021619	chr1:4536218:S	1	4536218
0.0002161	chr1:4536228:S	1	4536228
0.00022193	chr1:4536474:S	1	4536474
0.0002265	chr1:4536504:S	1	4536504
0.00021928	chr1:4537022:S	1	4537022
0.0048618	chr1:4537029:S	1	4537029
0.00021861	chr1:4537540:S	1	4537540
0.0080112	chr1:4537637:I:0	1	4537637
0.0092116	chr1:4537637:I:1	1	4537637
0.00021826	chr1:4537795:S	1	4537795
0.00021817	chr1:4537806:S	1	4537806
0.00021812	chr1:4537901:S	1	4537901
0.0048524	chr1:4537941:S	1	4537941
0.00021803	chr1:4537961:S	1	4537961
0.00021812	chr1:4537967:S	1	4537967
0.00021796	chr1:4538030:S	1	4538030
0.00021778	chr1:4538157:S	1	4538157
0.00021762	chr1:4538248:S	1	4538248
0.0002241	chr1:4538250:S	1	4538250
0.00022091	chr1:4538364:S	1	4538364
0.00021746	chr1:4538394:S	1	4538394
0.00021679	chr1:4538905:S	1	4538905
0.00021675	chr1:4538934:S	1	4538934
0.0034353	chr1:4538975:I	1	4538975
0.0048198	chr1:4539183:S	1	4539183
0.00021578	chr1:4539336:S	1	4539336
0.00021477	chr1:4539625:S	1	4539625
0.00021475	chr1:4539637:S	1	4539637
0.00022065	chr1:4539775:S	1	4539775
0.00021376	chr1:4539932:S	1	4539932
0.00021373	chr1:4539946:S	1	4539946
0.0034143	chr1:4540173:S	1	4540173
0.00021278	chr1:4540224:S	1	4540224
0.00021265	chr1:4540261:S	1	4540261
0.00021235	chr1:4540354:S	1	4540354
0.00021207	chr1:4540431:S	1	4540431
0.0048806	chr1:4540561:S	1	4540561
0.00021154	chr1:4540592:S	1	4540592
0.00021149	chr1:4540609:S	1	4540609
0.00021122	chr1:4540686:S	1	4540686
0.00021111	chr1:4540724:S	1	4540724
0.00021087	chr1:4540757:S	1	4540757
0.00040805	chr1:4541070:I	1	4541070
0.00065791	chr1:4541074:I:0	1	4541074
0.000174	chr1:4541075:S	1	4541075
0.00020002	chr1:4541075:I:0	1	4541075
0.0055529	chr1:4541075:I:2	1	4541075
0.00020941	chr1:4541241:S	1	4541241
0.0002093	chr1:4541262:S	1	4541262
0.00020853	chr1:4541498:S	1	4541498
0.00020843	chr1:4541525:S	1	4541525
0.000125	chr1:4541664:S	1	4541664
0.00031107	chr1:4541664:I	1	4541664
0.00020682	chr1:4542016:S	1	4542016
0.00020681	chr1:4542028:S	1	4542028
0.00020673	chr1:4542058:I	1	4542058
0.00021208	chr1:4542257:S	1	4542257
0.0002109	chr1:4542951:S	1	4542951
0.0047354	chr1:4543264:S	1	4543264
0.00020971	chr1:4543310:S	1	4543310
0.0085111	chr1:4543696:I	1	4543696
0.0079253	chr1:4543737:S:0	1	4543737
0.0051651	chr1:4543737:S:1	1	4543737
0.0033285	chr1:4544044:S	1	4544044
0.0033261	chr1:4544109:S	1	4544109
0.00020611	chr1:4544429:S	1	4544429
0.0033014	chr1:4544804:I	1	4544804
0.00019967	chr1:4545362:S	1	4545362
0.00023507	chr1:4546132:S	1	4546132
0.00024755	chr1:4546329:I	1	4546329
0.0045479	chr1:4548144:S	1	4548144
0.0045083	chr1:4548990:S	1	4548990
0.00022798	chr1:4550190:S	1	4550190
0.00022797	chr1:4550203:I	1	4550203
0.00021507	chr1:4550573:S	1	4550573
0.00021204	chr1:4551000:S	1	4551000
0.00021203	chr1:4551018:S	1	4551018
0.0095251	chr1:4551375:S	1	4551375
0.0018792	chr1:4551507:I	1	4551507
0.0034071	chr1:4553173:S	1	4553173
0.0034197	chr1:4553314:I	1	4553314
0.0034361	chr1:4553451:S	1	4553451
0.0069195	chr1:4553632:I:0	1	4553632
0.0034123	chr1:4553961:S	1	4553961
0.0031784	chr1:4555524:S	1	4555524
0.0032216	chr1:4556006:S	1	4556006
0.0032214	chr1:4556042:S	1	4556042
0.0032173	chr1:4556739:S:0	1	4556739
0.0035629	chr1:4556739:S:2	1	4556739
0.0035074	chr1:4558662:S	1	4558662
0.0035112	chr1:4558978:S	1	4558978
0.0057044	chr1:4559894:S	1	4559894
0.00026674	chr1:4561106:S	1	4561106
0.0033213	chr1:4562580:S:0	1	4562580
0.0038224	chr1:4564719:S	1	4564719
0.0056257	chr1:4570172:S	1	4570172
0.0058687	chr1:4571652:I:0	1	4571652
0.0088797	chr1:4576134:S	1	4576134
0.0080379	chr1:4576844:I:3	1	4576844
0.0083389	chr1:4578683:S	1	4578683
0.0082694	chr1:4579053:S	1	4579053
0.0082717	chr1:4579110:S	1	4579110
0.0027009	chr1:4583412:S	1	4583412
0.0082772	chr1:4583889:I:0	1	4583889
0.0085011	chr1:4591545:S	1	4591545
0.0068138	chr1:4596087:S	1	4596087
0.0043582	chr1:4596665:I	1	4596665
0.0048315	chr1:4599188:S	1	4599188
0.0081341	chr1:4616419:S	1	4616419
0.0097022	chr1:4624042:I	1	4624042
0.0063143	chr1:4633208:S	1	4633208
0.0093679	chr1:4641098:S	1	4641098
0.0015204	chr1:4697032:S	1	4697032
0.00024286	chr1:4703793:I	1	4703793
0.00024254	chr1:4741886:S	1	4741886
0.005549	chr1:4765846:S	1	4765846
0.004721	chr1:4768954:S	1	4768954
0.0055383	chr1:4770171:S	1	4770171
0.00012545	chr1:4772096:S	1	4772096
0.0092464	chr1:4783351:S	1	4783351
0.0055411	chr1:4788622:S	1	4788622
0.0099748	chr1:4798570:S	1	4798570
0.009976	chr1:4799837:S	1	4799837
0.0087488	chr1:4813308:I:1	1	4813308
0.0055447	chr1:4826592:S	1	4826592
0.0055558	chr1:4832124:S	1	4832124
0.0057903	chr1:4835005:I:0	1	4835005
0.0099684	chr1:4846680:S	1	4846680
0.0056879	chr1:4852058:S:2	1	4852058
0.0027917	chr1:4860252:S	1	4860252
0.0027849	chr1:4865410:I	1	4865410
0.0070042	chr1:4867666:S:2	1	4867666
0.00054418	chr1:4881894:S	1	4881894
0.0065668	chr1:4885565:I:3	1	4885565
0.0040837	chr1:4888291:S	1	4888291
0.0082508	chr1:4893427:S	1	4893427
0.007484	chr1:4894764:S	1	4894764
0.0074684	chr1:4896669:S	1	4896669
0.002179	chr1:4922468:I	1	4922468
0.0081899	chr1:4933108:S	1	4933108
0.0041376	chr1:4940649:S	1	4940649
0.0093381	chr1:4944351:S	1	4944351
0.0024622	chr1:4946401:I	1	4946401
0.0031032	chr1:4971169:S	1	4971169
0.0061995	chr1:4976016:S	1	4976016
0.0059158	chr1:4980681:S	1	4980681
0.0013028	chr1:5012302:S	1	5012302
0.00075799	chr1:5022498:I:4	1	5022498
0.00062459	chr1:5039474:I	1	5039474
0.0094392	chr1:5054373:S	1	5054373
0.0063351	chr1:5076035:S	1	5076035
0.0082316	chr1:5081258:S	1	5081258
0.0074715	chr1:5082470:S	1	5082470
0.0059144	chr1:5115020:S	1	5115020
0.0057614	chr1:5115772:S	1	5115772
0.00066839	chr1:5160540:S	1	5160540
0.0062661	chr1:5177364:S	1	5177364
0.001817	chr1:5198321:S	1	5198321
0.0018151	chr1:5223094:S	1	5223094
0.0010703	chr1:5225300:S	1	5225300
0.0081841	chr1:5251740:S	1	5251740
0.0087612	chr1:5258723:S	1	5258723
0.0086753	chr1:5259006:S	1	5259006
0.0086859	chr1:5259033:S	1	5259033
0.0090778	chr1:5259594:S	1	5259594
0.0093083	chr1:5259668:S	1	5259668
0.0093521	chr1:5259763:S	1	5259763
0.0092643	chr1:5259915:S	1	5259915
0.0095256	chr1:5260148:S	1	5260148
0.0075286	chr1:5260940:S	1	5260940
0.0066641	chr1:5261079:S	1	5261079
0.0087252	chr1:5262986:S	1	5262986
0.0068011	chr1:5263103:S	1	5263103
0.0067721	chr1:5263340:S	1	5263340
0.0067735	chr1:5263369:S	1	5263369
0.0098264	chr1:5266350:S	1	5266350
0.0099263	chr1:5276694:I	1	5276694
0.0097689	chr1:5276724:I	1	5276724
0.0065086	chr1:5279060:S	1	5279060
0.0091594	chr1:5279533:I:1	1	5279533
0.0014057	chr1:5304329:S	1	5304329
0.0024344	chr1:5304646:I	1	5304646
0.0062482	chr1:5314340:I:6	1	5314340
0.0098621	chr1:5360705:S	1	5360705
0.0098621	chr1:5360709:S	1	5360709
0.0072197	chr1:5393104:S	1	5393104
0.0079395	chr1:5442853:S	1	5442853
0.003475	chr1:5448518:S	1	5448518
0.0010153	chr1:5476992:S	1	5476992
0.0022158	chr1:5487154:S	1	5487154
0.0082766	chr1:5499448:I:1	1	5499448
0.0085279	chr1:5499728:I:3	1	5499728
0.0062405	chr1:5512097:S	1	5512097
0.0081791	chr1:5516544:I:3	1	5516544
0.00085077	chr1:5518655:I:2	1	5518655
0.0099888	chr1:5536834:S	1	5536834
0.0071081	chr1:5555213:S	1	5555213
0.0068632	chr1:5570149:S	1	5570149
0.0062509	chr1:5592977:S	1	5592977
0.0071217	chr1:5596806:S	1	5596806
0.00040572	chr1:5601743:S	1	5601743
0.0024651	chr1:5608296:S	1	5608296
0.00067445	chr1:5641683:S	1	5641683
0.0062844	chr1:5656140:S	1	5656140
0.0095742	chr1:5661969:S	1	5661969
0.0036417	chr1:5662351:S	1	5662351
0.0057498	chr1:5671495:S	1	5671495
0.0010893	chr1:5671793:S	1	5671793
0.0035713	chr1:5687067:I	1	5687067
0.0014108	chr1:5701761:S	1	5701761
0.0017161	chr1:5732516:I:1	1	5732516
0.0016888	chr1:5736075:S	1	5736075
0.0076399	chr1:5747598:S	1	5747598
0.0082434	chr1:5753345:S	1	5753345
0.0082482	chr1:5755817:S	1	5755817
0.0013865	chr1:5766198:S	1	5766198
0.0014704	chr1:5774544:S	1	5774544
0.0079076	chr1:5776866:S	1	5776866
0.0050078	chr1:5785172:S	1	5785172
0.008707	chr1:5798303:S	1	5798303
0.0035295	chr1:5817181:S	1	5817181
0.0080303	chr1:5844646:S	1	5844646
0.0081982	chr1:5868568:I	1	5868568
0.0014132	chr1:5875671:S	1	5875671
0.0013709	chr1:5886511:S	1	5886511
0.0071603	chr1:5894502:S	1	5894502
0.0076247	chr1:5902373:S	1	5902373
0.0060318	chr1:5927305:S	1	5927305
0.0080988	chr1:5964917:I:0	1	5964917
0.0090104	chr1:5996790:S	1	5996790
0.0081956	chr1:6005300:S	1	6005300
0.0091288	chr1:6005304:I:0	1	6005304
0.0088429	chr1:6005961:I:1	1	6005961
0.0041629	chr1:6006081:S:1	1	6006081
0.0013241	chr1:6006121:S	1	6006121
0.001136	chr1:6006317:S:0	1	6006317
0.0011378	chr1:6006317:S:1	1	6006317
0.00040724	chr1:6006318:S:0	1	6006318
0.004653	chr1:6006318:S:1	1	6006318
0.0048915	chr1:6006496:I:2	1	6006496
0.0099655	chr1:6008622:I:1	1	6008622
0.0089999	chr1:6021502:S	1	6021502
0.0085597	chr1:6023939:I:6	1	6023939
0.0074755	chr1:6030345:I	1	6030345
0.0048986	chr1:6040241:S	1	6040241
0.0047428	chr1:6047790:S	1	6047790
0.0031307	chr1:6068432:S	1	6068432
0.0014165	chr1:6084437:S	1	6084437
0.0014151	chr1:6090737:S	1	6090737
0.0085555	chr1:6104733:S	1	6104733
0.0061422	chr1:6110665:S	1	6110665
0.0057292	chr1:6144101:S	1	6144101
0.009924	chr1:6145266:S	1	6145266
0.0084966	chr1:6150463:I:5	1	6150463
0.0052248	chr1:6156720:S	1	6156720
0.0052278	chr1:6156835:S	1	6156835
0.0024058	chr1:6160410:S	1	6160410
0.001414	chr1:6179907:S	1	6179907
0.0035155	chr1:6203986:I	1	6203986
0.0046168	chr1:6211788:S	1	6211788
0.0010493	chr1:6211968:S	1	6211968
0.0067966	chr1:6212080:S	1	6212080
0.0061996	chr1:6215353:S:0	1	6215353
0.0062853	chr1:6215353:S:1	1	6215353
0.0061838	chr1:6217204:S	1	6217204
0.0061838	chr1:6217406:S	1	6217406
0.00099256	chr1:6218227:S	1	6218227
0.0083735	chr1:6225377:S	1	6225377
0.0060402	chr1:6259497:I:3	1	6259497
0.0069626	chr1:6269314:S	1	6269314
0.0080237	chr1:6271337:S	1	6271337
0.0075585	chr1:6273761:S	1	6273761
0.0081889	chr1:6274241:S	1	6274241
0.0061267	chr1:6286601:S	1	6286601
0.0077882	chr1:6287738:I:0	1	6287738
0.0078026	chr1:6287738:I:1	1	6287738
0.0097188	chr1:6297633:I	1	6297633
0.0061272	chr1:6308730:S:0	1	6308730
0.0061271	chr1:6308730:S:2	1	6308730
0.0037373	chr1:6323731:I:2	1	6323731
0.007816	chr1:6323733:I:2	1	6323733
0.0019435	chr1:6323734:I:3	1	6323734
0.0031084	chr1:6323736:I:5	1	6323736
0.0025266	chr1:6323738:I:4	1	6323738
0.0098718	chr1:6327221:S	1	6327221
0.0096144	chr1:6335268:S	1	6335268
0.0023299	chr1:6341752:S	1	6341752
0.0049226	chr1:6348972:S	1	6348972
0.0048607	chr1:6355452:S	1	6355452
0.0038955	chr1:6369588:S	1	6369588
0.0038957	chr1:6371040:S	1	6371040
0.0075135	chr1:6380612:S	1	6380612
0.0053557	chr1:6401154:I:0	1	6401154
0.0059646	chr1:6408606:I:4	1	6408606
0.0096578	chr1:6411645:I	1	6411645
0.0053359	chr1:6415296:I	1	6415296
0.0094835	chr1:6429680:S	1	6429680
0.0076119	chr1:6430572:S	1	6430572
0.0077677	chr1:6440580:S	1	6440580
0.0033542	chr1:6451429:S	1	6451429
0.0082708	chr1:6452300:S	1	6452300
0.006425	chr1:6511784:S	1	6511784
0.0075969	chr1:6512628:S	1	6512628
0.0057002	chr1:6556385:I:0	1	6556385
0.0062988	chr1:6564836:S	1	6564836
0.0030217	chr1:6575849:S	1	6575849
0.0072557	chr1:6577308:S	1	6577308
0.0046792	chr1:6593947:S	1	6593947
0.0079164	chr1:6604451:S	1	6604451
0.0095488	chr1:6606930:S	1	6606930
0.0013016	chr1:6606991:S	1	6606991
0.0094111	chr1:6609149:S	1	6609149
0.0072449	chr1:6609668:S	1	6609668
0.0067897	chr1:6609669:S	1	6609669
0.0076869	chr1:6632872:S	1	6632872
0.0034186	chr1:6643526:S	1	6643526
0.00063133	chr1:6647080:I:2	1	6647080
0.0059169	chr1:6647089:I	1	6647089
0.0081504	chr1:6674727:I:2	1	6674727
0.0096568	chr1:6675497:S	1	6675497
0.0012938	chr1:6688146:S	1	6688146
0.008245	chr1:6701331:S	1	6701331
0.0012918	chr1:6701519:S	1	6701519
0.0060878	chr1:6706343:S	1	6706343
0.0050392	chr1:6715206:S	1	6715206
0.0098738	chr1:6716010:S	1	6716010
0.0062453	chr1:6720707:S	1	6720707
0.0090734	chr1:6757371:S	1	6757371
0.0012891	chr1:6757642:S	1	6757642
0.008672	chr1:6790373:I:3	1	6790373
0.0026021	chr1:6800887:I	1	6800887
0.00016654	chr1:6805365:S	1	6805365
0.0052291	chr1:6851512:S	1	6851512
0.0047159	chr1:6866100:S	1	6866100
0.00017013	chr1:6869330:S	1	6869330
0.0075072	chr1:6880685:S	1	6880685
0.00055349	chr1:6899538:I:2	1	6899538
0.0062626	chr1:6922191:S	1	6922191
0.0067056	chr1:6927049:I:0	1	6927049
0.0075323	chr1:6927049:I:1	1	6927049
0.0083925	chr1:6940457:S	1	6940457
0.0079695	chr1:6963267:I	1	6963267
0.0062622	chr1:6999667:S	1	6999667
0.0033844	chr1:7009295:S	1	7009295
0.004697	chr1:7024578:S	1	7024578
0.0089492	chr1:7025393:S	1	7025393
0.0089492	chr1:7025402:S	1	7025402
0.006263	chr1:7046374:S	1	7046374
0.0062661	chr1:7060330:S	1	7060330
0.001259	chr1:7068423:S	1	7068423
0.0030252	chr1:7069237:S	1	7069237
0.0062685	chr1:7070109:S	1	7070109
0.0076509	chr1:7071309:S	1	7071309
0.0068378	chr1:7089532:I:5	1	7089532
0.0012878	chr1:7093573:S	1	7093573
0.0052261	chr1:7093612:S	1	7093612
0.0083183	chr1:7102023:I:1	1	7102023
0.0012653	chr1:7102934:S	1	7102934
0.0087052	chr1:7104138:I:0	1	7104138
0.0088169	chr1:7104138:I:1	1	7104138
0.0089964	chr1:7109386:S	1	7109386
0.00024218	chr1:7110190:S	1	7110190
0.0046622	chr1:7110756:S	1	7110756
0.0062767	chr1:7112167:S	1	7112167
0.0025953	chr1:7147576:S	1	7147576
0.0070343	chr1:7177973:S	1	7177973
0.0057209	chr1:7180313:S:2	1	7180313
0.0072693	chr1:7181158:S	1	7181158
0.0081281	chr1:7182200:S	1	7182200
0.0082027	chr1:7183576:S	1	7183576
0.0091501	chr1:7187314:S	1	7187314
0.0051793	chr1:7190462:S	1	7190462
0.001331	chr1:7192599:S	1	7192599
0.0062598	chr1:7193953:S	1	7193953
0.0074086	chr1:7195311:S	1	7195311
0.0096804	chr1:7195859:S	1	7195859
0.0062604	chr1:7197562:S	1	7197562
0.0099345	chr1:7199156:I	1	7199156
0.0013307	chr1:7200439:S	1	7200439
0.0065174	chr1:7201538:S	1	7201538
0.0063677	chr1:7203863:S	1	7203863
0.0091657	chr1:7203932:S	1	7203932
0.0092921	chr1:7204971:S	1	7204971
0.0043977	chr1:7206684:S	1	7206684
0.0047739	chr1:7206947:S	1	7206947
0.0033964	chr1:7207669:S	1	7207669
0.0074045	chr1:7209223:S	1	7209223
0.0097963	chr1:7210188:S	1	7210188
0.0079386	chr1:7211870:S	1	7211870
0.0065173	chr1:7212190:S	1	7212190
0.005254	chr1:7212960:S	1	7212960
0.0041984	chr1:7213612:I:0	1	7213612
0.0036699	chr1:7213612:I:1	1	7213612
0.0064673	chr1:7214126:S	1	7214126
0.0069675	chr1:7214499:S	1	7214499
0.0062026	chr1:7214863:I	1	7214863
0.0071597	chr1:7214864:I:1	1	7214864
0.0065326	chr1:7214865:I	1	7214865
0.0054705	chr1:7215161:I:0	1	7215161
0.0054714	chr1:7215161:I:1	1	7215161
0.0057087	chr1:7216473:I	1	7216473
0.0052233	chr1:7217233:S	1	7217233
0.0096616	chr1:7223146:I:0	1	7223146
0.0098767	chr1:7223146:I:3	1	7223146
0.0097086	chr1:7228324:S	1	7228324
0.0074762	chr1:7229717:S	1	7229717
0.0075485	chr1:7229899:S	1	7229899
0.0043231	chr1:7232169:S	1	7232169
0.0060926	chr1:7232357:S	1	7232357
0.0065854	chr1:7232640:S	1	7232640
0.007113	chr1:7232696:S	1	7232696
0.0065775	chr1:7232712:S	1	7232712
0.0065657	chr1:7232850:S	1	7232850
0.0048432	chr1:7238156:I:0	1	7238156
0.0021765	chr1:7238156:I:4	1	7238156
0.008443	chr1:7241887:S	1	7241887
0.0066926	chr1:7242011:I	1	7242011
0.0066031	chr1:7242694:S	1	7242694
0.0038184	chr1:7242771:I:2	1	7242771
0.006018	chr1:7243153:S	1	7243153
0.0042669	chr1:7243156:S	1	7243156
0.0059971	chr1:7243283:S	1	7243283
0.0059975	chr1:7243445:S	1	7243445
0.00013347	chr1:7243541:I	1	7243541
0.0048098	chr1:7243767:S	1	7243767
0.0085576	chr1:7245301:S	1	7245301
0.0086131	chr1:7246278:S	1	7246278
0.0086094	chr1:7246391:S	1	7246391
0.0048636	chr1:7246478:S	1	7246478
0.0048632	chr1:7246483:S	1	7246483
0.004909	chr1:7246695:S	1	7246695
0.0083207	chr1:7247750:S	1	7247750
0.0068407	chr1:7248204:S	1	7248204
0.0093747	chr1:7251200:S	1	7251200
0.006951	chr1:7253801:S	1	7253801
0.006391	chr1:7254469:S	1	7254469
0.0069449	chr1:7254595:S	1	7254595
0.0091063	chr1:7264219:S	1	7264219
0.0062424	chr1:7284744:S	1	7284744
0.0013939	chr1:7293253:S	1	7293253
0.0066723	chr1:7294468:S	1	7294468
0.0037195	chr1:7310702:I:3	1	7310702
0.0040393	chr1:7369911:S	1	7369911
0.00924	chr1:7377354:S	1	7377354
0.0052521	chr1:7391438:S	1	7391438
0.0056143	chr1:7420157:S	1	7420157
0.0037517	chr1:7420310:S	1	7420310
0.0048944	chr1:7421486:S	1	7421486
0.003536	chr1:7422986:S	1	7422986
0.0044794	chr1:7432750:S	1	7432750
0.0029699	chr1:7434761:S	1	7434761
0.0014957	chr1:7450014:S	1	7450014
0.0053938	chr1:7454529:S	1	7454529
0.00050561	chr1:7467571:S	1	7467571
0.0030661	chr1:7480108:I:1	1	7480108
0.0062811	chr1:7498594:I	1	7498594
0.0070615	chr1:7499422:S	1	7499422
0.0091812	chr1:7523241:S	1	7523241
0.0013929	chr1:7537203:S	1	7537203
0.0082596	chr1:7544731:S	1	7544731
0.0067338	chr1:7548411:S	1	7548411
0.0048638	chr1:7549210:S	1	7549210
0.0006701	chr1:7568592:S	1	7568592
0.008633	chr1:7594928:S	1	7594928
0.0094054	chr1:7600491:I:0	1	7600491
0.0061371	chr1:7601205:S	1	7601205
0.0058554	chr1:7601206:S:1	1	7601206
0.00066408	chr1:7601725:S	1	7601725
0.005451	chr1:7602142:I:0	1	7602142
0.0057694	chr1:7602142:I:2	1	7602142
0.0006575	chr1:7644990:S	1	7644990
0.0089987	chr1:7655474:I	1	7655474
0.0084608	chr1:7668388:I:3	1	7668388
0.0076963	chr1:7671173:S	1	7671173
0.00043703	chr1:7672193:S	1	7672193
0.0095381	chr1:7674166:S	1	7674166
0.0062815	chr1:7674305:S	1	7674305
0.0012738	chr1:7679575:I:0	1	7679575
0.0041574	chr1:7679575:I:1	1	7679575
0.0026867	chr1:7679580:I:0	1	7679580
0.0036639	chr1:7712326:S	1	7712326
0.0096648	chr1:7727121:I:5	1	7727121
0.0062778	chr1:7738307:S	1	7738307
0.0069841	chr1:7768111:S	1	7768111
0.00093281	chr1:7779611:I	1	7779611
0.0060822	chr1:7793752:S	1	7793752
0.0088819	chr1:7852375:S	1	7852375
0.0095185	chr1:7854775:S	1	7854775
0.0037747	chr1:7857852:I:3	1	7857852
0.0062666	chr1:7863000:S	1	7863000
0.0027474	chr1:7863034:I	1	7863034
0.0085743	chr1:7863035:I:1	1	7863035
0.0014161	chr1:7879876:S	1	7879876
0.0027358	chr1:7889260:I:1	1	7889260
0.0029137	chr1:7895367:I	1	7895367
0.005124	chr1:7895368:S	1	7895368
0.0014166	chr1:7898668:S	1	7898668
0.0077236	chr1:7898988:S	1	7898988
0.0074567	chr1:7900505:S	1	7900505
0.0072758	chr1:7904309:I:0	1	7904309
0.008767	chr1:7904309:I:3	1	7904309
0.0089054	chr1:7909249:S	1	7909249
0.0095221	chr1:7928910:S	1	7928910
0.0059458	chr1:7935267:S	1	7935267
0.006467	chr1:7954508:S	1	7954508
0.0054276	chr1:7962593:S	1	7962593
0.0045824	chr1:7990369:S:0	1	7990369
0.0020924	chr1:7990493:S	1	7990493
0.0062431	chr1:8007483:S	1	8007483
0.0050984	chr1:8036101:I:1	1	8036101
0.0052183	chr1:8076743:I:0	1	8076743
0.0094873	chr1:8076743:I:2	1	8076743
0.0014156	chr1:8096175:S	1	8096175
0.0093487	chr1:8118728:S	1	8118728
0.0065214	chr1:8155447:S	1	8155447
0.0043527	chr1:8167533:I:0	1	8167533
0.0070085	chr1:8199980:S	1	8199980
0.0038202	chr1:8225969:I:3	1	8225969
0.0035056	chr1:8229262:S	1	8229262
0.0099102	chr1:8230535:S	1	8230535
0.0082358	chr1:8266252:I	1	8266252
0.0077845	chr1:8266253:I:1	1	8266253
0.00064416	chr1:8291406:I:2	1	8291406
0.0062011	chr1:8291478:S	1	8291478
0.007073	chr1:8291551:S	1	8291551
0.003419	chr1:8292094:S	1	8292094
0.0064059	chr1:8292563:S	1	8292563
0.0090779	chr1:8292676:I:1	1	8292676
0.00036204	chr1:8293869:I	1	8293869
0.0007073	chr1:8295407:S	1	8295407
0.0045079	chr1:8295692:S	1	8295692
0.0052768	chr1:8296110:S	1	8296110
0.00046623	chr1:8298620:S	1	8298620
0.0062606	chr1:8299050:S	1	8299050
0.0083143	chr1:8299072:I	1	8299072
0.0019391	chr1:8299074:I	1	8299074
0.00017577	chr1:8299076:I	1	8299076
0.00022458	chr1:8299078:I	1	8299078
8.71e-06	chr1:8299080:I	1	8299080
0.0071177	chr1:8299082:I:0	1	8299082
0.0068752	chr1:8304430:I:2	1	8304430
0.0077133	chr1:8312620:S	1	8312620
0.0067818	chr1:8319986:S	1	8319986
0.0056083	chr1:8324907:S	1	8324907
0.0080768	chr1:8328835:S	1	8328835
0.0080494	chr1:8341686:S	1	8341686
0.009056	chr1:8358983:S	1	8358983
0.0062053	chr1:8366922:I	1	8366922
0.0050029	chr1:8366929:I:5	1	8366929
0.0056121	chr1:8372041:I	1	8372041
0.0059336	chr1:8372955:S	1	8372955
0.0044484	chr1:8376188:S	1	8376188
0.0059288	chr1:8386012:I:2	1	8386012
0.0084029	chr1:8390464:S	1	8390464
0.0098648	chr1:8391659:S	1	8391659
0.008263	chr1:8393107:S	1	8393107
0.0084314	chr1:8395290:S	1	8395290
0.0089845	chr1:8413986:S	1	8413986
0.0082612	chr1:8417713:S	1	8417713
0.008423	chr1:8420570:S	1	8420570
0.0082044	chr1:8441001:S	1	8441001
0.00067661	chr1:8490032:S	1	8490032
0.0083073	chr1:8499118:S	1	8499118
0.006892	chr1:8501110:S:1	1	8501110
0.0030809	chr1:8502066:S	1	8502066
0.008316	chr1:8513958:S	1	8513958
0.0083049	chr1:8542995:I	1	8542995
0.0013216	chr1:8549517:I	1	8549517
0.0085504	chr1:8558197:S	1	8558197
0.0047891	chr1:8559303:I:0	1	8559303
0.0093893	chr1:8563212:S	1	8563212
0.0018023	chr1:8564832:I:2	1	8564832
0.0072917	chr1:8569243:S	1	8569243
0.00067825	chr1:8581824:S	1	8581824
0.0055141	chr1:8583438:S	1	8583438
0.007286	chr1:8602264:S	1	8602264
0.0061831	chr1:8604619:I:0	1	8604619
0.005413	chr1:8604622:I:5	1	8604622
0.004223	chr1:8604626:I:0	1	8604626
0.008833	chr1:8604634:I:1	1	8604634
0.0031945	chr1:8604654:I:0	1	8604654
0.0071863	chr1:8604655:I:2	1	8604655
0.0028577	chr1:8625219:S	1	8625219
0.0083302	chr1:8643577:S	1	8643577
0.0042143	chr1:8651718:S	1	8651718
0.0084082	chr1:8658614:S	1	8658614
0.0092008	chr1:8737583:I:0	1	8737583
0.00067767	chr1:8738741:S	1	8738741
0.0083904	chr1:8748304:S	1	8748304
0.0047339	chr1:8751951:I:0	1	8751951
0.0056	chr1:8751951:I:4	1	8751951
0.0071058	chr1:8771725:S	1	8771725
0.007593	chr1:8777890:I:2	1	8777890
0.0070344	chr1:8789305:I:1	1	8789305
0.0026155	chr1:8800258:I:2	1	8800258
0.0081722	chr1:8851461:S	1	8851461
0.0044486	chr1:8858761:S	1	8858761
0.0081639	chr1:8862469:S	1	8862469
0.0081649	chr1:8863860:S	1	8863860
0.00499	chr1:8897335:S	1	8897335
0.0081785	chr1:8903112:S	1	8903112
0.0033997	chr1:8919957:S	1	8919957
8.92e-05	chr1:8927366:S	1	8927366
0.0078091	chr1:8946042:I:0	1	8946042
0.0052123	chr1:8947879:S	1	8947879
0.0028294	chr1:8948835:S	1	8948835
0.0075759	chr1:8950027:S	1	8950027
0.0030766	chr1:8955948:S	1	8955948
0.001549	chr1:8959162:S	1	8959162
0.0013777	chr1:8959856:S	1	8959856
0.0014705	chr1:8967840:S	1	8967840
0.0015727	chr1:8969079:S	1	8969079
0.0036907	chr1:8973773:I:0	1	8973773
0.0026055	chr1:8973773:I:2	1	8973773
0.0056834	chr1:8973781:I:0	1	8973781
0.0013987	chr1:8973781:I:2	1	8973781
0.0081406	chr1:8984282:S	1	8984282
0.0031574	chr1:8988028:S	1	8988028
0.0098489	chr1:8993990:S	1	8993990
0.0034769	chr1:9000805:S	1	9000805
0.0082763	chr1:9004541:S	1	9004541
0.0081145	chr1:9008074:S	1	9008074
0.0063193	chr1:9019525:S	1	9019525
0.0084203	chr1:9035043:S	1	9035043
0.0062672	chr1:9038302:S:1	1	9038302
0.0050831	chr1:9054974:S	1	9054974
0.0044829	chr1:9059140:S	1	9059140
0.0059322	chr1:9063612:S	1	9063612
0.0050761	chr1:9064926:S	1	9064926
0.0062628	chr1:9080870:S	1	9080870
0.007394	chr1:9085348:S	1	9085348
0.0058868	chr1:9099715:S	1	9099715
0.0089298	chr1:9123797:S:0	1	9123797
0.0034932	chr1:9123797:S:2	1	9123797
0.0093091	chr1:9134316:S	1	9134316
0.0082643	chr1:9134696:S:0	1	9134696
0.0057331	chr1:9147776:S	1	9147776
0.0011902	chr1:9156088:S	1	9156088
0.0063125	chr1:9166387:S	1	9166387
0.00038465	chr1:9189354:I:5	1	9189354
0.0044265	chr1:9192467:I:0	1	9192467
0.0074769	chr1:9192482:S	1	9192482
0.0099054	chr1:9196479:I	1	9196479
0.0099058	chr1:9197699:S	1	9197699
0.0098083	chr1:9202162:I:0	1	9202162
0.0052067	chr1:9202162:I:1	1	9202162
0.0057632	chr1:9202282:I:0	1	9202282
0.0048973	chr1:9202282:I:1	1	9202282
0.0054126	chr1:9202597:S	1	9202597
0.0054116	chr1:9202716:S:0	1	9202716
0.0054116	chr1:9202716:S:1	1	9202716
0.0053949	chr1:9202984:S	1	9202984
0.005395	chr1:9202997:S	1	9202997
0.0051486	chr1:9203808:S	1	9203808
0.0031155	chr1:9205072:S	1	9205072
0.00329	chr1:9206159:S	1	9206159
0.005261	chr1:9206842:S	1	9206842
0.0053541	chr1:9207661:S	1	9207661
0.0053502	chr1:9207679:S	1	9207679
0.0053482	chr1:9207868:S	1	9207868
0.0062817	chr1:9208783:S	1	9208783
0.0060683	chr1:9212469:I	1	9212469
0.0049863	chr1:9223434:I:2	1	9223434
0.0095921	chr1:9227941:I:0	1	9227941
0.0029206	chr1:9229141:S	1	9229141
0.002877	chr1:9233438:S	1	9233438
0.0098518	chr1:9245605:S	1	9245605
0.0014188	chr1:9251365:S	1	9251365
0.0086099	chr1:9264512:S	1	9264512
0.0061196	chr1:9264611:S	1	9264611
0.0050983	chr1:9274507:S	1	9274507
0.0053584	chr1:9274546:S	1	9274546
0.0051778	chr1:9274655:S	1	9274655
0.0050385	chr1:9274937:S	1	9274937
0.0051839	chr1:9274994:S	1	9274994
0.005184	chr1:9274995:S	1	9274995
0.0051807	chr1:9275065:S	1	9275065
0.0051746	chr1:9275101:S	1	9275101
0.0075567	chr1:9279725:S	1	9279725
0.0095299	chr1:9283770:S	1	9283770
0.0089809	chr1:9284356:S	1	9284356
0.0062817	chr1:9285404:S	1	9285404
0.0097283	chr1:9287493:S	1	9287493
0.0061294	chr1:9296617:S	1	9296617
0.0082421	chr1:9298374:I:2	1	9298374
0.0096147	chr1:9298392:I	1	9298392
0.0059851	chr1:9301302:S	1	9301302
0.0017418	chr1:9301517:S	1	9301517
0.0030835	chr1:9318240:S	1	9318240
0.0073447	chr1:9325225:S	1	9325225
0.0023437	chr1:9330473:I:2	1	9330473
0.008088	chr1:9332796:S	1	9332796
0.0058298	chr1:9333023:S	1	9333023
0.0038284	chr1:9336414:S	1	9336414
0.0033568	chr1:9336601:S	1	9336601
0.0077184	chr1:9339737:S	1	9339737
0.0062834	chr1:9343175:S	1	9343175
0.0033084	chr1:9344308:S	1	9344308
0.0095233	chr1:9345019:S	1	9345019
0.0095386	chr1:9347538:S	1	9347538
0.0077384	chr1:9347741:S	1	9347741
0.0073068	chr1:9366770:S	1	9366770
0.0061204	chr1:9379262:I	1	9379262
0.0026699	chr1:9379784:I:5	1	9379784
0.0092353	chr1:9380240:I:1	1	9380240
0.0019129	chr1:9380240:I:2	1	9380240
0.0018953	chr1:9380279:I:0	1	9380279
0.0075186	chr1:9380279:I:3	1	9380279
0.0031477	chr1:9380355:I:0	1	9380355
0.0029936	chr1:9380355:I:1	1	9380355
0.0058	chr1:9382808:S	1	9382808
0.0074714	chr1:9385995:S	1	9385995
0.0087985	chr1:9396465:S	1	9396465
0.0014444	chr1:9412688:S	1	9412688
0.0034512	chr1:9421238:S	1	9421238
0.009524	chr1:9436901:I:4	1	9436901
0.0083493	chr1:9445579:S	1	9445579
0.0024736	chr1:9454096:S	1	9454096
0.0098071	chr1:9514264:S	1	9514264
0.0058443	chr1:9541158:I:1	1	9541158
0.0012296	chr1:9587424:S	1	9587424
0.0098643	chr1:9634214:S	1	9634214
0.0062842	chr1:9636960:S	1	9636960
0.0062042	chr1:9729518:S	1	9729518
0.00077934	chr1:9735594:S	1	9735594
0.0032757	chr1:9768560:S:2	1	9768560
0.0092316	chr1:9768658:S	1	9768658
0.00078647	chr1:9779018:S	1	9779018
0.0058509	chr1:9790552:S	1	9790552
0.0051815	chr1:9830884:S	1	9830884
0.005657	chr1:9833756:S	1	9833756
0.0090241	chr1:9860643:S	1	9860643
0.0079282	chr1:9862689:S	1	9862689
0.0039615	chr1:9870869:S	1	9870869
0.0034746	chr1:9871848:S	1	9871848
0.0079328	chr1:9904652:S	1	9904652
0.0014316	chr1:9925741:S	1	9925741
0.0061769	chr1:9930746:S	1	9930746
0.0049472	chr1:9931880:I	1	9931880
0.0048284	chr1:9968069:I:2	1	9968069
0.00049907	chr1:9977258:I	1	9977258
0.0069509	chr1:9992087:I:5	1	9992087
0.0049304	chr1:9997599:S	1	9997599
0.0049816	chr1:9998046:S	1	9998046
0.003725	chr1:9998391:I:0	1	9998391
0.0041806	chr1:9998399:I:0	1	9998399
0.0072843	chr1:9998409:I:0	1	9998409
0.0080139	chr1:9999814:I:2	1	9999814
0.0030413	chr1:9999814:I:6	1	9999814
0.0043443	chr1:10004424:S	1	10004424
0.00905	chr1:10005568:I:0	1	10005568
0.0061819	chr1:10005568:I:2	1	10005568
0.0077869	chr1:10008419:S	1	10008419
0.0029206	chr1:10008443:I:0	1	10008443
0.0025595	chr1:10008443:I:2	1	10008443
0.0095998	chr1:10009521:I:0	1	10009521
0.0093354	chr1:10009734:I	1	10009734
0.0062029	chr1:10010808:I	1	10010808
0.0075371	chr1:10012626:I:1	1	10012626
0.0060282	chr1:10014446:S	1	10014446
0.0094247	chr1:10015448:I:0	1	10015448
0.0066889	chr1:10016586:I:0	1	10016586
0.0060838	chr1:10016586:I:1	1	10016586
0.0067202	chr1:10018063:S	1	10018063
0.0078934	chr1:10029917:S	1	10029917
0.00039702	chr1:10035886:S	1	10035886
0.00070187	chr1:10039596:I:0	1	10039596
0.0013185	chr1:10039596:I:1	1	10039596
0.0066417	chr1:10043073:S	1	10043073
0.0083511	chr1:10065891:S	1	10065891
0.0058607	chr1:10086128:S	1	10086128
0.0098253	chr1:10111044:I:0	1	10111044
0.0043967	chr1:10111273:S	1	10111273
0.0075433	chr1:10126302:I:0	1	10126302
0.0032045	chr1:10132968:S	1	10132968
0.007214	chr1:10147533:S	1	10147533
0.0070537	chr1:10149361:S	1	10149361
0.0098372	chr1:10150323:S	1	10150323
0.0071476	chr1:10156188:I:0	1	10156188
0.007136	chr1:10156188:I:2	1	10156188
0.007136	chr1:10156332:S	1	10156332
0.0096901	chr1:10159749:S	1	10159749
0.007064	chr1:10162092:S	1	10162092
0.009676	chr1:10165742:S	1	10165742
0.0022731	chr1:10166687:I	1	10166687
0.0089339	chr1:10170448:S	1	10170448
0.0089288	chr1:10171754:S	1	10171754
0.0088983	chr1:10171927:S	1	10171927
0.0088733	chr1:10172066:S	1	10172066
0.009433	chr1:10173885:S	1	10173885
0.009432	chr1:10173889:S	1	10173889
0.0032937	chr1:10180036:S	1	10180036
0.0033123	chr1:10181529:S	1	10181529
0.0062209	chr1:10186189:I:0	1	10186189
0.0035928	chr1:10186189:I:2	1	10186189
0.0020849	chr1:10186198:I:5	1	10186198
0.0068425	chr1:10188959:S	1	10188959
0.00079005	chr1:10200568:S	1	10200568
0.005627	chr1:10215138:I:1	1	10215138
0.00070705	chr1:10215162:I:4	1	10215162
0.0061173	chr1:10215172:I:1	1	10215172
0.0048013	chr1:10216957:I:1	1	10216957
0.0051328	chr1:10220204:I:0	1	10220204
0.0096674	chr1:10222262:S	1	10222262
0.0062699	chr1:10227240:S	1	10227240
0.0086097	chr1:10230442:I:3	1	10230442
0.0075344	chr1:10236054:S	1	10236054
0.0075346	chr1:10236460:S	1	10236460
0.004922	chr1:10251331:I:1	1	10251331
0.00061134	chr1:10255355:S	1	10255355
0.0076645	chr1:10266126:S	1	10266126
0.002275	chr1:10301553:S	1	10301553
0.0081953	chr1:10311466:S	1	10311466
0.0019987	chr1:10313772:S	1	10313772
0.0088921	chr1:10314354:S	1	10314354
0.0019594	chr1:10323384:S	1	10323384
0.0058625	chr1:10328070:S	1	10328070
0.0076788	chr1:10331430:S	1	10331430
0.0068426	chr1:10335330:S	1	10335330
0.0076736	chr1:10344125:S	1	10344125
0.0077707	chr1:10347260:S	1	10347260
0.0076481	chr1:10353389:S	1	10353389
0.0073672	chr1:10387158:S	1	10387158
0.0055758	chr1:10389180:S	1	10389180
0.0077676	chr1:10403534:S	1	10403534
0.005989	chr1:10404118:S	1	10404118
0.0062717	chr1:10426889:S	1	10426889
0.0062705	chr1:10438985:I	1	10438985
0.0036326	chr1:10442397:S	1	10442397
0.0032103	chr1:10449254:S	1	10449254
0.00048385	chr1:10454222:S	1	10454222
0.0062716	chr1:10455158:S	1	10455158
0.004581	chr1:10468741:I:1	1	10468741
0.0014576	chr1:10475359:S	1	10475359
0.0036287	chr1:10483026:I	1	10483026
0.0014576	chr1:10488639:S	1	10488639
0.0019303	chr1:10511912:S	1	10511912
0.0062405	chr1:10539463:I	1	10539463
0.0053498	chr1:10562968:S	1	10562968
0.0047745	chr1:10570607:S	1	10570607
0.0025224	chr1:10577540:I	1	10577540
0.0059708	chr1:10577542:I	1	10577542
0.0042438	chr1:10583366:S	1	10583366
0.002825	chr1:10592535:S	1	10592535
0.0027799	chr1:10605049:S	1	10605049
0.0083891	chr1:10621774:S	1	10621774
0.0066579	chr1:10625691:S	1	10625691
0.0062943	chr1:10642342:I	1	10642342
0.0048596	chr1:10645786:S	1	10645786
0.0041483	chr1:10645938:S	1	10645938
0.00090027	chr1:10652031:S	1	10652031
0.0099027	chr1:10671120:S	1	10671120
0.0063494	chr1:10673641:S	1	10673641
0.0013756	chr1:10689063:S	1	10689063
0.00079779	chr1:10695578:I	1	10695578
0.0062973	chr1:10696616:S	1	10696616
0.0097193	chr1:10700723:S	1	10700723
0.0098046	chr1:10702962:I:2	1	10702962
0.0040255	chr1:10707528:S:1	1	10707528
0.0014209	chr1:10713962:S	1	10713962
0.00012305	chr1:10752668:S	1	10752668
0.00015021	chr1:10766812:S	1	10766812
0.00015213	chr1:10767883:S	1	10767883
0.0073126	chr1:10788069:S	1	10788069
0.0057656	chr1:10794176:I:4	1	10794176
0.00037657	chr1:10802266:S	1	10802266
0.00044291	chr1:10802336:S	1	10802336
0.00039162	chr1:10802942:S	1	10802942
0.00038946	chr1:10803155:S	1	10803155
0.00045863	chr1:10803322:S	1	10803322
0.00042415	chr1:10803870:S	1	10803870
0.0004246	chr1:10804139:S	1	10804139
0.00031906	chr1:10804360:S	1	10804360
0.0097599	chr1:10817987:I:4	1	10817987
0.0034327	chr1:10820313:S	1	10820313
0.0016673	chr1:10821202:S	1	10821202
0.006269	chr1:10821837:S	1	10821837
0.0090594	chr1:10824682:S	1	10824682
0.0094841	chr1:10844343:S	1	10844343
5.12e-05	chr1:10844437:I	1	10844437
0.0014184	chr1:10861267:S	1	10861267
0.006485	chr1:10865029:S	1	10865029
0.0035331	chr1:10867959:S	1	10867959
8.79e-05	chr1:10872394:S	1	10872394
0.0090039	chr1:10872911:S	1	10872911
0.008231	chr1:10873093:S	1	10873093
0.0061186	chr1:10875366:S	1	10875366
0.0063268	chr1:10888210:S	1	10888210
0.0025644	chr1:10928417:S	1	10928417
0.0042859	chr1:10935576:S	1	10935576
0.004792	chr1:10946185:S	1	10946185
0.0031462	chr1:10947998:S	1	10947998
0.0032027	chr1:10951730:S:2	1	10951730
0.0011892	chr1:10971148:I:0	1	10971148
0.00015227	chr1:10971148:I:1	1	10971148
0.0094934	chr1:10972997:S	1	10972997
0.00142	chr1:10990032:S	1	10990032
0.0045912	chr1:10997260:I:2	1	10997260
0.0070008	chr1:11042157:S	1	11042157
0.00022953	chr1:11053969:S	1	11053969
0.0081009	chr1:11073938:S	1	11073938
0.0014215	chr1:11074036:S	1	11074036
0.0062734	chr1:11085874:S	1	11085874
0.0065625	chr1:11100742:I	1	11100742
0.0017606	chr1:11108725:I	1	11108725
0.0033232	chr1:11108726:I:0	1	11108726
0.0033232	chr1:11108726:I:2	1	11108726
0.0021513	chr1:11108727:I	1	11108727
0.0026361	chr1:11108728:I	1	11108728
0.003012	chr1:11108730:I	1	11108730
0.00015358	chr1:11108731:S	1	11108731
0.006042	chr1:11119599:I	1	11119599
0.0041213	chr1:11120049:S	1	11120049
0.0091907	chr1:11134458:S	1	11134458
0.0089482	chr1:11143254:S	1	11143254
0.0014205	chr1:11147874:S	1	11147874
0.00022987	chr1:11168868:S	1	11168868
0.0065549	chr1:11187124:S	1	11187124
0.0063017	chr1:11199510:S	1	11199510
0.0061819	chr1:11207675:S:1	1	11207675
0.00023107	chr1:11217396:I:2	1	11217396
0.0029979	chr1:11249275:S	1	11249275
0.0065576	chr1:11284269:S:2	1	11284269
0.0085439	chr1:11290638:I	1	11290638
0.00022989	chr1:11307087:S	1	11307087
0.0066077	chr1:11351248:S	1	11351248
0.0065728	chr1:11363081:S	1	11363081
0.0089668	chr1:11376204:I:1	1	11376204
0.0093672	chr1:11401914:I	1	11401914
0.0060554	chr1:11404533:I:4	1	11404533
0.0048621	chr1:11458641:S	1	11458641
0.0078578	chr1:11465093:S	1	11465093
0.0064843	chr1:11467462:S	1	11467462
0.0064074	chr1:11480764:S	1	11480764
0.0085959	chr1:11530203:S	1	11530203
0.0042663	chr1:11544522:I	1	11544522
0.0071199	chr1:11547616:I:0	1	11547616
0.0076683	chr1:11560017:S	1	11560017
0.0084827	chr1:11577399:I:5	1	11577399
0.0061386	chr1:11589514:S	1	11589514
0.0094518	chr1:11605931:S	1	11605931
0.0045762	chr1:11612181:S	1	11612181
0.0049613	chr1:11621897:S	1	11621897
0.0084961	chr1:11650344:S	1	11650344
0.0046179	chr1:11651128:S	1	11651128
0.009329	chr1:11664891:S	1	11664891
0.008752	chr1:11665042:I:1	1	11665042
0.009619	chr1:11665149:S	1	11665149
0.0071365	chr1:11665599:S	1	11665599
0.0047407	chr1:11666003:I:0	1	11666003
0.0041271	chr1:11666003:I:1	1	11666003
0.0019622	chr1:11673344:S	1	11673344
0.0011522	chr1:11710573:S	1	11710573
0.00083406	chr1:11715121:S	1	11715121
0.0038531	chr1:11727921:S	1	11727921
0.0033576	chr1:11729173:S	1	11729173
0.002764	chr1:11731764:S	1	11731764
0.0026723	chr1:11734610:S	1	11734610
0.0098688	chr1:11743314:S	1	11743314
0.0070422	chr1:11758551:S	1	11758551
0.0022422	chr1:11764212:S	1	11764212
0.0093661	chr1:11777701:S	1	11777701
0.0081001	chr1:11778499:S:0	1	11778499
0.0065188	chr1:11780426:S:2	1	11780426
0.0099499	chr1:11783783:S	1	11783783
0.0099499	chr1:11783852:I	1	11783852
0.0026319	chr1:11784397:S	1	11784397
0.0086273	chr1:11786602:I:5	1	11786602
0.0096653	chr1:11787379:S	1	11787379
0.0078445	chr1:11793450:I:2	1	11793450
0.0052021	chr1:11793470:I	1	11793470
0.0097375	chr1:11808227:S	1	11808227
0.0061409	chr1:11812657:I	1	11812657
0.0060076	chr1:11815146:S	1	11815146
0.0078874	chr1:11830781:I:0	1	11830781
0.0072017	chr1:11841759:S	1	11841759
0.0061035	chr1:11846911:I:0	1	11846911
0.0067433	chr1:11868269:S	1	11868269
0.00022839	chr1:11877953:S	1	11877953
9.85e-05	chr1:11882967:S	1	11882967
0.005473	chr1:11914439:S	1	11914439
9.89e-05	chr1:11924140:S	1	11924140
0.0012186	chr1:11927258:I	1	11927258
0.0087288	chr1:11930939:I:0	1	11930939
0.0064443	chr1:11930939:I:1	1	11930939
0.00023216	chr1:11959877:S	1	11959877
0.00011946	chr1:11962226:S	1	11962226
0.0065006	chr1:11970113:S:1	1	11970113
0.0064038	chr1:12008786:S	1	12008786
[truncated: 445,230+ more rows]

## Sheet: Fig1c
P	SNP	CHR	BP
0.0053987	chr1:100879:S	1	100879
0.0052403	chr1:189845:S	1	189845
0.00095367	chr1:285954:S	1	285954
0.0016646	chr1:590466:S	1	590466
0.00056123	chr1:630090:S	1	630090
0.0052684	chr1:711761:S	1	711761
0.00736	chr1:718647:S	1	718647
0.0018162	chr1:733219:S	1	733219
0.0022165	chr1:734330:S	1	734330
0.00058252	chr1:734344:S	1	734344
0.0016217	chr1:734352:S	1	734352
0.0067895	chr1:735487:S	1	735487
0.0032167	chr1:737645:S	1	737645
0.0050856	chr1:749581:S	1	749581
0.0053402	chr1:758937:S	1	758937
0.0051825	chr1:764930:S	1	764930
0.0065243	chr1:765891:S	1	765891
0.0083738	chr1:778677:S	1	778677
0.0073551	chr1:783991:S	1	783991
0.0045126	chr1:791619:S:0	1	791619
0.0083427	chr1:791644:S:0	1	791644
0.0014969	chr1:801309:S	1	801309
0.0051954	chr1:809500:I:0	1	809500
0.0051423	chr1:809500:I:1	1	809500
0.0007078	chr1:811448:I	1	811448
0.00055136	chr1:815849:S	1	815849
0.0083834	chr1:820404:S	1	820404
0.0069131	chr1:825594:S	1	825594
0.0048353	chr1:849370:S:2	1	849370
0.0016657	chr1:879631:S	1	879631
0.0015938	chr1:902046:S	1	902046
0.0049023	chr1:921721:I	1	921721
0.0012369	chr1:933323:S	1	933323
0.0037697	chr1:937246:S	1	937246
0.001522	chr1:937403:S	1	937403
0.0016892	chr1:937870:S:0	1	937870
0.001756	chr1:937870:S:2	1	937870
0.002926	chr1:940515:S	1	940515
0.0037834	chr1:944234:S	1	944234
0.0037614	chr1:951036:S	1	951036
0.0015227	chr1:952419:S	1	952419
0.0034491	chr1:953473:S	1	953473
0.0015186	chr1:957814:S	1	957814
0.009759	chr1:962688:S	1	962688
0.0018605	chr1:962937:S	1	962937
0.001523	chr1:963131:S	1	963131
0.0043857	chr1:964811:S	1	964811
0.0007655	chr1:972912:S	1	972912
0.0021808	chr1:974715:S	1	974715
0.0064217	chr1:978049:S:1	1	978049
0.00059965	chr1:982415:S	1	982415
0.0097424	chr1:988527:S	1	988527
0.004819	chr1:990128:S:1	1	990128
0.00044354	chr1:994345:S	1	994345
0.00052938	chr1:1011830:S	1	1011830
0.0015512	chr1:1021878:S	1	1021878
0.0068828	chr1:1026285:S	1	1026285
0.0023091	chr1:1031828:S	1	1031828
0.0092316	chr1:1033648:S	1	1033648
0.0070929	chr1:1048920:S	1	1048920
0.0083831	chr1:1054120:S	1	1054120
0.0078301	chr1:1064893:S:0	1	1064893
0.0028562	chr1:1072110:S	1	1072110
0.0060742	chr1:1075540:S	1	1075540
0.0044844	chr1:1084591:S	1	1084591
0.0032531	chr1:1087150:S	1	1087150
0.0038414	chr1:1090891:S	1	1090891
0.0090657	chr1:1102926:S	1	1102926
0.00062418	chr1:1107924:S	1	1107924
0.0014243	chr1:1110258:S	1	1110258
0.0048742	chr1:1114342:S	1	1114342
0.0048742	chr1:1114479:S	1	1114479
0.00062217	chr1:1120797:S	1	1120797
0.0018766	chr1:1141826:S	1	1141826
0.0011444	chr1:1164250:S	1	1164250
0.0016956	chr1:1184711:S	1	1184711
0.00056945	chr1:1246929:S	1	1246929
0.0049327	chr1:1257406:I:2	1	1257406
0.0064185	chr1:1259165:S	1	1259165
0.0046104	chr1:1263238:S	1	1263238
0.0016458	chr1:1266603:S	1	1266603
0.0040492	chr1:1268558:S	1	1268558
0.0039771	chr1:1273803:I:0	1	1273803
0.0039582	chr1:1273803:I:1	1	1273803
0.0042825	chr1:1274159:S	1	1274159
0.0027017	chr1:1274256:S	1	1274256
0.0087654	chr1:1274972:S	1	1274972
0.0026641	chr1:1274980:S	1	1274980
0.0042589	chr1:1275055:S	1	1275055
0.0090588	chr1:1275091:S	1	1275091
0.0042495	chr1:1275468:S	1	1275468
0.0074318	chr1:1275583:S	1	1275583
0.0028457	chr1:1275912:S	1	1275912
0.004004	chr1:1276222:I	1	1276222
0.0047635	chr1:1276547:S	1	1276547
0.0014675	chr1:1276564:S:0	1	1276564
0.0037058	chr1:1276564:S:2	1	1276564
0.0084834	chr1:1277269:S	1	1277269
0.0076782	chr1:1277415:S	1	1277415
0.0072801	chr1:1277830:I:0	1	1277830
0.008078	chr1:1277844:S	1	1277844
0.0076829	chr1:1278407:I	1	1278407
0.0076091	chr1:1278556:S	1	1278556
0.0016246	chr1:1279213:S	1	1279213
0.0024136	chr1:1279694:S	1	1279694
0.0024139	chr1:1279698:S	1	1279698
0.0024138	chr1:1279728:I	1	1279728
0.0039754	chr1:1280815:S	1	1280815
0.0046365	chr1:1281168:I:0	1	1281168
0.0028702	chr1:1281168:I:2	1	1281168
0.0039292	chr1:1281169:I	1	1281169
0.0040466	chr1:1281172:S	1	1281172
0.0017967	chr1:1288366:I	1	1288366
0.0097909	chr1:1290166:I	1	1290166
0.0048864	chr1:1290240:S	1	1290240
0.0023178	chr1:1302874:S	1	1302874
0.0011903	chr1:1315566:I	1	1315566
0.0012066	chr1:1332103:S	1	1332103
0.0064295	chr1:1336682:I	1	1336682
0.0030735	chr1:1340563:S	1	1340563
0.0028927	chr1:1346646:S	1	1346646
0.0085126	chr1:1351414:S:1	1	1351414
0.0015887	chr1:1370352:S	1	1370352
0.0015873	chr1:1390452:I	1	1390452
0.0038227	chr1:1400560:S	1	1400560
0.0037536	chr1:1407649:S	1	1407649
0.0069957	chr1:1425270:S	1	1425270
0.0042017	chr1:1450947:S	1	1450947
0.0015942	chr1:1472710:S	1	1472710
0.0061712	chr1:1479617:I	1	1479617
0.0032002	chr1:1489980:S	1	1489980
0.00054375	chr1:1518666:I:0	1	1518666
0.0048761	chr1:1534004:S	1	1534004
0.0048761	chr1:1534008:S	1	1534008
0.0048761	chr1:1534009:S	1	1534009
0.0063768	chr1:1536667:S	1	1536667
0.0093613	chr1:1554028:S	1	1554028
0.0037847	chr1:1583943:S	1	1583943
0.0095131	chr1:1592518:I	1	1592518
0.0018227	chr1:1592964:S	1	1592964
0.002086	chr1:1595714:S	1	1595714
0.0081008	chr1:1606781:S	1	1606781
0.0018201	chr1:1614339:S	1	1614339
0.0035175	chr1:1622860:S	1	1622860
0.0011001	chr1:1637819:S:2	1	1637819
0.0026221	chr1:1641230:S	1	1641230
0.0089853	chr1:1645048:S	1	1645048
0.0068509	chr1:1647652:S	1	1647652
0.0062904	chr1:1649884:S	1	1649884
0.0094637	chr1:1650087:S	1	1650087
0.006331	chr1:1663463:S	1	1663463
0.0036541	chr1:1669781:S	1	1669781
0.00841	chr1:1674633:I:3	1	1674633
0.0062097	chr1:1683980:S	1	1683980
0.0090323	chr1:1705198:S	1	1705198
0.0016312	chr1:1716569:S	1	1716569
0.0074506	chr1:1718229:S	1	1718229
0.0073245	chr1:1718638:I:2	1	1718638
0.0089478	chr1:1723252:I	1	1723252
0.0023349	chr1:1723346:S	1	1723346
0.0011479	chr1:1726000:S	1	1726000
0.0057476	chr1:1728644:S	1	1728644
0.0045026	chr1:1739098:S	1	1739098
0.0028346	chr1:1742456:S	1	1742456
0.0095062	chr1:1757512:S	1	1757512
6.17e-05	chr1:1759297:I	1	1759297
0.00491	chr1:1776276:S	1	1776276
0.0027466	chr1:1779667:I:1	1	1779667
0.0072369	chr1:1799309:S	1	1799309
0.00084483	chr1:1842377:S	1	1842377
0.00084483	chr1:1842407:S	1	1842407
0.0088065	chr1:1848179:S	1	1848179
0.0042432	chr1:1858929:S	1	1858929
4.83e-05	chr1:1865218:S	1	1865218
0.0093593	chr1:1880225:S	1	1880225
0.0093593	chr1:1880226:S	1	1880226
0.0098193	chr1:1898507:S	1	1898507
0.0068362	chr1:1934464:S:0	1	1934464
0.0058866	chr1:1934464:S:2	1	1934464
0.000469	chr1:1939737:S	1	1939737
0.0024042	chr1:1948217:S	1	1948217
0.0096638	chr1:1961939:S	1	1961939
0.0092385	chr1:1968962:S	1	1968962
0.0061363	chr1:1976803:S	1	1976803
0.0029422	chr1:1979552:S	1	1979552
0.0022324	chr1:1980659:S	1	1980659
0.004962	chr1:1981897:S	1	1981897
0.0015571	chr1:1988290:S	1	1988290
0.0048017	chr1:1993114:S	1	1993114
0.00471	chr1:1993346:S	1	1993346
0.0035849	chr1:1993370:S	1	1993370
0.005385	chr1:2004731:S	1	2004731
0.007768	chr1:2008918:S	1	2008918
0.0064223	chr1:2012662:S	1	2012662
0.0062004	chr1:2015152:S	1	2015152
0.0056791	chr1:2015370:S	1	2015370
0.0054575	chr1:2016316:S	1	2016316
0.0054629	chr1:2017366:S	1	2017366
0.0054607	chr1:2018105:S	1	2018105
0.0050684	chr1:2019182:S	1	2019182
0.0058562	chr1:2020388:S	1	2020388
0.0056531	chr1:2021166:S	1	2021166
0.0056541	chr1:2021171:S	1	2021171
0.0055808	chr1:2021343:S	1	2021343
0.0056137	chr1:2021813:S	1	2021813
0.0064292	chr1:2022997:S	1	2022997
0.0049393	chr1:2023641:S	1	2023641
0.0063297	chr1:2024545:S	1	2024545
0.0060791	chr1:2024923:S	1	2024923
0.0095195	chr1:2027822:S	1	2027822
0.0097214	chr1:2029487:S	1	2029487
0.0097	chr1:2031976:S	1	2031976
0.0034028	chr1:2046700:S	1	2046700
0.0063126	chr1:2050115:S	1	2050115
0.0076111	chr1:2060259:S	1	2060259
0.00047132	chr1:2060643:S	1	2060643
0.0096576	chr1:2078075:S	1	2078075
0.0082354	chr1:2078602:I:0	1	2078602
0.0027846	chr1:2078602:I:1	1	2078602
0.0056937	chr1:2078603:I	1	2078603
0.0056122	chr1:2078604:S	1	2078604
0.0058969	chr1:2082269:S	1	2082269
0.0059448	chr1:2086433:S	1	2086433
0.0088678	chr1:2091855:S:1	1	2091855
0.0059108	chr1:2098971:S	1	2098971
0.0076879	chr1:2106527:S:0	1	2106527
0.0072155	chr1:2106527:S:1	1	2106527
0.0087264	chr1:2110004:S	1	2110004
0.0056473	chr1:2110101:S	1	2110101
0.0084366	chr1:2112670:I	1	2112670
0.0055403	chr1:2112679:S	1	2112679
0.0077143	chr1:2143025:S	1	2143025
0.0066244	chr1:2146348:S	1	2146348
0.0059084	chr1:2152480:S	1	2152480
0.0069688	chr1:2161087:S	1	2161087
0.0066557	chr1:2174306:S	1	2174306
0.0033979	chr1:2175961:S	1	2175961
0.0059895	chr1:2196444:S	1	2196444
0.0085493	chr1:2197221:S	1	2197221
0.0085001	chr1:2200326:S	1	2200326
0.0083715	chr1:2207578:S	1	2207578
0.0052465	chr1:2216713:S	1	2216713
0.0080535	chr1:2223911:S	1	2223911
0.006892	chr1:2228599:S	1	2228599
0.0058633	chr1:2250049:S	1	2250049
0.00047413	chr1:2250132:S	1	2250132
0.0065748	chr1:2266381:S	1	2266381
0.0069073	chr1:2282110:S	1	2282110
0.006934	chr1:2287141:S	1	2287141
0.00081554	chr1:2288145:S:2	1	2288145
0.00046971	chr1:2304236:S	1	2304236
0.0078038	chr1:2304680:S	1	2304680
0.00060148	chr1:2305974:S	1	2305974
0.0082344	chr1:2312125:S	1	2312125
0.0027688	chr1:2321077:S	1	2321077
0.0073278	chr1:2325129:I:1	1	2325129
0.0016941	chr1:2325642:I:5	1	2325642
0.00047547	chr1:2331631:S	1	2331631
0.00047372	chr1:2336340:S	1	2336340
0.0063602	chr1:2343463:S	1	2343463
0.0036258	chr1:2344867:S	1	2344867
0.0092866	chr1:2363807:I:4	1	2363807
0.00047253	chr1:2364039:S	1	2364039
0.0070824	chr1:2365682:S	1	2365682
0.00046748	chr1:2370614:S	1	2370614
0.0003367	chr1:2376055:S	1	2376055
0.001408	chr1:2401250:S	1	2401250
0.00084441	chr1:2404153:I	1	2404153
0.0069238	chr1:2419956:S	1	2419956
0.0076235	chr1:2420848:S	1	2420848
0.0077748	chr1:2451600:S	1	2451600
0.008249	chr1:2452669:S	1	2452669
0.0081656	chr1:2453797:S	1	2453797
0.0086538	chr1:2455662:S	1	2455662
0.0081504	chr1:2459520:S	1	2459520
0.00044007	chr1:2459587:I:0	1	2459587
0.00065064	chr1:2459587:I:2	1	2459587
0.0059668	chr1:2474375:S	1	2474375
0.0016818	chr1:2519437:S	1	2519437
0.0055998	chr1:2528575:I	1	2528575
0.0051827	chr1:2529186:S	1	2529186
0.0068947	chr1:2559725:S	1	2559725
0.0053784	chr1:2561496:S	1	2561496
0.00076176	chr1:2568285:S	1	2568285
0.0089005	chr1:2575976:S:1	1	2575976
0.0015406	chr1:2585313:S:1	1	2585313
0.0091782	chr1:2585316:S	1	2585316
0.0089435	chr1:2593084:S	1	2593084
0.00048124	chr1:2617199:S	1	2617199
0.0048538	chr1:2652558:S	1	2652558
0.0042042	chr1:2655711:S	1	2655711
0.001571	chr1:2657504:S:0	1	2657504
0.0058252	chr1:2657504:S:2	1	2657504
0.0014904	chr1:2660922:S	1	2660922
0.0013566	chr1:2663183:S	1	2663183
0.0010573	chr1:2677771:S:2	1	2677771
0.0059994	chr1:2681342:S	1	2681342
0.00035215	chr1:2682166:S	1	2682166
0.00020149	chr1:2682283:S	1	2682283
0.0080151	chr1:2682645:S	1	2682645
0.00049799	chr1:2683703:S:0	1	2683703
0.001453	chr1:2683703:S:1	1	2683703
0.0064557	chr1:2684033:S	1	2684033
0.00040486	chr1:2689723:S	1	2689723
0.00026754	chr1:2692354:S	1	2692354
0.00020716	chr1:2694444:S:2	1	2694444
0.0035822	chr1:2694738:S	1	2694738
0.0052622	chr1:2697144:S	1	2697144
0.0065494	chr1:2698240:S	1	2698240
0.0075779	chr1:2698409:S	1	2698409
0.001708	chr1:2747113:S	1	2747113
0.0002041	chr1:2749720:I	1	2749720
0.00024239	chr1:2750376:S	1	2750376
0.00039903	chr1:2755136:S	1	2755136
0.0077054	chr1:2755171:S	1	2755171
0.00021022	chr1:2755978:S	1	2755978
0.0074652	chr1:2758644:S:2	1	2758644
0.00032885	chr1:2761351:S:2	1	2761351
0.00022895	chr1:2761367:S:3	1	2761367
0.0045373	chr1:2762421:S:0	1	2762421
0.0030789	chr1:2772233:S	1	2772233
0.0044185	chr1:2774576:I	1	2774576
0.00040526	chr1:2776951:S	1	2776951
0.0034189	chr1:2793828:S	1	2793828
0.0089698	chr1:2796119:S	1	2796119
0.00048913	chr1:2800531:S:0	1	2800531
0.00040846	chr1:2800531:S:2	1	2800531
0.0054176	chr1:2812502:S	1	2812502
0.0031481	chr1:2822361:S	1	2822361
0.002818	chr1:2845975:S	1	2845975
0.0073184	chr1:2864085:S	1	2864085
0.00040879	chr1:2864410:S	1	2864410
0.00040873	chr1:2869655:S	1	2869655
0.0098518	chr1:2872956:I	1	2872956
0.0032032	chr1:2872962:I:0	1	2872962
0.0025783	chr1:2872962:I:2	1	2872962
0.0093016	chr1:2877579:S	1	2877579
0.0095774	chr1:2931432:S	1	2931432
0.00042984	chr1:2931851:S	1	2931851
0.0031464	chr1:2939985:S	1	2939985
0.00087653	chr1:2952770:S:0	1	2952770
0.00048259	chr1:2952770:S:2	1	2952770
0.0053773	chr1:2954775:S:2	1	2954775
0.0010124	chr1:2959960:S	1	2959960
0.0087059	chr1:2960055:S	1	2960055
0.0013762	chr1:2965115:S	1	2965115
0.0025438	chr1:2972043:I:2	1	2972043
0.00048675	chr1:2978450:S	1	2978450
0.0039346	chr1:2985963:S	1	2985963
0.003882	chr1:2985972:I	1	2985972
0.0021403	chr1:2985987:I	1	2985987
0.0020456	chr1:2986000:I:1	1	2986000
0.0050373	chr1:2993454:S	1	2993454
0.0014108	chr1:2993776:S	1	2993776
0.0012581	chr1:3001603:S	1	3001603
0.0095575	chr1:3011552:S	1	3011552
0.00061824	chr1:3016770:S	1	3016770
0.0083995	chr1:3020306:S	1	3020306
0.0083989	chr1:3020575:S	1	3020575
0.0084036	chr1:3020748:S	1	3020748
0.0084321	chr1:3021350:I:1	1	3021350
0.0080751	chr1:3022845:S	1	3022845
0.0085535	chr1:3024052:S	1	3024052
0.0085433	chr1:3026462:S	1	3026462
0.0046607	chr1:3027628:I:0	1	3027628
0.0071485	chr1:3027628:I:2	1	3027628
0.0071004	chr1:3027630:I:3	1	3027630
0.0015737	chr1:3028610:S	1	3028610
0.0085587	chr1:3030903:S	1	3030903
0.0085578	chr1:3032788:S	1	3032788
0.0084889	chr1:3036025:S	1	3036025
0.0054137	chr1:3038618:S	1	3038618
0.0085116	chr1:3038982:S	1	3038982
0.0085135	chr1:3039365:S	1	3039365
0.0085402	chr1:3040840:S	1	3040840
0.0045153	chr1:3042292:S	1	3042292
0.0085402	chr1:3042702:S	1	3042702
0.008526	chr1:3043084:S	1	3043084
0.0085402	chr1:3044978:S	1	3044978
0.0085402	chr1:3045535:S	1	3045535
0.0050075	chr1:3046066:S	1	3046066
0.0014086	chr1:3046447:S	1	3046447
0.00828	chr1:3058656:S	1	3058656
0.0097517	chr1:3063291:S	1	3063291
0.0099533	chr1:3069056:I:1	1	3069056
0.0082845	chr1:3071394:I	1	3071394
0.0015352	chr1:3082815:S	1	3082815
0.0089926	chr1:3083792:S	1	3083792
0.005403	chr1:3088736:S	1	3088736
0.0051514	chr1:3096888:S	1	3096888
0.0051356	chr1:3116187:S	1	3116187
0.00905	chr1:3133795:S	1	3133795
0.0028588	chr1:3133963:S	1	3133963
0.0061732	chr1:3156393:S	1	3156393
0.0044322	chr1:3163231:S	1	3163231
0.0035538	chr1:3167686:I	1	3167686
0.0061298	chr1:3177391:S	1	3177391
0.0051982	chr1:3181533:I:2	1	3181533
0.007845	chr1:3181900:I:1	1	3181900
0.00039255	chr1:3186187:S:2	1	3186187
0.00061514	chr1:3190189:S	1	3190189
0.007079	chr1:3194662:S	1	3194662
0.0090096	chr1:3194668:I:2	1	3194668
0.0015458	chr1:3198358:S	1	3198358
0.0089898	chr1:3199252:S	1	3199252
0.0047912	chr1:3200880:S	1	3200880
0.0044097	chr1:3201114:S	1	3201114
0.0097589	chr1:3201737:S	1	3201737
0.00055838	chr1:3201753:S	1	3201753
0.0014076	chr1:3208001:S	1	3208001
0.0013466	chr1:3227351:S	1	3227351
0.00067151	chr1:3239894:S	1	3239894
0.0053899	chr1:3240021:I	1	3240021
0.0060019	chr1:3240043:I	1	3240043
0.0046748	chr1:3252768:S	1	3252768
0.003673	chr1:3260727:S	1	3260727
0.00093583	chr1:3270733:S	1	3270733
0.0059575	chr1:3279869:S	1	3279869
0.0095329	chr1:3298866:S	1	3298866
0.00086711	chr1:3313135:S	1	3313135
0.0037914	chr1:3313695:S	1	3313695
0.0035447	chr1:3331620:S	1	3331620
0.0031542	chr1:3341097:S	1	3341097
0.0049448	chr1:3349515:S	1	3349515
0.0035487	chr1:3349852:S	1	3349852
0.0038574	chr1:3361966:S	1	3361966
0.0050542	chr1:3371969:S	1	3371969
0.00023118	chr1:3375987:S	1	3375987
0.0023962	chr1:3379333:S	1	3379333
0.0079606	chr1:3379612:S	1	3379612
0.0082082	chr1:3399948:S	1	3399948
0.0027989	chr1:3434427:S	1	3434427
0.0069808	chr1:3458031:S	1	3458031
0.0094032	chr1:3459778:S	1	3459778
0.0085567	chr1:3463876:S	1	3463876
0.0071314	chr1:3520012:S	1	3520012
0.0012887	chr1:3522059:S	1	3522059
0.0070636	chr1:3541803:S	1	3541803
0.0004813	chr1:3544235:S	1	3544235
7.86e-05	chr1:3554021:S	1	3554021
0.0039504	chr1:3559216:I	1	3559216
0.0091016	chr1:3559522:I:5	1	3559522
0.0016752	chr1:3569981:S	1	3569981
0.0088851	chr1:3570953:S	1	3570953
0.001177	chr1:3585363:S	1	3585363
0.0030746	chr1:3588443:I:0	1	3588443
0.0029525	chr1:3588443:I:2	1	3588443
0.0025268	chr1:3593951:S	1	3593951
0.002742	chr1:3596529:S	1	3596529
0.0059688	chr1:3608441:S	1	3608441
0.0013143	chr1:3613350:S:2	1	3613350
0.0011968	chr1:3627519:S	1	3627519
0.0040746	chr1:3632969:S	1	3632969
0.0057348	chr1:3658798:S	1	3658798
0.0041436	chr1:3661836:I	1	3661836
0.0018883	chr1:3685631:S	1	3685631
0.004127	chr1:3690063:S	1	3690063
0.000255	chr1:3701096:S	1	3701096
0.00095518	chr1:3709209:I	1	3709209
0.0058168	chr1:3719056:S	1	3719056
0.0032207	chr1:3725756:I:0	1	3725756
0.0015563	chr1:3725756:I:2	1	3725756
0.0083122	chr1:3749100:S	1	3749100
0.0037653	chr1:3750925:I	1	3750925
0.004605	chr1:3753088:S	1	3753088
0.0098227	chr1:3755331:S	1	3755331
0.0041453	chr1:3763370:S:0	1	3763370
0.0041453	chr1:3763370:S:2	1	3763370
0.0070329	chr1:3764165:S	1	3764165
0.009085	chr1:3769208:S	1	3769208
0.0012555	chr1:3772033:S	1	3772033
0.0090974	chr1:3777435:S	1	3777435
0.0091014	chr1:3778212:S	1	3778212
0.0091059	chr1:3778861:S	1	3778861
0.0091059	chr1:3779019:S	1	3779019
0.0094933	chr1:3779807:S	1	3779807
0.0091099	chr1:3782239:S	1	3782239
0.0091099	chr1:3782574:I	1	3782574
0.0029624	chr1:3783420:I:3	1	3783420
0.0091138	chr1:3784560:S	1	3784560
0.0091099	chr1:3784658:S	1	3784658
0.0091087	chr1:3785965:S	1	3785965
0.0091082	chr1:3789579:S	1	3789579
0.0070979	chr1:3791745:S	1	3791745
0.0060006	chr1:3792391:S	1	3792391
0.0091183	chr1:3796463:S	1	3796463
0.0035988	chr1:3797843:I	1	3797843
0.0091183	chr1:3799904:S	1	3799904
0.0091186	chr1:3804749:S	1	3804749
0.0091149	chr1:3806816:S	1	3806816
0.009113	chr1:3812183:S	1	3812183
0.0091147	chr1:3815631:S	1	3815631
0.0019076	chr1:3816165:S	1	3816165
0.0040892	chr1:3816701:S	1	3816701
0.0090964	chr1:3820118:S	1	3820118
0.0019148	chr1:3820286:S	1	3820286
0.0090986	chr1:3821756:S	1	3821756
0.0091038	chr1:3825289:S	1	3825289
0.0091336	chr1:3830978:S	1	3830978
0.0090969	chr1:3833128:S	1	3833128
0.0082578	chr1:3841642:S	1	3841642
0.0091333	chr1:3846830:S	1	3846830
0.0091255	chr1:3852179:S	1	3852179
0.0091138	chr1:3855491:S	1	3855491
0.0091212	chr1:3858573:S	1	3858573
0.0091472	chr1:3865415:S	1	3865415
0.0091476	chr1:3867339:S	1	3867339
0.0091323	chr1:3871811:S	1	3871811
0.0091284	chr1:3872327:S	1	3872327
0.0091265	chr1:3872361:S	1	3872361
0.0091402	chr1:3877549:S	1	3877549
0.0091364	chr1:3881400:S	1	3881400
0.0091382	chr1:3882521:S	1	3882521
0.0091428	chr1:3885264:S	1	3885264
0.0079047	chr1:3887443:I:1	1	3887443
0.0095687	chr1:3944516:S	1	3944516
0.009582	chr1:3945167:I	1	3945167
0.0095646	chr1:3946124:S	1	3946124
0.0096684	chr1:4011240:S	1	4011240
0.0046105	chr1:4064676:I:0	1	4064676
0.0063489	chr1:4066878:I	1	4066878
0.0060159	chr1:4099869:I	1	4099869
0.0017604	chr1:4099936:S:2	1	4099936
0.0080594	chr1:4100062:S:0	1	4100062
0.0083184	chr1:4100062:S:1	1	4100062
0.0042079	chr1:4100159:I:3	1	4100159
0.0032567	chr1:4100165:I:2	1	4100165
0.0094914	chr1:4131035:S	1	4131035
0.0094836	chr1:4131914:S	1	4131914
0.009076	chr1:4175445:I:3	1	4175445
0.0051557	chr1:4187093:S	1	4187093
0.0063486	chr1:4193749:S	1	4193749
0.0074502	chr1:4203617:S	1	4203617
0.0073648	chr1:4205598:I	1	4205598
0.00057082	chr1:4276502:S	1	4276502
0.00056626	chr1:4279966:S	1	4279966
0.0073179	chr1:4303029:S	1	4303029
0.0056302	chr1:4370750:S	1	4370750
0.0056347	chr1:4388784:S	1	4388784
0.00035654	chr1:4420249:S	1	4420249
0.0077568	chr1:4420341:I	1	4420341
0.00050738	chr1:4458566:S	1	4458566
0.0050402	chr1:4486855:S:0	1	4486855
0.00055641	chr1:4498238:S	1	4498238
0.0029211	chr1:4539511:S	1	4539511
0.0089358	chr1:4545162:S	1	4545162
0.00038837	chr1:4551503:S	1	4551503
0.0032986	chr1:4563164:I:4	1	4563164
0.0059878	chr1:4583851:I:3	1	4583851
0.007353	chr1:4583866:I	1	4583866
0.0047218	chr1:4594268:S	1	4594268
0.0070314	chr1:4632721:I:2	1	4632721
0.0052738	chr1:4632728:I:1	1	4632728
0.00035388	chr1:4637971:S	1	4637971
0.0089865	chr1:4666755:S	1	4666755
0.001091	chr1:4693705:S	1	4693705
0.0074541	chr1:4708723:S	1	4708723
0.0065025	chr1:4714176:S	1	4714176
0.0050671	chr1:4733935:S	1	4733935
0.0066352	chr1:4760983:S	1	4760983
0.0073369	chr1:4763649:S	1	4763649
0.0080193	chr1:4768954:S	1	4768954
0.0064902	chr1:4774709:S	1	4774709
0.0074206	chr1:4780130:I:0	1	4780130
0.0059978	chr1:4780130:I:3	1	4780130
0.0096064	chr1:4813308:I:1	1	4813308
0.0058389	chr1:4823571:I:1	1	4823571
0.0094241	chr1:4831966:S	1	4831966
0.0063576	chr1:4834933:S	1	4834933
0.00045356	chr1:4870236:S	1	4870236
0.0063428	chr1:4873247:S	1	4873247
0.0048206	chr1:4873435:S	1	4873435
0.00523	chr1:4874007:S	1	4874007
0.0047213	chr1:4874265:S	1	4874265
0.0047232	chr1:4874507:S	1	4874507
0.004695	chr1:4875526:S	1	4875526
0.004778	chr1:4876248:S	1	4876248
0.0047753	chr1:4876992:S	1	4876992
0.0047698	chr1:4877016:S	1	4877016
0.0047656	chr1:4878748:S	1	4878748
0.0047649	chr1:4879105:S	1	4879105
0.0047601	chr1:4880047:I	1	4880047
0.0039953	chr1:4882314:I:3	1	4882314
0.0042419	chr1:4885407:S	1	4885407
0.0042419	chr1:4887748:S	1	4887748
0.004225	chr1:4888385:S	1	4888385
0.0048217	chr1:4895327:I:1	1	4895327
0.0070382	chr1:4896010:S	1	4896010
0.004617	chr1:4896149:S	1	4896149
0.0042818	chr1:4897292:S	1	4897292
0.0058944	chr1:4905092:S	1	4905092
0.0037432	chr1:4905493:S	1	4905493
0.0050822	chr1:4906167:S	1	4906167
0.0052594	chr1:4911212:S	1	4911212
0.0037089	chr1:4940649:S	1	4940649
0.0057381	chr1:4957831:S	1	4957831
0.0077176	chr1:4959475:S	1	4959475
0.0032606	chr1:4973185:S	1	4973185
0.0032666	chr1:4985094:S	1	4985094
0.0076889	chr1:4996325:I:0	1	4996325
0.0049115	chr1:4996325:I:2	1	4996325
0.005035	chr1:5045427:S	1	5045427
0.0058546	chr1:5046153:S	1	5046153
0.0067215	chr1:5047653:S	1	5047653
0.0032888	chr1:5055993:S	1	5055993
0.0041375	chr1:5075710:I	1	5075710
0.0089309	chr1:5082936:S	1	5082936
0.0071547	chr1:5172954:S	1	5172954
0.0049151	chr1:5265165:S	1	5265165
0.006181	chr1:5279527:I:1	1	5279527
0.0060669	chr1:5287352:S	1	5287352
0.0062319	chr1:5287366:S	1	5287366
0.0068383	chr1:5287379:S	1	5287379
0.0024371	chr1:5287397:S	1	5287397
0.0031731	chr1:5315368:S	1	5315368
0.0084421	chr1:5337849:S	1	5337849
0.0068355	chr1:5346295:S	1	5346295
0.0064193	chr1:5362129:S	1	5362129
0.006513	chr1:5390104:S	1	5390104
0.0010667	chr1:5434723:S	1	5434723
0.0054766	chr1:5451335:S	1	5451335
0.0065199	chr1:5458657:S	1	5458657
0.0048371	chr1:5461207:S	1	5461207
0.0023312	chr1:5499546:I:4	1	5499546
0.0032966	chr1:5508427:S	1	5508427
0.0018597	chr1:5518651:I	1	5518651
0.006317	chr1:5518657:I:3	1	5518657
0.0055384	chr1:5536672:S	1	5536672
0.0055384	chr1:5537525:S	1	5537525
0.0055254	chr1:5548244:S	1	5548244
0.0075313	chr1:5549011:I:2	1	5549011
0.0049396	chr1:5584391:S	1	5584391
0.0020865	chr1:5585745:I	1	5585745
0.0024637	chr1:5587998:S	1	5587998
0.0024564	chr1:5591633:S	1	5591633
0.0024561	chr1:5591984:S	1	5591984
0.0024578	chr1:5592989:S:0	1	5592989
0.0024578	chr1:5592989:S:2	1	5592989
0.002458	chr1:5594688:S	1	5594688
0.0024569	chr1:5595179:S	1	5595179
0.0024471	chr1:5597373:S	1	5597373
0.00032552	chr1:5598701:S	1	5598701
0.0025575	chr1:5599931:I:1	1	5599931
5.13e-05	chr1:5600019:S	1	5600019
0.00033141	chr1:5600182:S	1	5600182
0.0075184	chr1:5646706:S	1	5646706
0.0077165	chr1:5655838:I:1	1	5655838
0.0097631	chr1:5655865:I	1	5655865
0.002631	chr1:5655881:I	1	5655881
0.007742	chr1:5670711:S	1	5670711
0.0079878	chr1:5701771:I:3	1	5701771
0.0073373	chr1:5718642:I:2	1	5718642
0.0044608	chr1:5722407:I:1	1	5722407
0.0091222	chr1:5730509:S	1	5730509
0.0077045	chr1:5736343:I:0	1	5736343
0.0063275	chr1:5746869:S	1	5746869
0.005278	chr1:5754682:S	1	5754682
0.0063902	chr1:5781770:I:0	1	5781770
0.0068409	chr1:5781770:I:2	1	5781770
0.0038268	chr1:5784386:S	1	5784386
0.007357	chr1:5793208:S	1	5793208
0.0073436	chr1:5817109:S:0	1	5817109
0.0074558	chr1:5817109:S:1	1	5817109
0.0067773	chr1:5817244:S	1	5817244
0.0022129	chr1:5849904:S	1	5849904
0.0024328	chr1:5853359:S	1	5853359
0.00016973	chr1:5854375:S	1	5854375
0.0017793	chr1:5861578:S	1	5861578
0.0027637	chr1:5869045:I:2	1	5869045
0.0021619	chr1:5886622:S	1	5886622
0.0054556	chr1:5892588:S	1	5892588
0.0094445	chr1:5915635:S	1	5915635
0.0072988	chr1:5948534:S	1	5948534
0.0021413	chr1:5980160:S	1	5980160
0.0021413	chr1:5980232:S	1	5980232
0.0089628	chr1:6005343:I	1	6005343
0.0071319	chr1:6005422:I	1	6005422
0.0013449	chr1:6005427:S	1	6005427
0.0020823	chr1:6005429:I	1	6005429
0.0041988	chr1:6006104:S	1	6006104
0.0068809	chr1:6006117:I	1	6006117
0.0038467	chr1:6006124:I	1	6006124
0.0021251	chr1:6006327:S:0	1	6006327
0.0013692	chr1:6006327:S:2	1	6006327
0.0011261	chr1:6006389:S	1	6006389
0.0032118	chr1:6032584:I	1	6032584
0.0034771	chr1:6032585:I:0	1	6032585
0.0026807	chr1:6032585:I:1	1	6032585
0.0092149	chr1:6064134:S	1	6064134
0.0013904	chr1:6069207:S	1	6069207
0.0091871	chr1:6130367:S	1	6130367
0.0011226	chr1:6150000:I:3	1	6150000
0.0087996	chr1:6150272:I:0	1	6150272
0.0086983	chr1:6150272:I:2	1	6150272
0.0011551	chr1:6160026:S	1	6160026
0.0018569	chr1:6160338:I:0	1	6160338
0.0013183	chr1:6160338:I:1	1	6160338
0.0071651	chr1:6214630:S	1	6214630
0.0091046	chr1:6215758:S	1	6215758
0.0039185	chr1:6219256:S	1	6219256
0.0090035	chr1:6221643:S	1	6221643
0.0023885	chr1:6222483:S	1	6222483
0.0023878	chr1:6231125:S	1	6231125
0.0041133	chr1:6236150:S	1	6236150
0.00921	chr1:6277601:S	1	6277601
0.0090791	chr1:6285876:S	1	6285876
0.0080127	chr1:6298071:S	1	6298071
0.0065886	chr1:6329920:S	1	6329920
0.0023445	chr1:6331941:S	1	6331941
0.0068245	chr1:6339954:S	1	6339954
0.0068243	chr1:6355171:S	1	6355171
0.0024934	chr1:6376727:I:0	1	6376727
0.003067	chr1:6376727:I:3	1	6376727
0.00073106	chr1:6389846:S	1	6389846
0.0099918	chr1:6399625:S	1	6399625
0.0023892	chr1:6405483:S	1	6405483
0.0016622	chr1:6406071:S	1	6406071
0.0026735	chr1:6508635:S	1	6508635
0.0084175	chr1:6514213:S	1	6514213
0.0084327	chr1:6515011:S	1	6515011
0.0079625	chr1:6515123:S	1	6515123
0.0054139	chr1:6516889:I:2	1	6516889
0.0067748	chr1:6518081:S	1	6518081
0.006623	chr1:6518155:S	1	6518155
0.0054465	chr1:6518490:S	1	6518490
0.0067805	chr1:6518559:I:0	1	6518559
0.0049239	chr1:6518559:I:5	1	6518559
0.0085042	chr1:6518867:S	1	6518867
0.0062391	chr1:6519547:S	1	6519547
0.0083071	chr1:6519593:S:0	1	6519593
0.0090959	chr1:6519593:S:2	1	6519593
0.0086064	chr1:6520337:S	1	6520337
0.0079192	chr1:6520523:I	1	6520523
0.0082955	chr1:6523123:S	1	6523123
0.0058958	chr1:6523161:I	1	6523161
0.0054079	chr1:6523172:S	1	6523172
0.007704	chr1:6523210:S	1	6523210
0.0074695	chr1:6523641:S	1	6523641
0.0081241	chr1:6523985:S	1	6523985
0.0079997	chr1:6524360:S	1	6524360
0.0080092	chr1:6524597:S	1	6524597
0.0052447	chr1:6527263:I	1	6527263
0.0074165	chr1:6527554:S:0	1	6527554
0.00826	chr1:6527554:S:2	1	6527554
0.0057934	chr1:6527636:I	1	6527636
0.002699	chr1:6527637:I	1	6527637
0.0043415	chr1:6527639:I:0	1	6527639
0.0054695	chr1:6527800:S	1	6527800
0.0054716	chr1:6527827:S	1	6527827
0.0076085	chr1:6530073:S	1	6530073
0.0076085	chr1:6530347:S	1	6530347
0.0076085	chr1:6532317:S	1	6532317
0.0090409	chr1:6534501:S	1	6534501
0.0078208	chr1:6534713:S	1	6534713
0.0065289	chr1:6537801:S	1	6537801
0.0059803	chr1:6538981:S:0	1	6538981
0.0059823	chr1:6538981:S:2	1	6538981
0.0059804	chr1:6539302:S	1	6539302
0.0059804	chr1:6539463:S	1	6539463
0.0060542	chr1:6539478:I:0	1	6539478
0.0059932	chr1:6539478:I:2	1	6539478
0.0069861	chr1:6539497:S	1	6539497
0.0064327	chr1:6539498:S	1	6539498
0.0059804	chr1:6539695:S	1	6539695
0.0084088	chr1:6539708:S	1	6539708
0.0027478	chr1:6540124:I:4	1	6540124
0.0084089	chr1:6540744:S	1	6540744
0.0046817	chr1:6540829:I:0	1	6540829
0.0028113	chr1:6540829:I:3	1	6540829
0.0069713	chr1:6541259:S	1	6541259
0.0085644	chr1:6541276:S	1	6541276
0.0098887	chr1:6542229:S	1	6542229
0.009719	chr1:6542465:I:1	1	6542465
0.0062612	chr1:6543201:I:0	1	6543201
0.0027336	chr1:6543201:I:1	1	6543201
0.0059804	chr1:6543617:S	1	6543617
0.0077882	chr1:6544525:I	1	6544525
0.0043359	chr1:6544543:I:4	1	6544543
0.0066555	chr1:6544549:I:0	1	6544549
0.0068246	chr1:6544549:I:1	1	6544549
0.0025683	chr1:6544559:I:2	1	6544559
0.0065268	chr1:6545786:S:1	1	6545786
0.0097208	chr1:6547518:I:0	1	6547518
0.0051461	chr1:6547518:I:3	1	6547518
0.0091024	chr1:6548138:I:1	1	6548138
0.0092789	chr1:6548233:I	1	6548233
0.0085773	chr1:6549265:I:0	1	6549265
0.0085773	chr1:6549265:I:2	1	6549265
0.0086124	chr1:6549732:I	1	6549732
0.0094479	chr1:6549989:S:0	1	6549989
0.0094479	chr1:6549989:S:2	1	6549989
0.0086721	chr1:6552845:S	1	6552845
0.0086726	chr1:6552873:S	1	6552873
0.0093713	chr1:6553646:S	1	6553646
0.0092845	chr1:6554475:S	1	6554475
0.0090488	chr1:6555630:S	1	6555630
0.0093036	chr1:6555635:S	1	6555635
0.0052019	chr1:6555882:I	1	6555882
0.0092661	chr1:6556981:S	1	6556981
0.0094905	chr1:6559294:S	1	6559294
0.0088034	chr1:6560708:S	1	6560708
0.0049839	chr1:6561142:S	1	6561142
0.0088664	chr1:6561484:S	1	6561484
0.008875	chr1:6561861:S	1	6561861
0.0095754	chr1:6561936:S	1	6561936
0.0095767	chr1:6561951:S	1	6561951
0.0040361	chr1:6563062:S	1	6563062
5.57e-05	chr1:6566555:S	1	6566555
0.0082394	chr1:6567563:I:2	1	6567563
0.0044742	chr1:6567563:I:3	1	6567563
0.0039925	chr1:6567634:S	1	6567634
0.0056117	chr1:6568959:I	1	6568959
0.009708	chr1:6578004:S	1	6578004
0.0082973	chr1:6591534:S	1	6591534
0.0043315	chr1:6618894:S	1	6618894
0.0074741	chr1:6627895:S	1	6627895
0.0010635	chr1:6647080:I:2	1	6647080
0.0029441	chr1:6647089:I	1	6647089
0.0050178	chr1:6650479:S	1	6650479
0.0079381	chr1:6670722:S	1	6670722
0.0025311	chr1:6734623:S	1	6734623
0.0031639	chr1:6742108:S	1	6742108
0.0059962	chr1:6767953:I:5	1	6767953
0.0063152	chr1:6799871:S	1	6799871
0.0032883	chr1:6868302:I:3	1	6868302
0.0082585	chr1:6875267:S	1	6875267
0.0097442	chr1:6907357:S	1	6907357
0.0027792	chr1:6938887:S	1	6938887
0.0079841	chr1:6944262:S	1	6944262
0.0078488	chr1:6961564:S	1	6961564
0.005024	chr1:6992832:S	1	6992832
0.00677	chr1:7018869:S	1	7018869
0.0080101	chr1:7031713:S	1	7031713
0.0038912	chr1:7064398:S	1	7064398
0.0098873	chr1:7069328:S	1	7069328
0.0081348	chr1:7071475:S	1	7071475
0.0088869	chr1:7111885:I:2	1	7111885
0.0068071	chr1:7159461:S	1	7159461
0.0039467	chr1:7170294:I:1	1	7170294
0.0012742	chr1:7183219:S	1	7183219
0.0047669	chr1:7190462:S	1	7190462
0.0039152	chr1:7192404:S	1	7192404
0.00099263	chr1:7192994:S	1	7192994
0.0017713	chr1:7193826:S	1	7193826
0.00072833	chr1:7198673:S	1	7198673
0.00028472	chr1:7198782:S	1	7198782
0.0012505	chr1:7204822:I:2	1	7204822
0.0052865	chr1:7204830:I:1	1	7204830
0.0060222	chr1:7206684:S	1	7206684
0.0074474	chr1:7206947:S	1	7206947
0.0056301	chr1:7207669:S	1	7207669
0.0072955	chr1:7211870:S	1	7211870
0.0090869	chr1:7212190:S	1	7212190
0.0074236	chr1:7212960:S	1	7212960
0.0054266	chr1:7213612:I:0	1	7213612
0.0048945	chr1:7213612:I:1	1	7213612
0.0089778	chr1:7214126:S	1	7214126
0.0015243	chr1:7214857:I	1	7214857
0.0015274	chr1:7214858:I	1	7214858
0.0014654	chr1:7214859:S	1	7214859
0.0088992	chr1:7214863:I	1	7214863
0.0076553	chr1:7214865:I	1	7214865
0.007479	chr1:7215161:I:0	1	7215161
0.0075006	chr1:7215161:I:1	1	7215161
0.0085862	chr1:7216473:I	1	7216473
0.0074564	chr1:7217233:S	1	7217233
0.005457	chr1:7219541:I:0	1	7219541
0.0042707	chr1:7227476:S	1	7227476
0.00094496	chr1:7228474:S:2	1	7228474
0.00071407	chr1:7231348:I:3	1	7231348
0.0084162	chr1:7232169:S	1	7232169
0.0017738	chr1:7241417:I	1	7241417
0.0095071	chr1:7242694:S	1	7242694
0.0084475	chr1:7242771:I:2	1	7242771
0.0090655	chr1:7243156:S	1	7243156
0.0094995	chr1:7243767:S	1	7243767
0.001274	chr1:7244924:S	1	7244924
0.0096415	chr1:7246478:S	1	7246478
0.0096414	chr1:7246483:S	1	7246483
0.0099838	chr1:7246695:S	1	7246695
0.0012027	chr1:7254134:S	1	7254134
0.00039116	chr1:7256793:S	1	7256793
0.00039449	chr1:7263999:S	1	7263999
0.0094081	chr1:7276278:I:1	1	7276278
0.0046792	chr1:7279511:S	1	7279511
0.0083245	chr1:7284191:I:2	1	7284191
0.0038997	chr1:7310646:I:1	1	7310646
0.008294	chr1:7335148:I:2	1	7335148
0.00167	chr1:7367501:S	1	7367501
0.0045285	chr1:7375430:S	1	7375430
0.0019301	chr1:7379461:S	1	7379461
0.0043503	chr1:7389050:S	1	7389050
0.0058882	chr1:7465316:S	1	7465316
0.0063483	chr1:7474721:S	1	7474721
0.0045299	chr1:7481123:S	1	7481123
0.0094917	chr1:7488555:S	1	7488555
0.0020565	chr1:7499605:I	1	7499605
0.009374	chr1:7503748:S	1	7503748
0.0065405	chr1:7507476:S	1	7507476
0.0091691	chr1:7508628:S	1	7508628
0.005903	chr1:7513823:S	1	7513823
0.0017951	chr1:7545148:S	1	7545148
0.0050745	chr1:7546785:S	1	7546785
0.0050746	chr1:7546791:S	1	7546791
0.005202	chr1:7561900:S	1	7561900
0.0044933	chr1:7594928:S	1	7594928
0.00034006	chr1:7602080:I:5	1	7602080
0.006601	chr1:7615697:S	1	7615697
0.0086871	chr1:7644718:S	1	7644718
0.0028181	chr1:7656719:S	1	7656719
0.0022156	chr1:7666667:S	1	7666667
0.009619	chr1:7668387:I:1	1	7668387
0.0093862	chr1:7668429:I:2	1	7668429
0.0037983	chr1:7676732:S	1	7676732
0.0028978	chr1:7677039:S	1	7677039
0.00352	chr1:7677739:S	1	7677739
0.0056987	chr1:7678120:S	1	7678120
0.0012359	chr1:7679080:S	1	7679080
0.001346	chr1:7679575:I:0	1	7679575
0.0077599	chr1:7679575:I:1	1	7679575
0.00072676	chr1:7679580:I:0	1	7679580
0.0028141	chr1:7679580:I:2	1	7679580
0.0057394	chr1:7679721:S	1	7679721
0.0058799	chr1:7680750:S	1	7680750
0.0053272	chr1:7680809:I:0	1	7680809
0.0057778	chr1:7680809:I:1	1	7680809
0.0051726	chr1:7680813:I:0	1	7680813
0.00061772	chr1:7680813:I:1	1	7680813
0.00073995	chr1:7681758:S	1	7681758
0.00080507	chr1:7681965:S	1	7681965
0.0022329	chr1:7683181:I:2	1	7683181
0.00055784	chr1:7687306:S	1	7687306
0.00052824	chr1:7687919:S	1	7687919
0.0013232	chr1:7688011:I:0	1	7688011
0.00054115	chr1:7688191:I	1	7688191
0.00054027	chr1:7688251:S	1	7688251
0.00054401	chr1:7688608:S	1	7688608
0.00054192	chr1:7688990:S	1	7688990
0.00076392	chr1:7689267:I:2	1	7689267
0.0010147	chr1:7689449:S	1	7689449
0.00053104	chr1:7689494:S	1	7689494
0.00043193	chr1:7689747:S	1	7689747
0.00042777	chr1:7689817:S	1	7689817
0.00042778	chr1:7689965:S	1	7689965
0.00042815	chr1:7690183:S	1	7690183
0.0078645	chr1:7691079:S	1	7691079
0.0078962	chr1:7691329:S	1	7691329
0.0079321	chr1:7691907:S	1	7691907
0.00043304	chr1:7691920:S	1	7691920
0.0004001	chr1:7691979:I	1	7691979
0.00043937	chr1:7692768:S	1	7692768
0.00044684	chr1:7692855:S	1	7692855
0.00042809	chr1:7693072:S	1	7693072
0.00051301	chr1:7695194:S	1	7695194
0.00051099	chr1:7695746:S	1	7695746
0.00051064	chr1:7696186:I	1	7696186
0.00051002	chr1:7697285:I	1	7697285
0.0025618	chr1:7698700:S	1	7698700
0.002492	chr1:7700391:S	1	7700391
0.00048317	chr1:7701580:S	1	7701580
0.0026075	chr1:7702490:S	1	7702490
0.00068888	chr1:7705537:S:0	1	7705537
0.00066502	chr1:7705537:S:2	1	7705537
0.0025278	chr1:7708302:S	1	7708302
0.00063763	chr1:7710841:S	1	7710841
0.0035994	chr1:7711104:S	1	7711104
0.0025462	chr1:7711891:S	1	7711891
0.00075999	chr1:7712826:S	1	7712826
0.0025434	chr1:7713320:S	1	7713320
0.0025872	chr1:7713828:S	1	7713828
0.00061053	chr1:7715032:S	1	7715032
0.00073343	chr1:7715347:S	1	7715347
0.00078229	chr1:7715432:I:0	1	7715432
0.0011313	chr1:7715432:I:3	1	7715432
0.000699	chr1:7716275:S	1	7716275
0.00062874	chr1:7716636:I	1	7716636
0.0040593	chr1:7717543:S	1	7717543
0.0040592	chr1:7717613:S	1	7717613
0.00062307	chr1:7717902:S	1	7717902
0.0039561	chr1:7719474:S	1	7719474
0.0085329	chr1:7719591:S	1	7719591
0.0034087	chr1:7720068:S	1	7720068
0.0038745	chr1:7720633:S	1	7720633
0.0034401	chr1:7722473:I	1	7722473
0.0038425	chr1:7724378:S	1	7724378
0.0018032	chr1:7727147:S	1	7727147
0.0032475	chr1:7730624:S	1	7730624
0.0028186	chr1:7730908:I:5	1	7730908
0.0091065	chr1:7730926:I:0	1	7730926
0.0021898	chr1:7735494:S	1	7735494
0.0022585	chr1:7736024:S	1	7736024
0.0025945	chr1:7738896:S	1	7738896
0.0025836	chr1:7739126:S	1	7739126
0.0076315	chr1:7741107:S	1	7741107
0.0071552	chr1:7741293:S	1	7741293
0.00043476	chr1:7741312:S	1	7741312
0.00078234	chr1:7741653:S	1	7741653
0.0078888	chr1:7741820:S	1	7741820
0.000783	chr1:7743276:S	1	7743276
0.0069428	chr1:7743827:I:0	1	7743827
0.0064054	chr1:7743830:I	1	7743830
0.0069976	chr1:7743831:I	1	7743831
0.0067605	chr1:7743832:S	1	7743832
0.0036271	chr1:7743832:I	1	7743832
0.0069753	chr1:7744455:S	1	7744455
0.008758	chr1:7745148:S	1	7745148
0.000884	chr1:7746880:S	1	7746880
0.0089031	chr1:7747334:S	1	7747334
0.0089074	chr1:7747837:S	1	7747837
0.0078724	chr1:7749539:I:2	1	7749539
0.0039492	chr1:7749668:I:0	1	7749668
0.0031333	chr1:7749668:I:1	1	7749668
0.0010069	chr1:7751901:S	1	7751901
0.0083373	chr1:7752338:S	1	7752338
0.0007344	chr1:7752780:S	1	7752780
0.0097126	chr1:7753353:S	1	7753353
0.00079138	chr1:7754452:S	1	7754452
0.0082738	chr1:7754631:S	1	7754631
0.001197	chr1:7756105:S	1	7756105
0.0045908	chr1:7758956:S	1	7758956
0.00444	chr1:7760070:S	1	7760070
0.0066847	chr1:7762663:S	1	7762663
0.0053203	chr1:7764780:S	1	7764780
0.0053572	chr1:7766026:I:4	1	7766026
0.00193	chr1:7767903:I:0	1	7767903
0.0016831	chr1:7767903:I:1	1	7767903
0.0023085	chr1:7768110:I:0	1	7768110
0.0020251	chr1:7768110:I:1	1	7768110
0.00011654	chr1:7768111:I:0	1	7768111
0.0025424	chr1:7768111:I:1	1	7768111
0.0053839	chr1:7768113:I:1	1	7768113
0.005412	chr1:7772152:S	1	7772152
0.0035882	chr1:7773966:S	1	7773966
0.0030197	chr1:7774354:I:0	1	7774354
0.0029268	chr1:7774354:I:2	1	7774354
0.0028816	chr1:7774367:I	1	7774367
0.003777	chr1:7774472:S	1	7774472
0.0011003	chr1:7776816:I	1	7776816
0.0011009	chr1:7776882:S	1	7776882
0.0010608	chr1:7778631:S	1	7778631
0.0010191	chr1:7779345:S	1	7779345
0.0032751	chr1:7781911:S	1	7781911
0.0070774	chr1:7783747:S	1	7783747
0.0073962	chr1:7784383:S	1	7784383
0.0076587	chr1:7784384:S	1	7784384
0.0036268	chr1:7784620:S	1	7784620
0.0022051	chr1:7787469:S	1	7787469
0.008459	chr1:7789820:S	1	7789820
0.0022818	chr1:7801540:S	1	7801540
0.0026354	chr1:7801624:S	1	7801624
0.0026912	chr1:7806794:I:0	1	7806794
0.0064302	chr1:7806794:I:1	1	7806794
0.0074808	chr1:7807686:S	1	7807686
0.0075457	chr1:7815752:S	1	7815752
0.0016653	chr1:7819003:S	1	7819003
0.0017599	chr1:7823557:S	1	7823557
0.0017587	chr1:7825294:S	1	7825294
0.0022479	chr1:7826364:S	1	7826364
0.0017131	chr1:7829881:S	1	7829881
0.0017155	chr1:7830741:S	1	7830741
0.0017175	chr1:7831737:S	1	7831737
0.0035004	chr1:7835009:S	1	7835009
0.0039182	chr1:7837928:S	1	7837928
0.0019583	chr1:7838062:I:0	1	7838062
0.0019711	chr1:7838062:I:1	1	7838062
0.0020209	chr1:7845853:I	1	7845853
0.0020237	chr1:7845948:S	1	7845948
0.0032797	chr1:7847908:I	1	7847908
0.0023142	chr1:7847910:I	1	7847910
0.0018967	chr1:7847911:S	1	7847911
0.0074815	chr1:7856571:S	1	7856571
0.0065403	chr1:7868049:S	1	7868049
0.0091378	chr1:7872047:S	1	7872047
0.0039313	chr1:7872078:S	1	7872078
0.0092715	chr1:7874322:S	1	7874322
0.003706	chr1:7903279:I	1	7903279
0.0067809	chr1:7929157:I:2	1	7929157
0.0027259	chr1:7962593:S	1	7962593
0.0054469	chr1:7972521:S	1	7972521
0.0059639	chr1:7978153:I	1	7978153
0.0092277	chr1:7986969:I:0	1	7986969
0.0063015	chr1:8004590:I	1	8004590
0.0027428	chr1:8020640:S	1	8020640
0.0069504	chr1:8062536:I	1	8062536
0.0069504	chr1:8062543:S	1	8062543
0.0027515	chr1:8066403:I	1	8066403
0.00085313	chr1:8068513:I	1	8068513
0.0077921	chr1:8207505:S	1	8207505
0.0092722	chr1:8225969:I:3	1	8225969
0.0098032	chr1:8240859:S	1	8240859
0.0062686	chr1:8257074:S	1	8257074
0.0096828	chr1:8264406:S	1	8264406
0.0096828	chr1:8268467:S	1	8268467
0.0035551	chr1:8299080:I	1	8299080
0.0021488	chr1:8304244:I	1	8304244
0.0037139	chr1:8310292:S	1	8310292
0.002475	chr1:8334804:S	1	8334804
0.0043336	chr1:8335484:S	1	8335484
0.0046631	chr1:8347507:S	1	8347507
0.0031432	chr1:8376248:S	1	8376248
0.0044308	chr1:8386016:I:0	1	8386016
0.00311	chr1:8423178:S	1	8423178
0.0038378	chr1:8438841:S	1	8438841
0.0075627	chr1:8443459:I:0	1	8443459
0.0027859	chr1:8466649:S	1	8466649
0.0023969	chr1:8490343:I:0	1	8490343
0.0027943	chr1:8494015:S	1	8494015
0.0098892	chr1:8496069:S	1	8496069
0.0077916	chr1:8498099:S	1	8498099
0.0091988	chr1:8498700:S	1	8498700
0.0067184	chr1:8498730:I:1	1	8498730
0.0021117	chr1:8500901:S	1	8500901
0.0072534	chr1:8529287:I:3	1	8529287
0.0028183	chr1:8557737:S	1	8557737
0.0030936	chr1:8557833:I	1	8557833
0.0028183	chr1:8558304:S	1	8558304
0.00074168	chr1:8564832:I:2	1	8564832
0.0030933	chr1:8565206:I	1	8565206
0.0022998	chr1:8578092:S	1	8578092
0.0091201	chr1:8631998:S	1	8631998
0.0091526	chr1:8636656:S	1	8636656
0.002802	chr1:8678326:S	1	8678326
0.0019931	chr1:8685126:S	1	8685126
0.0089221	chr1:8743426:I:2	1	8743426
0.0056295	chr1:8759838:I:4	1	8759838
0.0035802	chr1:8805844:I:1	1	8805844
0.00082733	chr1:8844002:S	1	8844002
0.0046756	chr1:8844514:I	1	8844514
0.0098068	chr1:8880227:I	1	8880227
0.0011478	chr1:8894625:S	1	8894625
0.0060346	chr1:8952153:S	1	8952153
0.0015283	chr1:8968876:S	1	8968876
0.0055673	chr1:8970518:I	1	8970518
0.0080943	chr1:8978672:I:2	1	8978672
0.0098094	chr1:8997650:S	1	8997650
0.0034414	chr1:9000805:S	1	9000805
0.008767	chr1:9009029:S	1	9009029
0.0028234	chr1:9015123:S	1	9015123
0.0054188	chr1:9028355:I:0	1	9028355
0.0025856	chr1:9028355:I:5	1	9028355
0.0052643	chr1:9053187:I:1	1	9053187
0.0031471	chr1:9053198:I	1	9053198
0.0011243	chr1:9060237:I:3	1	9060237
0.0070032	chr1:9060525:I	1	9060525
0.0078997	chr1:9061338:S	1	9061338
0.0076874	chr1:9061439:S	1	9061439
0.0085941	chr1:9061723:S	1	9061723
0.003702	chr1:9062449:S:0	1	9062449
0.0048102	chr1:9062449:S:1	1	9062449
0.0091391	chr1:9067399:S	1	9067399
0.0065652	chr1:9071959:S:0	1	9071959
0.006575	chr1:9071959:S:2	1	9071959
0.0072899	chr1:9072461:S	1	9072461
0.00050652	chr1:9111506:S	1	9111506
0.006451	chr1:9112066:S	1	9112066
0.0075806	chr1:9116730:I:4	1	9116730
0.0071051	chr1:9123174:I:3	1	9123174
0.0090194	chr1:9123174:I:6	1	9123174
0.0092165	chr1:9123352:I:0	1	9123352
0.00024276	chr1:9123356:S	1	9123356
0.007661	chr1:9123537:I:1	1	9123537
0.0043775	chr1:9163565:S	1	9163565
0.0032218	chr1:9164171:S	1	9164171
0.0064452	chr1:9171905:S	1	9171905
0.0057492	chr1:9189508:S	1	9189508
0.0095211	chr1:9221219:S	1	9221219
0.0021313	chr1:9227941:I:2	1	9227941
0.00069229	chr1:9233965:S	1	9233965
0.00096082	chr1:9233965:I	1	9233965
0.0058115	chr1:9236241:S	1	9236241
0.0096081	chr1:9247003:S	1	9247003
0.0004971	chr1:9262558:S	1	9262558
0.0054714	chr1:9280660:S	1	9280660
0.0018954	chr1:9281037:S	1	9281037
0.0057077	chr1:9291437:S:2	1	9291437
0.001803	chr1:9295217:I:6	1	9295217
0.007625	chr1:9299468:I:0	1	9299468
0.0097194	chr1:9302681:S	1	9302681
0.0097159	chr1:9303332:S	1	9303332
0.0077298	chr1:9308077:S	1	9308077
0.0003983	chr1:9310457:S	1	9310457
0.0096614	chr1:9314417:S	1	9314417
0.0092685	chr1:9315527:S	1	9315527
0.009986	chr1:9316416:S	1	9316416
0.0059847	chr1:9316760:S	1	9316760
0.0059847	chr1:9316780:S	1	9316780
0.0083509	chr1:9318466:S	1	9318466
0.0048387	chr1:9319682:S	1	9319682
0.0058586	chr1:9319777:S	1	9319777
0.0021923	chr1:9320279:S	1	9320279
0.0068602	chr1:9324489:S	1	9324489
0.0085293	chr1:9325225:S	1	9325225
0.0037852	chr1:9326402:S	1	9326402
0.0071163	chr1:9326646:S	1	9326646
0.0054915	chr1:9327144:S	1	9327144
0.0046174	chr1:9328212:S	1	9328212
0.0062004	chr1:9328369:S	1	9328369
0.0040019	chr1:9328789:S	1	9328789
0.0087782	chr1:9329704:I:2	1	9329704
0.0095114	chr1:9330196:S	1	9330196
0.0028324	chr1:9330463:S	1	9330463
0.0066027	chr1:9330470:I	1	9330470
0.0008171	chr1:9330473:I:2	1	9330473
0.0034042	chr1:9330704:I:1	1	9330704
0.0073099	chr1:9330704:I:3	1	9330704
0.0080374	chr1:9330893:S	1	9330893
0.0032412	chr1:9330906:S	1	9330906
0.0078114	chr1:9331871:S	1	9331871
0.0080116	chr1:9332230:S	1	9332230
0.007814	chr1:9332262:S	1	9332262
0.0097208	chr1:9332803:S	1	9332803
0.0029262	chr1:9334140:S	1	9334140
0.0078748	chr1:9334167:S	1	9334167
0.0054726	chr1:9334862:S	1	9334862
0.0063386	chr1:9335066:S	1	9335066
0.0053767	chr1:9335156:I	1	9335156
0.0026956	chr1:9335335:S	1	9335335
0.0029539	chr1:9336659:S	1	9336659
0.003009	chr1:9336876:S	1	9336876
0.0079406	chr1:9338140:S	1	9338140
0.009469	chr1:9347943:I:0	1	9347943
0.00051212	chr1:9357408:S	1	9357408
0.0067616	chr1:9359705:I:5	1	9359705
0.0015885	chr1:9379747:I:3	1	9379747
0.0051273	chr1:9379767:I:6	1	9379767
0.005008	chr1:9379784:I:0	1	9379784
0.0075403	chr1:9379784:I:5	1	9379784
0.0074874	chr1:9388264:S	1	9388264
0.0073704	chr1:9396917:S	1	9396917
0.0076246	chr1:9409484:S	1	9409484
0.00011374	chr1:9410151:S	1	9410151
0.00050866	chr1:9412286:S	1	9412286
0.006813	chr1:9422013:S	1	9422013
0.0055897	chr1:9434012:S	1	9434012
4.77e-05	chr1:9470231:I	1	9470231
0.0037792	chr1:9477703:S	1	9477703
0.0095946	chr1:9478105:I	1	9478105
0.0005107	chr1:9485041:S	1	9485041
0.0074044	chr1:9487080:I	1	9487080
0.0077545	chr1:9496351:S	1	9496351
0.0078126	chr1:9507318:S	1	9507318
0.0064497	chr1:9510937:I:4	1	9510937
0.0013459	chr1:9511111:S	1	9511111
0.0056965	chr1:9515475:S	1	9515475
0.0085705	chr1:9516166:I	1	9516166
0.0044971	chr1:9529908:S	1	9529908
0.0093709	chr1:9531897:S	1	9531897
0.0049352	chr1:9559061:S	1	9559061
0.0062526	chr1:9568708:S	1	9568708
0.00669	chr1:9581729:I:0	1	9581729
0.0082801	chr1:9581729:I:5	1	9581729
0.00671	chr1:9644792:S	1	9644792
0.0037855	chr1:9667175:S	1	9667175
0.0084578	chr1:9693400:I:1	1	9693400
0.0093299	chr1:9734159:S	1	9734159
0.0023962	chr1:9790552:S	1	9790552
0.0022806	chr1:9833756:S	1	9833756
0.0073694	chr1:9850042:S	1	9850042
0.0073678	chr1:9850107:S	1	9850107
0.0073633	chr1:9869630:S	1	9869630
0.0017448	chr1:9871848:S	1	9871848
0.00734	chr1:9874740:S	1	9874740
0.0042759	chr1:9889713:S	1	9889713
0.0070321	chr1:9902658:S	1	9902658
0.0016595	chr1:9903962:I	1	9903962
0.0080091	chr1:9910455:I	1	9910455
0.0017633	chr1:9910458:S	1	9910458
0.006831	chr1:9918860:S	1	9918860
0.0036965	chr1:9931258:S	1	9931258
0.0064622	chr1:9932099:I:0	1	9932099
0.0060008	chr1:9942097:S	1	9942097
0.0068244	chr1:9945436:S	1	9945436
0.0078552	chr1:9967224:S	1	9967224
0.0034884	chr1:9971354:S	1	9971354
0.003689	chr1:9974269:I	1	9974269
0.0035564	chr1:9979161:S	1	9979161
0.0055984	chr1:9995205:S	1	9995205
0.0093179	chr1:10016849:S	1	10016849
0.0037561	chr1:10045321:S	1	10045321
0.0068156	chr1:10066735:S	1	10066735
0.002486	chr1:10086869:I	1	10086869
0.0094352	chr1:10091044:S	1	10091044
0.003087	chr1:10144733:I:4	1	10144733
0.0054252	chr1:10147533:S	1	10147533
0.0054238	chr1:10149361:S	1	10149361
0.0053828	chr1:10156188:I:0	1	10156188
0.0054097	chr1:10156188:I:2	1	10156188
0.0054097	chr1:10156332:S	1	10156332
0.0053384	chr1:10162092:S	1	10162092
0.0062168	chr1:10170448:S	1	10170448
0.0061492	chr1:10171754:S	1	10171754
0.0061023	chr1:10171927:S	1	10171927
0.006064	chr1:10172066:S	1	10172066
0.0032163	chr1:10173398:S	1	10173398
0.0052715	chr1:10173885:S	1	10173885
0.0052697	chr1:10173889:S	1	10173889
0.0068145	chr1:10178409:S	1	10178409
0.00887	chr1:10180036:S	1	10180036
0.0089865	chr1:10181529:S	1	10181529
0.0060097	chr1:10181778:S	1	10181778
0.0062217	chr1:10184214:S	1	10184214
0.0062193	chr1:10184734:S	1	10184734
0.0036933	chr1:10186185:I	1	10186185
0.005983	chr1:10186186:I:2	1	10186186
0.003792	chr1:10186866:S	1	10186866
0.0072903	chr1:10188959:S	1	10188959
0.006539	chr1:10190894:I:0	1	10190894
0.0010859	chr1:10190894:I:1	1	10190894
0.00095355	chr1:10190908:I	1	10190908
0.00094177	chr1:10190911:I	1	10190911
0.0048566	chr1:10194475:S	1	10194475
0.0010195	chr1:10198874:S	1	10198874
0.0085671	chr1:10206432:S	1	10206432
0.0071505	chr1:10212902:S	1	10212902
0.0092943	chr1:10251331:I:1	1	10251331
0.0042471	chr1:10397695:S	1	10397695
0.0049099	chr1:10416704:S	1	10416704
0.0015312	chr1:10423775:S	1	10423775
0.0053693	chr1:10423894:S	1	10423894
0.0096021	chr1:10435668:I:0	1	10435668
0.0035178	chr1:10437758:I:1	1	10437758
0.00056683	chr1:10438985:I	1	10438985
0.0069707	chr1:10439179:S	1	10439179
0.0076583	chr1:10450395:S	1	10450395
0.0017158	chr1:10455052:I:4	1	10455052
0.0080087	chr1:10461600:S	1	10461600
0.0079487	chr1:10568323:I:0	1	10568323
0.0038191	chr1:10578317:S	1	10578317
0.0074337	chr1:10596607:S	1	10596607
0.0074285	chr1:10604509:S	1	10604509
0.0095323	chr1:10673441:S	1	10673441
0.0032583	chr1:10673465:I	1	10673465
0.0028064	chr1:10682885:S	1	10682885
0.0082644	chr1:10695578:I	1	10695578
0.0036759	chr1:10705384:S	1	10705384
0.0056719	chr1:10743959:S	1	10743959
0.0017281	chr1:10760177:S	1	10760177
0.0057831	chr1:10805089:I:3	1	10805089
0.0098459	chr1:10815937:S	1	10815937
0.0057263	chr1:10818040:S	1	10818040
0.0050245	chr1:10821202:S	1	10821202
0.0029636	chr1:10841906:S	1	10841906
0.0081683	chr1:10848762:S	1	10848762
0.0040761	chr1:10848954:S	1	10848954
0.0031546	chr1:10858129:S	1	10858129
0.0041611	chr1:10858141:S	1	10858141
0.0092286	chr1:10864091:S	1	10864091
0.0009921	chr1:10892704:S	1	10892704
0.0033225	chr1:10919421:S	1	10919421
0.0033642	chr1:10922244:S	1	10922244
0.0081184	chr1:10935576:S	1	10935576
0.0040194	chr1:10953228:S	1	10953228
0.0029605	chr1:10994339:S	1	10994339
0.0092002	chr1:11008099:S	1	11008099
0.0096825	chr1:11011270:I:2	1	11011270
0.0099091	chr1:11011317:I	1	11011317
0.0048826	chr1:11011335:I:1	1	11011335
0.0049337	chr1:11011335:I:2	1	11011335
0.0037202	chr1:11020306:S	1	11020306
0.0092548	chr1:11076684:S	1	11076684
0.0074193	chr1:11083465:S	1	11083465
0.0016453	chr1:11090287:S:1	1	11090287
0.0037244	chr1:11103058:I	1	11103058
0.0037968	chr1:11134458:S	1	11134458
0.0017711	chr1:11150515:S	1	11150515
0.0043545	chr1:11151141:S	1	11151141
0.0021574	chr1:11154067:I:1	1	11154067
0.0074009	chr1:11163746:S	1	11163746
0.0095763	chr1:11202420:I:2	1	11202420
0.0028262	chr1:11212934:S	1	11212934
0.001645	chr1:11230407:I	1	11230407
0.0022754	chr1:11231890:I:1	1	11231890
0.0015669	chr1:11250178:I:2	1	11250178
0.0026762	chr1:11264867:I:2	1	11264867
0.0018208	chr1:11275337:S	1	11275337
0.0079319	chr1:11284563:S	1	11284563
0.0066346	chr1:11290083:S	1	11290083
0.0085934	chr1:11367709:S	1	11367709
0.0016888	chr1:11395212:S	1	11395212
0.0015562	chr1:11407566:S	1	11407566
0.0028031	chr1:11434347:S	1	11434347
0.0038811	chr1:11435350:S	1	11435350
0.0078754	chr1:11488936:S	1	11488936
0.0012287	chr1:11494869:S	1	11494869
0.0028002	chr1:11495022:S	1	11495022
0.0044133	chr1:11508195:S	1	11508195
0.0052228	chr1:11522728:S	1	11522728
0.0087864	chr1:11599059:S	1	11599059
0.0096927	chr1:11600653:S	1	11600653
0.0095479	chr1:11601008:S	1	11601008
0.0096867	chr1:11601260:S	1	11601260
0.0096687	chr1:11601417:S	1	11601417
0.009681	chr1:11601452:S	1	11601452
0.0095569	chr1:11602703:S	1	11602703
0.0095192	chr1:11602769:S	1	11602769
0.0060444	chr1:11603885:I:0	1	11603885
0.005365	chr1:11603885:I:5	1	11603885
0.0094762	chr1:11604417:S	1	11604417
0.0093916	chr1:11604864:S	1	11604864
0.0094329	chr1:11604865:S	1	11604865
0.0094324	chr1:11604898:S	1	11604898
0.0086606	chr1:11605678:I:2	1	11605678
0.0090542	chr1:11605977:S	1	11605977
0.0087132	chr1:11606224:S	1	11606224
0.0096664	chr1:11607074:S	1	11607074
0.0095667	chr1:11609002:S	1	11609002
0.008827	chr1:11609272:S	1	11609272
0.0088686	chr1:11609717:S	1	11609717
0.0088877	chr1:11609899:S	1	11609899
0.00901	chr1:11609968:S	1	11609968
0.0090682	chr1:11609989:S	1	11609989
0.0039895	chr1:11610672:S	1	11610672
0.0050849	chr1:11610902:S	1	11610902
0.0056154	chr1:11611017:S	1	11611017
0.0051754	chr1:11611285:S	1	11611285
0.0032112	chr1:11612181:S	1	11612181
0.0051894	chr1:11612350:S	1	11612350
0.005661	chr1:11612444:S	1	11612444
0.0056639	chr1:11612552:S	1	11612552
0.001273	chr1:11666037:I:4	1	11666037
0.0086866	chr1:11705496:S	1	11705496
0.0083359	chr1:11711194:I	1	11711194
0.0060416	chr1:11718315:I:1	1	11718315
0.0068222	chr1:11733050:S	1	11733050
0.0074572	chr1:11800163:I	1	11800163
0.0088973	chr1:11801324:S	1	11801324
0.0068725	chr1:11818408:S	1	11818408
0.0083432	chr1:11826415:S	1	11826415
0.0011225	chr1:11830737:I:2	1	11830737
0.0096251	chr1:11846619:I:1	1	11846619
0.0075747	chr1:11861234:S	1	11861234
0.0072665	chr1:11862702:S	1	11862702
0.0075651	chr1:11863445:S	1	11863445
0.0049748	chr1:11871395:S	1	11871395
0.0063968	chr1:11893923:S	1	11893923
0.0090945	chr1:11899603:S	1	11899603
0.0075698	chr1:11903426:S	1	11903426
0.0091028	chr1:11925063:S	1	11925063
0.0020409	chr1:11927258:I	1	11927258
0.0032458	chr1:11938269:S	1	11938269
0.0041289	chr1:11943301:I:1	1	11943301
0.007918	chr1:11985746:S	1	11985746
0.0011013	chr1:11991919:I	1	11991919
0.0063369	chr1:12017264:I	1	12017264
0.0052207	chr1:12019322:S	1	12019322
0.0053967	chr1:12027256:S	1	12027256
0.0014212	chr1:12028970:S	1	12028970
0.0033875	chr1:12029877:S	1	12029877
0.001409	chr1:12032014:S	1	12032014
0.0011932	chr1:12042798:S	1	12042798
0.0067339	chr1:12049004:S	1	12049004
0.0047197	chr1:12069758:S	1	12069758
0.0063662	chr1:12103644:I:1	1	12103644
0.001466	chr1:12108368:S	1	12108368
0.0031617	chr1:12110046:S	1	12110046
0.0022019	chr1:12159919:S:0	1	12159919
0.0021853	chr1:12159919:S:1	1	12159919
0.0051156	chr1:12165819:S:1	1	12165819
0.0058396	chr1:12170472:S	1	12170472
0.005109	chr1:12171017:S	1	12171017
0.0028324	chr1:12172412:S	1	12172412
0.0082908	chr1:12192102:S	1	12192102
0.0051745	chr1:12217548:S	1	12217548
8.97e-05	chr1:12240590:S	1	12240590
0.0016289	chr1:12240669:I	1	12240669
0.0082817	chr1:12246597:S	1	12246597
0.0010227	chr1:12253275:S	1	12253275
0.0048041	chr1:12258308:S	1	12258308
0.0018912	chr1:12267437:S	1	12267437
0.0058434	chr1:12272392:I:5	1	12272392
0.0012278	chr1:12274110:S	1	12274110
0.0013467	chr1:12274512:S	1	12274512
0.00095476	chr1:12290966:S	1	12290966
0.0097841	chr1:12305867:S	1	12305867
0.0015954	chr1:12308597:S:2	1	12308597
0.0064225	chr1:12309653:S:0	1	12309653
0.0051845	chr1:12309653:S:2	1	12309653
0.00087877	chr1:12316722:S	1	12316722
0.0051846	chr1:12327152:S	1	12327152
0.0011907	chr1:12338441:S	1	12338441
0.0078132	chr1:12342463:S	1	12342463
0.00051973	chr1:12363220:S	1	12363220
0.0010317	chr1:12374828:S	1	12374828
0.0012089	chr1:12386869:S	1	12386869
0.0082863	chr1:12390650:S	1	12390650
0.0012092	chr1:12396547:I	1	12396547
0.005189	chr1:12409573:S	1	12409573
0.0082846	chr1:12409849:S	1	12409849
0.0082833	chr1:12420253:S	1	12420253
0.0097418	chr1:12441718:S:1	1	12441718
0.0048073	chr1:12450645:S	1	12450645
0.0082915	chr1:12458699:S	1	12458699
0.0082934	chr1:12459727:S	1	12459727
0.0082909	chr1:12467136:S	1	12467136
0.0094278	chr1:12490769:S	1	12490769
0.0092771	chr1:12490999:S	1	12490999
0.0043718	chr1:12498195:S	1	12498195
0.0020866	chr1:12512719:I:0	1	12512719
0.0029354	chr1:12512719:I:2	1	12512719
0.0026091	chr1:12517597:I:0	1	12517597
0.0077628	chr1:12527337:S	1	12527337
0.0010522	chr1:12543294:S	1	12543294
0.0058688	chr1:12546099:S	1	12546099
0.0058614	chr1:12546360:S	1	12546360
0.0031618	chr1:12548144:S	1	12548144
0.0042428	chr1:12549056:S	1	12549056
0.00049684	chr1:12549444:S	1	12549444
0.0080754	chr1:12551379:I	1	12551379
0.0092546	chr1:12555065:I:0	1	12555065
0.0024758	chr1:12569216:I:0	1	12569216
0.0015459	chr1:12569231:S	1	12569231
8.76e-05	chr1:12574775:S	1	12574775
0.0045805	chr1:12574951:S	1	12574951
0.0084025	chr1:12579924:S	1	12579924
0.0091138	chr1:12582400:S	1	12582400
0.0062245	chr1:12583323:I:6	1	12583323
0.0010478	chr1:12591970:S	1	12591970
0.0080099	chr1:12606299:S:0	1	12606299
0.008009	chr1:12606299:S:1	1	12606299
0.0047605	chr1:12606731:S	1	12606731
0.0033591	chr1:12617121:S	1	12617121
0.0061192	chr1:12617833:S	1	12617833
0.0062738	chr1:12631410:S	1	12631410
0.0038705	chr1:12634034:S	1	12634034
0.0031481	chr1:12639957:S	1	12639957
0.0077159	chr1:12646458:S	1	12646458
0.0040244	chr1:12648005:I	1	12648005
0.0045451	chr1:12650471:S	1	12650471
0.0064633	chr1:12652278:S	1	12652278
0.0046534	chr1:12664376:I:1	1	12664376
0.0075478	chr1:12673227:I:1	1	12673227
0.0076381	chr1:12675605:I:1	1	12675605
0.0032154	chr1:12692198:S	1	12692198
0.0047983	chr1:12695408:S	1	12695408
0.0064301	chr1:12702489:S	1	12702489
0.0066806	chr1:12703779:S	1	12703779
0.0063371	chr1:12708067:S	1	12708067
0.00028506	chr1:12728542:S	1	12728542
0.0079881	chr1:12738734:S	1	12738734
0.0098028	chr1:12743061:S	1	12743061
0.00025053	chr1:12748217:S:0	1	12748217
0.00025054	chr1:12748217:S:2	1	12748217
0.0058605	chr1:12757305:S	1	12757305
0.0043502	chr1:12761518:S	1	12761518
0.00058538	chr1:12765069:S	1	12765069
0.0048418	chr1:12770215:S	1	12770215
0.0067718	chr1:12777108:S	1	12777108
0.0066689	chr1:12777684:S	1	12777684
0.0058706	chr1:12796138:S	1	12796138
0.0040269	chr1:12797906:S	1	12797906
0.0091959	chr1:12830845:S	1	12830845
0.0049377	chr1:12831532:S	1	12831532
0.0024654	chr1:12836938:S	1	12836938
0.0063765	chr1:12849325:I:1	1	12849325
0.0010535	chr1:12867191:S	1	12867191
0.0069707	chr1:12867507:I:1	1	12867507
0.008798	chr1:12867509:I:1	1	12867509
0.0085753	chr1:12867519:I:5	1	12867519
0.0060463	chr1:12867673:I:2	1	12867673
0.0058727	chr1:12867714:I	1	12867714
0.0070453	chr1:12873681:S	1	12873681
0.009458	chr1:12874532:I:1	1	12874532
0.0067335	chr1:12874589:S	1	12874589
0.0077008	chr1:12881716:S	1	12881716
0.0081513	chr1:12881902:S	1	12881902
0.0095056	chr1:12887213:S	1	12887213
0.0098947	chr1:12891012:S	1	12891012
0.0054287	chr1:12929658:S	1	12929658
0.0030319	chr1:12929699:S:0	1	12929699
0.0030301	chr1:12929699:S:2	1	12929699
0.0084811	chr1:12933128:S	1	12933128
0.00019252	chr1:12933816:S:2	1	12933816
7.04e-05	chr1:12936650:S	1	12936650
0.0096511	chr1:12938786:S	1	12938786
0.0064407	chr1:12942793:S	1	12942793
0.0014699	chr1:12947891:S	1	12947891
0.0082194	chr1:12948523:S	1	12948523
0.0062355	chr1:12949979:S	1	12949979
0.0079511	chr1:13005095:S	1	13005095
0.0030849	chr1:13005102:S	1	13005102
0.0084065	chr1:13006305:S	1	13006305
7.04e-05	chr1:13018396:S	1	13018396
0.0056644	chr1:13025576:I:0	1	13025576
0.0067306	chr1:13025576:I:1	1	13025576
0.0012764	chr1:13025586:I	1	13025586
0.0062351	chr1:13028636:S	1	13028636
0.00081981	chr1:13031726:S	1	13031726
0.0097633	chr1:13037820:I:3	1	13037820
0.00065857	chr1:13041038:S	1	13041038
0.0021077	chr1:13045911:S	1	13045911
0.0013332	chr1:13046162:S	1	13046162
0.0041757	chr1:13053299:S	1	13053299
0.0076566	chr1:13053374:S	1	13053374
0.0028072	chr1:13055932:S	1	13055932
0.0095617	chr1:13058322:S	1	13058322
0.0068268	chr1:13059246:S	1	13059246
0.0059242	chr1:13089266:I:1	1	13089266
0.0029971	chr1:13089267:I:1	1	13089267
0.0089028	chr1:13089269:I:0	1	13089269
0.00055122	chr1:13089510:S	1	13089510
0.0023769	chr1:13093959:S	1	13093959
0.0033814	chr1:13108691:S	1	13108691
0.0024035	chr1:13115560:S	1	13115560
0.0044333	chr1:13121000:S	1	13121000
0.0058095	chr1:13125304:I:2	1	13125304
0.0067433	chr1:13125420:S	1	13125420
0.0062098	chr1:13149886:S	1	13149886
0.00098913	chr1:13156525:I	1	13156525
0.0028645	chr1:13156527:I	1	13156527
0.0026037	chr1:13156528:I:2	1	13156528
0.0017206	chr1:13156529:I	1	13156529
0.0016973	chr1:13156530:I	1	13156530
0.0021394	chr1:13156531:I	1	13156531
0.0084039	chr1:13156532:I	1	13156532
0.0080292	chr1:13158668:S:2	1	13158668
0.0032446	chr1:13170034:S	1	13170034
0.0062059	chr1:13172343:S	1	13172343
0.0053643	chr1:13172966:S	1	13172966
0.0028801	chr1:13176074:S	1	13176074
0.0068968	chr1:13189930:S	1	13189930
0.0094123	chr1:13190952:I:2	1	13190952
0.003432	chr1:13191028:I	1	13191028
0.0065022	chr1:13203403:I:0	1	13203403
0.009249	chr1:13203529:I:2	1	13203529
0.0029956	chr1:13204512:S	1	13204512
0.0091619	chr1:13204834:S	1	13204834
0.0011154	chr1:13230508:S	1	13230508
0.0013428	chr1:13230728:S	1	13230728
0.0061718	chr1:13233326:S	1	13233326
0.0061772	chr1:13234989:S	1	13234989
7.03e-05	chr1:13240742:S	1	13240742
0.007224	chr1:13250824:S	1	13250824
0.0053525	chr1:13251146:S	1	13251146
0.0081833	chr1:13253269:S	1	13253269
0.0062419	chr1:13262018:S	1	13262018
0.0017098	chr1:13263859:S	1	13263859
0.0068051	chr1:13264302:S	1	13264302
0.0072147	chr1:13265213:S	1	13265213
2.72e-05	chr1:13267973:S:1	1	13267973
0.0062038	chr1:13268367:S	1	13268367
0.0068057	chr1:13268375:I	1	13268375
0.0098384	chr1:13281270:S	1	13281270
0.0080047	chr1:13286147:I:2	1	13286147
0.0038734	chr1:13286218:I:2	1	13286218
0.0078604	chr1:13287594:S	1	13287594
0.0025823	chr1:13298862:S	1	13298862
4.52e-05	chr1:13299040:S	1	13299040
0.0092472	chr1:13311863:S	1	13311863
4.53e-05	chr1:13315511:S	1	13315511
0.0067467	chr1:13317041:S	1	13317041
0.0025749	chr1:13317836:S	1	13317836
0.0061379	chr1:13318860:S:0	1	13318860
0.0060351	chr1:13318860:S:2	1	13318860
0.0050857	chr1:13326242:I:1	1	13326242
0.0092116	chr1:13332357:S	1	13332357
0.0015263	chr1:13333661:S	1	13333661
0.0062619	chr1:13334364:S:2	1	13334364
0.0095602	chr1:13357305:S	1	13357305
0.0054841	chr1:13366771:S	1	13366771
0.0054556	chr1:13380724:S	1	13380724
0.0025289	chr1:13382060:I:2	1	13382060
0.0040547	chr1:13392766:S	1	13392766
0.0081374	chr1:13393204:S	1	13393204
0.0017608	chr1:13422229:I:5	1	13422229
0.007158	chr1:13448739:I:2	1	13448739
0.00050263	chr1:13452698:S	1	13452698
0.0075979	chr1:13465713:I:3	1	13465713
7.42e-05	chr1:13466201:S	1	13466201
0.0057798	chr1:13498249:I:2	1	13498249
0.0069681	chr1:13507817:S:2	1	13507817
0.008953	chr1:13516807:S	1	13516807
0.0044361	chr1:13543747:S	1	13543747
0.0044371	chr1:13552290:S	1	13552290
0.0038633	chr1:13576762:S	1	13576762
0.0094169	chr1:13600978:S	1	13600978
0.0098305	chr1:13602046:I:0	1	13602046
0.004287	chr1:13641968:S	1	13641968
0.0069304	chr1:13654199:I:0	1	13654199
0.0024604	chr1:13672569:I:0	1	13672569
0.004393	chr1:13718654:S	1	13718654
0.0042868	chr1:13724557:S	1	13724557
0.0073128	chr1:13724876:S	1	13724876
0.00055548	chr1:13738059:S	1	13738059
0.00075078	chr1:13747366:S:0	1	13747366
0.0013506	chr1:13747366:S:2	1	13747366
0.0043485	chr1:13775342:S	1	13775342
0.0097449	chr1:13793588:S	1	13793588
0.0042898	chr1:13829715:S	1	13829715
0.0043675	chr1:13840951:I:5	1	13840951
0.0095833	chr1:13857068:S	1	13857068
0.0023875	chr1:13869986:I:0	1	13869986
0.00445	chr1:13877450:S	1	13877450
0.0048957	chr1:13882762:S	1	13882762
0.0058879	chr1:13903636:S	1	13903636
0.0025613	chr1:13908019:S	1	13908019
0.0025613	chr1:13908023:S:1	1	13908023
0.0079566	chr1:13909667:I	1	13909667
0.0095875	chr1:13912280:S	1	13912280
0.0024322	chr1:13913091:S	1	13913091
9.58e-05	chr1:13917078:I	1	13917078
0.0076344	chr1:13970332:S	1	13970332
0.0029304	chr1:13981110:I:4	1	13981110
0.0046314	chr1:14002901:S	1	14002901
0.0069879	chr1:14084880:S	1	14084880
0.0097818	chr1:14092546:S	1	14092546
0.0019027	chr1:14094042:S	1	14094042
0.0041667	chr1:14101082:S	1	14101082
0.0051791	chr1:14101087:S	1	14101087
0.0055609	chr1:14115821:S	1	14115821
0.0040596	chr1:14141797:S	1	14141797
0.0086498	chr1:14255119:I:1	1	14255119
0.0028396	chr1:14310867:S	1	14310867
0.0098292	chr1:14326201:S	1	14326201
0.0053544	chr1:14329217:S	1	14329217
0.0046932	chr1:14331860:S	1	14331860
0.0092277	chr1:14335106:I:2	1	14335106
0.0033473	chr1:14340151:S	1	14340151
0.0030816	chr1:14342019:S	1	14342019
0.0067231	chr1:14344163:I:1	1	14344163
0.0043867	chr1:14347322:S	1	14347322
0.0043004	chr1:14347771:S	1	14347771
0.0085579	chr1:14350085:S	1	14350085
0.0058904	chr1:14352797:S	1	14352797
0.0055069	chr1:14358360:S	1	14358360
0.0091349	chr1:14361794:S	1	14361794
0.0093501	chr1:14370833:S	1	14370833
0.0028428	chr1:14388204:S	1	14388204
0.0054994	chr1:14417011:I:6	1	14417011
0.0012636	chr1:14419766:S	1	14419766
0.0014738	chr1:14459886:I	1	14459886
0.0081766	chr1:14552218:S	1	14552218
0.0026128	chr1:14557658:I	1	14557658
0.001904	chr1:14581577:S	1	14581577
0.0017055	chr1:14589457:S	1	14589457
0.0017835	chr1:14592589:S	1	14592589
0.0096389	chr1:14594013:S	1	14594013
0.00051425	chr1:14594632:S	1	14594632
0.0010465	chr1:14595565:S	1	14595565
0.0075751	chr1:14600666:I:5	1	14600666
0.0030954	chr1:14603075:S	1	14603075
0.005547	chr1:14614698:S	1	14614698
0.0051873	chr1:14618545:S	1	14618545
0.0096772	chr1:14619202:I:3	1	14619202
0.0061955	chr1:14621391:S	1	14621391
0.0032582	chr1:14621424:S	1	14621424
0.0057454	chr1:14622925:I:1	1	14622925
0.0037332	chr1:14623388:S	1	14623388
0.005995	chr1:14626329:S	1	14626329
0.0029347	chr1:14632916:I	1	14632916
0.0032034	chr1:14632920:I	1	14632920
0.0053925	chr1:14632921:I	1	14632921
0.00025632	chr1:14636951:S	1	14636951
0.0081606	chr1:14637758:S	1	14637758
0.00047469	chr1:14639884:S	1	14639884
0.0093373	chr1:14647875:S	1	14647875
0.00029088	chr1:14649630:S	1	14649630
0.0078832	chr1:14654287:I:3	1	14654287
0.0011093	chr1:14654569:S	1	14654569
0.0011103	chr1:14654744:S	1	14654744
0.0011127	chr1:14654918:S	1	14654918
0.00010329	chr1:14655362:S	1	14655362
0.00011253	chr1:14655424:S	1	14655424
0.00015048	chr1:14656329:S	1	14656329
0.0012604	chr1:14658033:S	1	14658033
0.00011886	chr1:14658862:S	1	14658862
0.00011055	chr1:14659099:S	1	14659099
0.0015131	chr1:14659871:S	1	14659871
0.0068859	chr1:14660073:S	1	14660073
0.0089327	chr1:14660527:I:0	1	14660527
0.0089227	chr1:14660527:I:2	1	14660527
0.0058516	chr1:14660541:I:1	1	14660541
0.0048865	chr1:14660839:S	1	14660839
0.0062247	chr1:14662944:I:0	1	14662944
0.0026541	chr1:14662959:I:0	1	14662959
0.0021141	chr1:14662959:I:2	1	14662959
0.0020488	chr1:14662966:S	1	14662966
0.002616	chr1:14664595:S	1	14664595
0.0030678	chr1:14665330:S	1	14665330
0.0092643	chr1:14665932:I:4	1	14665932
0.0051323	chr1:14666935:S	1	14666935
0.0047194	chr1:14667659:S	1	14667659
0.0053649	chr1:14669651:S	1	14669651
0.0053024	chr1:14670158:S:0	1	14670158
0.0052617	chr1:14670158:S:2	1	14670158
0.0096902	chr1:14773720:S	1	14773720
0.0043112	chr1:14774468:I:1	1	14774468
0.0080168	chr1:14774557:S	1	14774557
0.0082222	chr1:14776358:S	1	14776358
0.00030712	chr1:14776939:S	1	14776939
0.0011464	chr1:14777159:S	1	14777159
0.0053443	chr1:14798435:I	1	14798435
0.0069922	chr1:14828624:S	1	14828624
0.0059771	chr1:14834000:I	1	14834000
0.0068655	chr1:14834012:I	1	14834012
0.00049841	chr1:14834049:S	1	14834049
0.00028318	chr1:14834090:S:0	1	14834090
0.00049095	chr1:14834090:S:2	1	14834090
0.0011031	chr1:14834356:I:0	1	14834356
0.00098952	chr1:14834356:I:1	1	14834356
0.000617	chr1:14834384:S	1	14834384
0.00049487	chr1:14834568:S	1	14834568
0.0055001	chr1:14835415:S	1	14835415
0.00047721	chr1:14836708:S	1	14836708
0.0016348	chr1:14837550:I:3	1	14837550
0.00048496	chr1:14842693:I	1	14842693
0.0035377	chr1:14842753:S	1	14842753
0.00048927	chr1:14843035:S	1	14843035
0.00049089	chr1:14843182:S	1	14843182
0.0036051	chr1:14843185:S	1	14843185
0.0043202	chr1:14844912:S	1	14844912
0.0065369	chr1:14845198:I:0	1	14845198
0.00053813	chr1:14845198:I:2	1	14845198
0.00324	chr1:14845361:I:0	1	14845361
0.0046698	chr1:14845361:I:2	1	14845361
0.0043636	chr1:14845701:S	1	14845701
0.0067635	chr1:14845854:S	1	14845854
0.0040563	chr1:14847230:S	1	14847230
0.0036839	chr1:14847869:S	1	14847869
0.0037193	chr1:14848090:S	1	14848090
0.003721	chr1:14848290:S	1	14848290
0.0038809	chr1:14849421:S	1	14849421
0.0039161	chr1:14849675:S	1	14849675
0.0039193	chr1:14849687:S	1	14849687
0.0042144	chr1:14849995:S	1	14849995
0.0040047	chr1:14850334:S	1	14850334
0.0040421	chr1:14850592:S	1	14850592
0.0041119	chr1:14850959:S	1	14850959
0.0041081	chr1:14851057:S	1	14851057
0.004152	chr1:14851352:S	1	14851352
0.00047338	chr1:14851486:S	1	14851486
0.0042326	chr1:14851752:S	1	14851752
0.0042344	chr1:14851781:S	1	14851781
0.0043188	chr1:14852621:S	1	14852621
0.0067356	chr1:14852877:S	1	14852877
0.004389	chr1:14853009:S	1	14853009
0.0040782	chr1:14856964:S	1	14856964
0.009525	chr1:14858230:I:4	1	14858230
0.0046768	chr1:14867388:S	1	14867388
0.0037519	chr1:14879553:S	1	14879553
0.0084612	chr1:14883354:I:6	1	14883354
0.002889	chr1:14907737:S	1	14907737
0.0065861	chr1:14918705:I:2	1	14918705
0.0012517	chr1:14920397:S	1	14920397
0.0033803	chr1:14924352:S:0	1	14924352
0.0034856	chr1:14942004:S	1	14942004
0.0091997	chr1:14966563:S	1	14966563
0.0016145	chr1:14972073:S	1	14972073
0.007031	chr1:14982377:S	1	14982377
0.0042934	chr1:14997010:S	1	14997010
0.0074137	chr1:15007980:S	1	15007980
0.009748	chr1:15010421:S	1	15010421
0.0083704	chr1:15040774:I:2	1	15040774
0.00014328	chr1:15103380:S	1	15103380
0.0030723	chr1:15110523:I	1	15110523
0.00421	chr1:15127376:S	1	15127376
0.0074768	chr1:15178315:S	1	15178315
0.00095406	chr1:15192470:S	1	15192470
0.0072854	chr1:15211821:I:0	1	15211821
0.0072972	chr1:15225178:S	1	15225178
0.00011969	chr1:15228059:S	1	15228059
0.0098964	chr1:15234173:S	1	15234173
0.0078727	chr1:15234758:S	1	15234758
0.0091522	chr1:15239942:S	1	15239942
0.0024019	chr1:15240956:I:1	1	15240956
0.003041	chr1:15240956:I:5	1	15240956
0.0002018	chr1:15270003:S	1	15270003
0.00020092	chr1:15273775:S	1	15273775
0.0071547	chr1:15285729:S	1	15285729
0.0063289	chr1:15304220:S	1	15304220
0.0093988	chr1:15321793:S	1	15321793
0.0073405	chr1:15335478:I:0	1	15335478
0.0079963	chr1:15335478:I:3	1	15335478
0.0014622	chr1:15347058:S	1	15347058
0.0037194	chr1:15366604:S	1	15366604
0.0012132	chr1:15368413:S	1	15368413
0.0019873	chr1:15370210:I	1	15370210
0.00016935	chr1:15375965:S	1	15375965
0.00024938	chr1:15379608:S	1	15379608
0.0012762	chr1:15393457:S	1	15393457
0.0012741	chr1:15395634:S	1	15395634
0.0012738	chr1:15395765:S	1	15395765
0.0012729	chr1:15396506:S	1	15396506
0.00098545	chr1:15402333:S	1	15402333
0.00098544	chr1:15402333:I	1	15402333
0.001288	chr1:15402882:S	1	15402882
0.001283	chr1:15405385:I	1	15405385
0.006347	chr1:15411049:S	1	15411049
0.009908	chr1:15415220:S	1	15415220
0.0099376	chr1:15415327:S	1	15415327
0.0097272	chr1:15416193:S	1	15416193
0.00016475	chr1:15417123:S	1	15417123
7.39e-05	chr1:15418512:S:0	1	15418512
0.00025258	chr1:15418512:S:3	1	15418512
0.001305	chr1:15429059:S	1	15429059
0.0036773	chr1:15443606:S	1	15443606
0.008277	chr1:15445959:I	1	15445959
0.00033562	chr1:15448170:I:3	1	15448170
0.0011053	chr1:15448184:I	1	15448184
0.0012922	chr1:15455007:S	1	15455007
0.003482	chr1:15455849:S	1	15455849
0.0041654	chr1:15469015:I	1	15469015
7.01e-05	chr1:15475167:S	1	15475167
0.00086694	chr1:15475793:I:1	1	15475793
8.14e-05	chr1:15477644:S	1	15477644
0.00053389	chr1:15478565:I:4	1	15478565
0.00332	chr1:15489084:S	1	15489084
0.0034379	chr1:15489427:S	1	15489427
0.0051877	chr1:15490220:I:3	1	15490220
0.00054008	chr1:15490258:I:0	1	15490258
0.0031321	chr1:15490258:I:2	1	15490258
0.0025924	chr1:15490260:S	1	15490260
0.0039898	chr1:15490263:S	1	15490263
0.006264	chr1:15490265:S	1	15490265
0.0033986	chr1:15490273:I	1	15490273
0.0033986	chr1:15490275:I	1	15490275
0.0031032	chr1:15490595:S	1	15490595
0.0038318	chr1:15490839:S	1	15490839
0.0031697	chr1:15493546:S	1	15493546
0.0030322	chr1:15494556:S:0	1	15494556
0.0031002	chr1:15494556:S:1	1	15494556
0.0084706	chr1:15494564:I:0	1	15494564
0.0031074	chr1:15494905:S	1	15494905
0.0030606	chr1:15495578:S	1	15495578
0.0030741	chr1:15497394:S	1	15497394
0.0031635	chr1:15497644:I:1	1	15497644
0.0039858	chr1:15497651:I:1	1	15497651
0.0030733	chr1:15498700:S	1	15498700
0.0028549	chr1:15502209:S	1	15502209
0.0030287	chr1:15502692:S	1	15502692
0.0029534	chr1:15503421:S	1	15503421
0.0029534	chr1:15505786:S	1	15505786
0.0040943	chr1:15505981:S	1	15505981
0.0058971	chr1:15508695:S	1	15508695
0.0030864	chr1:15508723:I	1	15508723
0.0030866	chr1:15508739:S	1	15508739
0.0099692	chr1:15508862:S	1	15508862
0.0029872	chr1:15508919:S	1	15508919
0.0029877	chr1:15508977:S	1	15508977
0.0061221	chr1:15509142:S	1	15509142
0.0056086	chr1:15511406:I:4	1	15511406
0.0011767	chr1:15512733:S:0	1	15512733
0.001222	chr1:15512733:S:2	1	15512733
0.002821	chr1:15515834:S	1	15515834
0.0028958	chr1:15516347:S	1	15516347
0.0029149	chr1:15518702:S	1	15518702
0.0024263	chr1:15518883:S	1	15518883
0.0037376	chr1:15519041:I:0	1	15519041
0.0031547	chr1:15519041:I:2	1	15519041
0.002914	chr1:15519982:I	1	15519982
0.0029138	chr1:15520579:S	1	15520579
0.0084709	chr1:15521156:I:4	1	15521156
0.0031171	chr1:15521418:S	1	15521418
0.0031055	chr1:15523205:S	1	15523205
0.0031057	chr1:15523360:S	1	15523360
0.0031057	chr1:15523602:S	1	15523602
0.0075132	chr1:15523668:I:0	1	15523668
0.0031062	chr1:15523848:S	1	15523848
0.0028708	chr1:15525565:I:0	1	15525565
0.0023578	chr1:15525565:I:2	1	15525565
0.0031881	chr1:15526781:S	1	15526781
0.0031951	chr1:15527056:S	1	15527056
0.0031892	chr1:15527133:S	1	15527133
0.0030375	chr1:15528387:S	1	15528387
0.003195	chr1:15528628:S:0	1	15528628
0.0031967	chr1:15528628:S:2	1	15528628
0.00091387	chr1:15532703:I:5	1	15532703
0.003092	chr1:15534792:S	1	15534792
0.0030898	chr1:15538184:S	1	15538184
0.0016964	chr1:15538501:S	1	15538501
0.0030893	chr1:15538923:S	1	15538923
0.0031922	chr1:15542197:S	1	15542197
0.0030547	chr1:15542789:S	1	15542789
0.0030543	chr1:15543404:S	1	15543404
0.0067889	chr1:15544151:I:2	1	15544151
0.0027973	chr1:15546891:S	1	15546891
0.004477	chr1:15546915:I:0	1	15546915
0.0023912	chr1:15546915:I:4	1	15546915
0.0030512	chr1:15548466:S	1	15548466
0.0030503	chr1:15550083:S	1	15550083
0.0031872	chr1:15550263:S	1	15550263
0.0012243	chr1:15550994:S	1	15550994
0.0042736	chr1:15552028:I:2	1	15552028
0.0032178	chr1:15554742:S	1	15554742
0.0038181	chr1:15555044:I	1	15555044
0.003109	chr1:15555045:I	1	15555045
0.004468	chr1:15555046:I	1	15555046
0.0067312	chr1:15556220:I:0	1	15556220
0.0035944	chr1:15556220:I:4	1	15556220
0.0080147	chr1:15563847:I:6	1	15563847
0.0032871	chr1:15568464:S	1	15568464
0.0069686	chr1:15569631:I:5	1	15569631
0.0028115	chr1:15570525:S	1	15570525
0.0031615	chr1:15571013:I:0	1	15571013
0.0032132	chr1:15571013:I:1	1	15571013
0.0022921	chr1:15573257:I:0	1	15573257
0.0025127	chr1:15573257:I:1	1	15573257
0.002353	chr1:15575133:S	1	15575133
0.0012309	chr1:15578976:S	1	15578976
0.0023156	chr1:15580201:I:4	1	15580201
[truncated: 395,073+ more rows]

## Sheet: Fig1d
P	SNP	CHR	BP
0.0078907	chr1:134225:S	1	134225
0.0022995	chr1:272708:S	1	272708
0.006561	chr1:594854:S	1	594854
0.0028331	chr1:596672:I	1	596672
0.0013142	chr1:597406:S	1	597406
0.0070429	chr1:599567:S	1	599567
0.0081381	chr1:606908:S	1	606908
0.0056662	chr1:644710:S	1	644710
0.0014744	chr1:653722:I:1	1	653722
0.0056031	chr1:673553:S	1	673553
0.0048278	chr1:726455:S	1	726455
0.0095757	chr1:738733:S	1	738733
0.0066728	chr1:738743:S	1	738743
0.006728	chr1:849370:S:0	1	849370
0.0088425	chr1:849370:S:2	1	849370
0.00085801	chr1:883125:S	1	883125
0.0047275	chr1:913903:S	1	913903
0.0008519	chr1:916775:S	1	916775
0.0042681	chr1:920270:S	1	920270
0.0089325	chr1:921721:I	1	921721
0.0096572	chr1:930522:S	1	930522
0.0034167	chr1:940296:I:1	1	940296
0.0064267	chr1:964621:S	1	964621
0.0033705	chr1:964629:S	1	964629
0.0041466	chr1:964669:S	1	964669
0.0008007	chr1:965937:S	1	965937
0.0064241	chr1:972813:S:1	1	972813
0.0046813	chr1:976182:S	1	976182
0.0088109	chr1:990128:S:1	1	990128
0.0095371	chr1:996341:S	1	996341
0.0085427	chr1:1011830:S	1	1011830
0.0041924	chr1:1019097:S	1	1019097
0.00095294	chr1:1020117:S	1	1020117
0.0074928	chr1:1022863:S	1	1022863
0.0067863	chr1:1041060:S	1	1041060
0.008223	chr1:1050506:S	1	1050506
0.0047904	chr1:1050785:S	1	1050785
0.0097947	chr1:1074097:S	1	1074097
0.0021564	chr1:1087107:S	1	1087107
0.0054209	chr1:1087825:S	1	1087825
0.00094577	chr1:1088208:S:0	1	1088208
0.0042842	chr1:1088208:S:1	1	1088208
5.92e-05	chr1:1090769:S	1	1090769
0.0089063	chr1:1114342:S	1	1114342
0.0089063	chr1:1114479:S	1	1114479
0.0097033	chr1:1138185:I	1	1138185
0.0064504	chr1:1164052:S	1	1164052
0.0095176	chr1:1165063:S	1	1165063
5.48e-05	chr1:1171472:S	1	1171472
0.0069341	chr1:1176349:S	1	1176349
0.0048275	chr1:1187535:S	1	1187535
0.0077975	chr1:1188763:S	1	1188763
0.0052909	chr1:1189283:S	1	1189283
0.0061025	chr1:1195463:S	1	1195463
0.0080617	chr1:1195796:S	1	1195796
0.0057136	chr1:1196201:S	1	1196201
0.0075832	chr1:1197697:S	1	1197697
0.0073083	chr1:1197893:S	1	1197893
0.0062879	chr1:1198407:S	1	1198407
0.0064837	chr1:1198435:S	1	1198435
0.0046823	chr1:1199678:S	1	1199678
0.0040992	chr1:1199862:S	1	1199862
0.0096392	chr1:1217226:S	1	1217226
0.0096373	chr1:1219537:S	1	1219537
0.0096373	chr1:1219540:S	1	1219540
0.0073771	chr1:1220375:S	1	1220375
0.0049898	chr1:1226540:S	1	1226540
0.0050457	chr1:1232205:S	1	1232205
0.0098085	chr1:1243761:S	1	1243761
0.0096419	chr1:1245156:I	1	1245156
0.0056883	chr1:1259062:I	1	1259062
0.007507	chr1:1266880:I:0	1	1266880
0.0014782	chr1:1279700:S	1	1279700
0.0017036	chr1:1283935:S	1	1283935
0.0051749	chr1:1284038:S	1	1284038
0.0039335	chr1:1287562:S	1	1287562
0.008179	chr1:1289398:S	1	1289398
0.0091207	chr1:1290240:S	1	1290240
0.0051303	chr1:1290605:S	1	1290605
0.0050013	chr1:1296861:S	1	1296861
0.0051323	chr1:1300137:S	1	1300137
0.0089832	chr1:1305944:S	1	1305944
0.00015236	chr1:1314347:I	1	1314347
0.005043	chr1:1328078:S	1	1328078
0.00080405	chr1:1329410:S	1	1329410
0.0039798	chr1:1333638:S	1	1333638
0.0039803	chr1:1337771:I	1	1337771
0.0034327	chr1:1347670:S	1	1347670
0.0050847	chr1:1349589:I	1	1349589
0.0032188	chr1:1358174:S	1	1358174
0.0099214	chr1:1381234:S	1	1381234
0.0085028	chr1:1384555:I:1	1	1384555
0.0084332	chr1:1402157:S	1	1402157
0.0013519	chr1:1431046:S	1	1431046
0.0090902	chr1:1439761:S	1	1439761
0.0068376	chr1:1440170:S	1	1440170
0.005013	chr1:1442861:S	1	1442861
0.00028096	chr1:1443762:S	1	1443762
0.0051783	chr1:1461427:S	1	1461427
0.0074209	chr1:1461765:S	1	1461765
0.0044483	chr1:1480897:I	1	1480897
0.0020073	chr1:1495473:S	1	1495473
0.0077099	chr1:1499825:S	1	1499825
0.0045707	chr1:1504396:S	1	1504396
0.0076776	chr1:1507077:S	1	1507077
0.0051677	chr1:1511879:I	1	1511879
0.0015929	chr1:1516413:S	1	1516413
0.0029048	chr1:1526653:S	1	1526653
0.009095	chr1:1534004:S	1	1534004
0.009095	chr1:1534008:S	1	1534008
0.009095	chr1:1534009:S	1	1534009
0.0067242	chr1:1534142:S	1	1534142
0.0054873	chr1:1535026:S	1	1535026
0.0055672	chr1:1538085:I	1	1538085
0.0083119	chr1:1545979:S	1	1545979
0.0052932	chr1:1551981:S	1	1551981
0.0053065	chr1:1561787:S	1	1561787
0.00013037	chr1:1582538:S	1	1582538
0.00144	chr1:1584235:I:0	1	1584235
0.00036803	chr1:1584235:I:2	1	1584235
0.0089156	chr1:1588141:I:0	1	1588141
0.0083746	chr1:1588141:I:4	1	1588141
0.0074421	chr1:1596899:S	1	1596899
0.00094296	chr1:1614063:I:1	1	1614063
0.0057477	chr1:1616190:S	1	1616190
0.0072452	chr1:1618982:S	1	1618982
0.0022585	chr1:1619471:S	1	1619471
0.00053815	chr1:1623501:S	1	1623501
0.0087792	chr1:1630207:S	1	1630207
0.0091386	chr1:1637268:S	1	1637268
0.0077158	chr1:1638725:S	1	1638725
0.0068388	chr1:1648517:S	1	1648517
0.0036569	chr1:1650176:S	1	1650176
0.005303	chr1:1672985:I	1	1672985
0.0010576	chr1:1696128:S	1	1696128
0.0056103	chr1:1701820:S	1	1701820
0.0039043	chr1:1703487:S	1	1703487
0.0081916	chr1:1704000:S	1	1704000
0.0035609	chr1:1704076:S	1	1704076
0.0076839	chr1:1706644:S	1	1706644
0.007154	chr1:1709496:S	1	1709496
0.0067702	chr1:1718529:I	1	1718529
0.001378	chr1:1718638:I:2	1	1718638
0.0033597	chr1:1723538:S	1	1723538
0.0025124	chr1:1729450:S	1	1729450
0.0086215	chr1:1741276:S	1	1741276
0.007849	chr1:1743840:S	1	1743840
0.0076507	chr1:1747975:S	1	1747975
0.0042142	chr1:1750200:S	1	1750200
0.0094546	chr1:1762726:S	1	1762726
0.0091356	chr1:1776276:S	1	1776276
0.0087814	chr1:1784407:S	1	1784407
0.0031439	chr1:1786384:S	1	1786384
0.0026428	chr1:1793855:S	1	1793855
0.0093676	chr1:1804395:S	1	1804395
0.0066057	chr1:1809095:S	1	1809095
0.0090494	chr1:1818149:S	1	1818149
0.0050197	chr1:1838801:S:2	1	1838801
0.0057407	chr1:1850516:S	1	1850516
0.0063356	chr1:1856025:S	1	1856025
0.007551	chr1:1883610:S	1	1883610
0.0046139	chr1:1901143:I:4	1	1901143
0.0031976	chr1:1918989:S	1	1918989
0.0081454	chr1:1932078:I:0	1	1932078
0.0057132	chr1:1932079:I:1	1	1932079
0.0065695	chr1:1935537:I:0	1	1935537
0.0067681	chr1:1935537:I:1	1	1935537
0.0082985	chr1:1935538:I	1	1935538
0.0075377	chr1:1936077:S	1	1936077
0.0098233	chr1:1937273:S	1	1937273
0.007154	chr1:1938054:I:0	1	1938054
0.0067218	chr1:1938054:I:1	1	1938054
0.0088891	chr1:1943049:S	1	1943049
0.0040924	chr1:1945839:I	1	1945839
0.0065853	chr1:1957572:S	1	1957572
0.0088776	chr1:1960609:S	1	1960609
0.0043997	chr1:1960886:S	1	1960886
0.0074873	chr1:1966534:S	1	1966534
0.0042852	chr1:1967951:I	1	1967951
0.0054067	chr1:1967961:I:2	1	1967961
0.0087065	chr1:1979476:S	1	1979476
0.0087965	chr1:1993114:S	1	1993114
0.0086702	chr1:1993977:S	1	1993977
0.00099215	chr1:1999237:S	1	1999237
0.0094167	chr1:2001119:S	1	2001119
0.007746	chr1:2009911:S	1	2009911
0.00099232	chr1:2011795:S	1	2011795
0.0038835	chr1:2019148:S	1	2019148
0.0074	chr1:2026375:S	1	2026375
0.0073625	chr1:2028800:S	1	2028800
0.0058838	chr1:2033624:S	1	2033624
0.0057493	chr1:2041157:S	1	2041157
0.0075362	chr1:2042537:S	1	2042537
0.0070695	chr1:2048526:S	1	2048526
0.0070286	chr1:2052470:S	1	2052470
0.0058855	chr1:2052967:S	1	2052967
0.0055493	chr1:2082472:S	1	2082472
0.0091533	chr1:2083381:S	1	2083381
0.0035645	chr1:2084180:S	1	2084180
0.0070322	chr1:2084377:S	1	2084377
0.0073163	chr1:2090472:S	1	2090472
0.0054927	chr1:2111126:S	1	2111126
0.0066752	chr1:2143629:S:2	1	2143629
0.0069743	chr1:2146640:S	1	2146640
0.0056527	chr1:2158679:S	1	2158679
0.0097458	chr1:2161825:S	1	2161825
0.0020332	chr1:2165950:S	1	2165950
0.00060744	chr1:2170679:S	1	2170679
0.0097377	chr1:2176655:S	1	2176655
0.0070943	chr1:2177267:S	1	2177267
0.00060762	chr1:2179946:S	1	2179946
0.0052169	chr1:2189820:S	1	2189820
0.0044355	chr1:2192995:I	1	2192995
0.0034092	chr1:2217883:S	1	2217883
0.0069812	chr1:2221564:I	1	2221564
0.0065011	chr1:2224846:S	1	2224846
0.0071117	chr1:2250340:S	1	2250340
0.0049905	chr1:2271335:S	1	2271335
0.0081907	chr1:2271487:S	1	2271487
0.0012778	chr1:2274570:S	1	2274570
0.0086381	chr1:2274605:S	1	2274605
0.0080962	chr1:2278340:S	1	2278340
0.005077	chr1:2281468:I	1	2281468
0.0057229	chr1:2282419:S:0	1	2282419
0.005724	chr1:2282419:S:2	1	2282419
0.009333	chr1:2291736:S	1	2291736
0.0011202	chr1:2300706:S	1	2300706
0.0099844	chr1:2301935:S	1	2301935
0.0097772	chr1:2304920:S	1	2304920
0.004859	chr1:2308180:S	1	2308180
0.0077207	chr1:2308816:S	1	2308816
0.006021	chr1:2313170:S	1	2313170
0.008634	chr1:2321077:S	1	2321077
0.0004116	chr1:2324672:S	1	2324672
0.0077359	chr1:2332962:S	1	2332962
0.00025139	chr1:2337199:S	1	2337199
0.00059504	chr1:2357301:S	1	2357301
0.0077712	chr1:2362732:S	1	2362732
0.0070813	chr1:2370557:S	1	2370557
0.007072	chr1:2372171:S	1	2372171
0.0077425	chr1:2388333:S	1	2388333
0.0070553	chr1:2398150:S	1	2398150
0.0026269	chr1:2399964:S	1	2399964
0.007653	chr1:2405983:S	1	2405983
0.0076605	chr1:2407405:S	1	2407405
0.0083404	chr1:2415515:S:2	1	2415515
0.0070853	chr1:2419766:S	1	2419766
0.0023612	chr1:2425079:S	1	2425079
0.0085093	chr1:2425760:S	1	2425760
0.0072684	chr1:2435957:I	1	2435957
0.0027235	chr1:2436140:S:2	1	2436140
0.0008436	chr1:2437066:I	1	2437066
0.0085058	chr1:2448449:S	1	2448449
0.0050692	chr1:2448542:S	1	2448542
0.0056197	chr1:2456399:I	1	2456399
0.00023462	chr1:2456658:S	1	2456658
0.00017006	chr1:2465927:S	1	2465927
0.0064394	chr1:2472460:S	1	2472460
0.0070866	chr1:2479714:S	1	2479714
0.0064794	chr1:2492880:S	1	2492880
0.0076508	chr1:2493272:S	1	2493272
0.0071229	chr1:2494672:S	1	2494672
0.007723	chr1:2496538:S	1	2496538
0.0075081	chr1:2503263:S	1	2503263
0.0075081	chr1:2504010:S	1	2504010
0.0021102	chr1:2507039:S	1	2507039
0.0075128	chr1:2508117:S	1	2508117
0.0024644	chr1:2532973:S	1	2532973
0.0079943	chr1:2534652:S	1	2534652
0.0077221	chr1:2548119:S	1	2548119
8.32e-05	chr1:2564579:S	1	2564579
0.005966	chr1:2589304:S	1	2589304
0.0061428	chr1:2589611:S	1	2589611
0.005206	chr1:2590786:S	1	2590786
0.0025252	chr1:2591796:S:0	1	2591796
0.003206	chr1:2591796:S:2	1	2591796
0.0042434	chr1:2597057:S	1	2597057
0.0095568	chr1:2602165:S	1	2602165
0.0065282	chr1:2602166:S	1	2602166
0.0074436	chr1:2606711:S	1	2606711
0.0087668	chr1:2611368:S	1	2611368
0.0065709	chr1:2614139:S	1	2614139
0.0030207	chr1:2616342:I:0	1	2616342
0.0099547	chr1:2616342:I:4	1	2616342
0.0053464	chr1:2617199:S	1	2617199
0.0013706	chr1:2617299:S	1	2617299
0.0087344	chr1:2621572:I:0	1	2621572
0.0086801	chr1:2621572:I:1	1	2621572
0.0060805	chr1:2622883:I:0	1	2622883
0.0055332	chr1:2623164:I:1	1	2623164
0.0090062	chr1:2634210:S	1	2634210
0.00090229	chr1:2636921:S	1	2636921
0.0090115	chr1:2645520:S	1	2645520
0.0031396	chr1:2645997:S	1	2645997
0.0021637	chr1:2655998:S	1	2655998
0.0073984	chr1:2658575:S	1	2658575
0.0053881	chr1:2659423:S	1	2659423
0.003962	chr1:2659555:S:0	1	2659555
0.0037198	chr1:2659555:S:2	1	2659555
0.00084963	chr1:2662649:S	1	2662649
0.0012719	chr1:2662684:S	1	2662684
0.0020924	chr1:2665377:S	1	2665377
0.00083858	chr1:2665875:S	1	2665875
0.007864	chr1:2666129:S:0	1	2666129
0.0078404	chr1:2666129:S:1	1	2666129
0.0040393	chr1:2667160:S	1	2667160
0.0021662	chr1:2673951:S	1	2673951
0.0021636	chr1:2673955:S	1	2673955
0.0045928	chr1:2674166:S	1	2674166
0.0096019	chr1:2674408:S	1	2674408
0.004604	chr1:2674945:S	1	2674945
0.007345	chr1:2677170:S	1	2677170
0.0079813	chr1:2678049:S	1	2678049
0.0067861	chr1:2678094:S	1	2678094
0.0091279	chr1:2680174:S:2	1	2680174
0.00079225	chr1:2681949:S	1	2681949
0.0089888	chr1:2682327:S	1	2682327
0.0042451	chr1:2683209:S	1	2683209
0.0048128	chr1:2683506:S	1	2683506
0.0057197	chr1:2683514:S:0	1	2683514
0.0052618	chr1:2683514:S:1	1	2683514
0.0045264	chr1:2683703:S:0	1	2683703
0.0085859	chr1:2683968:S:0	1	2683968
0.0082336	chr1:2683968:S:2	1	2683968
0.0099999	chr1:2686488:S	1	2686488
0.00069166	chr1:2688464:S	1	2688464
0.0036614	chr1:2688713:S:0	1	2688713
0.0032701	chr1:2688713:S:1	1	2688713
0.0021472	chr1:2689097:S:1	1	2689097
0.00084498	chr1:2689160:S:1	1	2689160
0.0018218	chr1:2690417:S:1	1	2690417
0.0022837	chr1:2690610:S:2	1	2690610
0.0094	chr1:2690938:S	1	2690938
0.0078908	chr1:2690952:S	1	2690952
0.0090049	chr1:2692705:S	1	2692705
0.0085667	chr1:2693364:S	1	2693364
0.0076883	chr1:2695678:S	1	2695678
0.0030185	chr1:2695917:S:0	1	2695917
0.0030985	chr1:2695917:S:2	1	2695917
0.00079912	chr1:2696250:S	1	2696250
0.0038505	chr1:2696418:S	1	2696418
0.0090068	chr1:2696804:S	1	2696804
0.0018547	chr1:2696872:S	1	2696872
0.0066716	chr1:2698071:S:1	1	2698071
0.0025766	chr1:2698179:S	1	2698179
0.00029045	chr1:2698295:S:0	1	2698295
0.0005083	chr1:2698295:S:2	1	2698295
0.0078591	chr1:2698366:S:1	1	2698366
0.0042065	chr1:2698846:S:0	1	2698846
0.0052303	chr1:2698846:S:1	1	2698846
0.0097667	chr1:2698891:S	1	2698891
0.0016189	chr1:2701362:S	1	2701362
0.0069756	chr1:2701762:I	1	2701762
0.003643	chr1:2702677:S	1	2702677
0.0036366	chr1:2702696:S	1	2702696
0.0017336	chr1:2755250:S	1	2755250
0.0022356	chr1:2755977:S	1	2755977
0.0098239	chr1:2756140:S	1	2756140
0.0044254	chr1:2757734:S	1	2757734
0.0073868	chr1:2757823:S	1	2757823
0.005755	chr1:2760647:S:0	1	2760647
0.0063338	chr1:2764527:S:0	1	2764527
0.0063673	chr1:2764527:S:2	1	2764527
0.0079765	chr1:2764629:S:0	1	2764629
0.0079636	chr1:2764629:S:1	1	2764629
0.0088839	chr1:2765828:I	1	2765828
0.00015519	chr1:2767271:S:1	1	2767271
0.004025	chr1:2767955:S	1	2767955
0.0051269	chr1:2768814:S	1	2768814
0.0020802	chr1:2769150:S:2	1	2769150
0.006646	chr1:2769168:S:2	1	2769168
0.0076912	chr1:2774854:S:1	1	2774854
0.0090395	chr1:2777252:S	1	2777252
0.00098916	chr1:2778644:S	1	2778644
0.0042303	chr1:2784289:S	1	2784289
0.0090265	chr1:2788312:S	1	2788312
8.4e-05	chr1:2789694:S	1	2789694
8.4e-05	chr1:2789695:S	1	2789695
0.0083562	chr1:2810205:S	1	2810205
0.0085239	chr1:2816237:S	1	2816237
0.00038059	chr1:2820233:S	1	2820233
0.002158	chr1:2820738:S	1	2820738
0.0063364	chr1:2821137:S	1	2821137
0.0011671	chr1:2822361:S	1	2822361
0.0087128	chr1:2831073:S	1	2831073
0.0021647	chr1:2832783:S	1	2832783
0.0043532	chr1:2833519:S	1	2833519
0.0075092	chr1:2834410:S	1	2834410
0.0090828	chr1:2844037:S	1	2844037
0.0026304	chr1:2857858:S	1	2857858
0.0054574	chr1:2859769:S	1	2859769
0.0021565	chr1:2869551:S	1	2869551
0.0044597	chr1:2875737:S	1	2875737
0.0021434	chr1:2894885:S	1	2894885
0.009767	chr1:2896718:I	1	2896718
0.0021996	chr1:2896922:I	1	2896922
0.0095234	chr1:2898205:S	1	2898205
0.0019031	chr1:2907220:S	1	2907220
0.0021487	chr1:2913465:S	1	2913465
0.0089971	chr1:2923198:S	1	2923198
0.0042473	chr1:2925514:S	1	2925514
0.0074413	chr1:2928172:S	1	2928172
0.0098245	chr1:2931054:I	1	2931054
0.0095698	chr1:2931055:S	1	2931055
0.0087166	chr1:2934673:S	1	2934673
0.0080342	chr1:2935641:S	1	2935641
0.0091552	chr1:2936260:S	1	2936260
0.0099957	chr1:2936438:S	1	2936438
0.00076467	chr1:2936829:I	1	2936829
0.0011827	chr1:2939985:S	1	2939985
0.009401	chr1:2941983:S	1	2941983
0.0098528	chr1:2944574:S	1	2944574
0.0093225	chr1:2944638:I	1	2944638
0.0054498	chr1:2944703:S	1	2944703
0.0092937	chr1:2944874:S	1	2944874
0.0082492	chr1:2945275:S	1	2945275
0.0091279	chr1:2945755:S	1	2945755
0.0089768	chr1:2945915:S	1	2945915
0.0084138	chr1:2946290:S	1	2946290
0.0084265	chr1:2946550:S	1	2946550
0.0096259	chr1:2946655:S	1	2946655
0.008475	chr1:2947398:S	1	2947398
0.001017	chr1:2952252:I	1	2952252
0.0071895	chr1:2952909:I:3	1	2952909
0.0072508	chr1:2953353:S	1	2953353
0.0028368	chr1:2953584:S	1	2953584
0.0097968	chr1:2954285:S	1	2954285
0.0098924	chr1:2955341:S	1	2955341
0.0057888	chr1:2955740:S	1	2955740
0.0050591	chr1:2956030:I:0	1	2956030
0.0051273	chr1:2956030:I:1	1	2956030
0.0057277	chr1:2960242:S	1	2960242
0.0057261	chr1:2964306:S	1	2964306
0.0013124	chr1:2972050:S	1	2972050
0.00070813	chr1:2972985:S	1	2972985
0.0022697	chr1:2974558:S:0	1	2974558
0.0020977	chr1:2974558:S:1	1	2974558
0.00053404	chr1:2974672:I:1	1	2974672
0.0056153	chr1:2976546:S	1	2976546
0.005948	chr1:2976693:S:0	1	2976693
0.0013386	chr1:2978918:S	1	2978918
0.0036109	chr1:2978995:S	1	2978995
0.0071818	chr1:2979944:S	1	2979944
0.0014114	chr1:2980052:S	1	2980052
0.0034807	chr1:2980171:S	1	2980171
0.00052785	chr1:2980993:I:1	1	2980993
0.0018061	chr1:2980993:I:4	1	2980993
0.0062245	chr1:2985564:S	1	2985564
0.00087283	chr1:2985621:S	1	2985621
0.0027366	chr1:2987824:S	1	2987824
0.004005	chr1:2988070:S	1	2988070
0.0025996	chr1:3002152:S	1	3002152
0.0021626	chr1:3002611:S	1	3002611
0.0075611	chr1:3005375:I:0	1	3005375
0.0055707	chr1:3005375:I:2	1	3005375
0.001558	chr1:3010264:S	1	3010264
0.0057236	chr1:3011116:S	1	3011116
0.0057226	chr1:3016243:S	1	3016243
0.0057138	chr1:3024954:S	1	3024954
0.0057503	chr1:3028659:S	1	3028659
0.0084813	chr1:3050565:S	1	3050565
0.00013973	chr1:3051867:S	1	3051867
0.0008628	chr1:3060418:S	1	3060418
0.006794	chr1:3062699:I	1	3062699
0.0053961	chr1:3064788:S	1	3064788
0.0040108	chr1:3068981:S	1	3068981
0.0057476	chr1:3073749:S	1	3073749
0.0077776	chr1:3079938:S	1	3079938
0.0054002	chr1:3080958:I	1	3080958
0.0004803	chr1:3082785:S	1	3082785
0.0057288	chr1:3092053:S	1	3092053
0.0077627	chr1:3102295:S	1	3102295
0.007427	chr1:3119173:S	1	3119173
0.0039721	chr1:3119215:S	1	3119215
0.00093745	chr1:3150841:S	1	3150841
0.00093644	chr1:3151994:S	1	3151994
0.0014115	chr1:3159187:S	1	3159187
0.0081835	chr1:3165053:S	1	3165053
0.0070075	chr1:3165428:S	1	3165428
0.0069373	chr1:3173621:S	1	3173621
0.0094665	chr1:3176264:I:4	1	3176264
0.0093206	chr1:3179532:S	1	3179532
0.0019218	chr1:3181282:I	1	3181282
0.0043277	chr1:3181425:S	1	3181425
0.0015162	chr1:3181514:I	1	3181514
0.0081878	chr1:3184447:S	1	3184447
0.0082602	chr1:3185374:S	1	3185374
0.0065886	chr1:3195127:S	1	3195127
0.0062944	chr1:3202953:S	1	3202953
0.0097853	chr1:3205299:S	1	3205299
0.0041324	chr1:3206462:S	1	3206462
0.0062444	chr1:3212589:I	1	3212589
0.0017659	chr1:3213798:S	1	3213798
0.0055988	chr1:3220820:S	1	3220820
0.0065454	chr1:3221170:S	1	3221170
0.0062795	chr1:3224628:S	1	3224628
0.005764	chr1:3232385:S	1	3232385
0.0055409	chr1:3234244:S	1	3234244
0.0083576	chr1:3237296:I	1	3237296
0.0035562	chr1:3252731:S	1	3252731
0.0021528	chr1:3264423:S	1	3264423
0.0060854	chr1:3268227:S	1	3268227
0.009513	chr1:3281404:S	1	3281404
0.009146	chr1:3287806:S	1	3287806
0.0082475	chr1:3293736:S	1	3293736
0.0087783	chr1:3295811:S	1	3295811
0.0059726	chr1:3297202:S	1	3297202
0.00025433	chr1:3298147:S	1	3298147
0.003199	chr1:3303929:S:1	1	3303929
0.006236	chr1:3308803:S	1	3308803
0.0042095	chr1:3312886:S	1	3312886
0.0085828	chr1:3327510:S	1	3327510
0.0093976	chr1:3341097:S	1	3341097
0.005692	chr1:3353457:S	1	3353457
0.0016928	chr1:3359258:S	1	3359258
0.00089141	chr1:3359438:S	1	3359438
0.005522	chr1:3359574:S	1	3359574
0.0060711	chr1:3359609:S	1	3359609
0.0018916	chr1:3369296:S	1	3369296
0.0082565	chr1:3398795:S	1	3398795
0.0060921	chr1:3399268:S	1	3399268
0.0060907	chr1:3399421:S	1	3399421
0.0062622	chr1:3400111:S	1	3400111
0.006246	chr1:3400192:S	1	3400192
0.006252	chr1:3400571:S	1	3400571
0.003122	chr1:3401216:S	1	3401216
0.0059111	chr1:3401323:S	1	3401323
0.0057	chr1:3401555:I	1	3401555
0.0062676	chr1:3402150:S	1	3402150
0.0061807	chr1:3402278:S	1	3402278
0.0092724	chr1:3426925:S	1	3426925
0.0099753	chr1:3433254:S	1	3433254
0.0019932	chr1:3443106:S	1	3443106
0.0013515	chr1:3460648:S	1	3460648
0.0093198	chr1:3488784:S	1	3488784
0.0059615	chr1:3490948:S	1	3490948
0.0012468	chr1:3506142:S	1	3506142
0.0092522	chr1:3509018:S	1	3509018
0.00098742	chr1:3518267:S	1	3518267
0.0059889	chr1:3527627:S	1	3527627
0.006245	chr1:3551205:I	1	3551205
0.0058727	chr1:3559608:S	1	3559608
0.0065131	chr1:3572816:S	1	3572816
0.0056427	chr1:3578814:S	1	3578814
0.0077481	chr1:3579108:S:0	1	3579108
0.0077781	chr1:3579108:S:1	1	3579108
0.0072143	chr1:3580251:I	1	3580251
0.0071704	chr1:3580644:I	1	3580644
0.0069851	chr1:3582514:S	1	3582514
0.0031391	chr1:3584132:S	1	3584132
0.0067732	chr1:3584623:S	1	3584623
0.0064942	chr1:3584692:S	1	3584692
0.0067568	chr1:3584820:S	1	3584820
0.0085016	chr1:3585254:S	1	3585254
0.0018935	chr1:3585565:S	1	3585565
0.0071784	chr1:3586102:I	1	3586102
0.0057294	chr1:3586196:S	1	3586196
0.005792	chr1:3586518:S	1	3586518
0.0056882	chr1:3586833:S	1	3586833
0.0056791	chr1:3586948:S	1	3586948
0.0065076	chr1:3589351:S	1	3589351
0.0066498	chr1:3589762:S	1	3589762
0.0051925	chr1:3590821:I	1	3590821
0.0023235	chr1:3590866:S	1	3590866
0.00028689	chr1:3590868:S	1	3590868
0.0060321	chr1:3590876:S	1	3590876
0.006032	chr1:3590881:S	1	3590881
0.00094523	chr1:3591624:S	1	3591624
0.0033132	chr1:3591667:S	1	3591667
0.0061975	chr1:3591799:S	1	3591799
0.0060586	chr1:3591923:S	1	3591923
0.0060612	chr1:3591958:S	1	3591958
0.0060606	chr1:3592287:S	1	3592287
0.0060654	chr1:3592357:S	1	3592357
0.0062286	chr1:3592826:I	1	3592826
0.0062283	chr1:3592830:I	1	3592830
0.0055961	chr1:3592831:S	1	3592831
0.0062354	chr1:3593806:S	1	3593806
0.0062354	chr1:3593810:S	1	3593810
0.0033586	chr1:3594932:S	1	3594932
0.0060242	chr1:3599938:S	1	3599938
0.0028953	chr1:3600504:S	1	3600504
0.008028	chr1:3617906:S	1	3617906
0.0026746	chr1:3643535:I	1	3643535
0.0079528	chr1:3643545:I	1	3643545
0.008994	chr1:3654950:S	1	3654950
0.0083131	chr1:3657573:S	1	3657573
0.00052096	chr1:3658806:S	1	3658806
0.00052097	chr1:3658842:S	1	3658842
0.0025786	chr1:3660648:S	1	3660648
0.00048858	chr1:3665571:S	1	3665571
0.0026278	chr1:3673955:S	1	3673955
0.0054788	chr1:3689098:S	1	3689098
0.0043019	chr1:3692301:S	1	3692301
0.0014639	chr1:3694232:S:2	1	3694232
0.0046104	chr1:3695640:S	1	3695640
0.0011619	chr1:3702655:S	1	3702655
0.0090285	chr1:3724414:S	1	3724414
0.0073498	chr1:3750735:S	1	3750735
0.0095829	chr1:3763024:S	1	3763024
0.003254	chr1:3763908:S	1	3763908
0.0027982	chr1:3766812:S	1	3766812
0.0016247	chr1:3777159:S	1	3777159
0.002264	chr1:3781056:S	1	3781056
0.001055	chr1:3795053:I:5	1	3795053
0.0017853	chr1:3795589:S	1	3795589
0.0016424	chr1:3801765:S	1	3801765
0.00568	chr1:3808529:S	1	3808529
0.0051477	chr1:3813021:I:1	1	3813021
0.0031196	chr1:3833127:S	1	3833127
0.0054098	chr1:3837806:I	1	3837806
0.0018199	chr1:3839814:S	1	3839814
0.0018532	chr1:3843376:I:0	1	3843376
0.0017817	chr1:3843376:I:3	1	3843376
0.0062162	chr1:3846872:S	1	3846872
0.0086186	chr1:3849343:S	1	3849343
0.0069764	chr1:3861377:S	1	3861377
0.0056253	chr1:3863157:S	1	3863157
0.0035158	chr1:3869418:S	1	3869418
0.0062936	chr1:3870347:S	1	3870347
0.0084811	chr1:3898532:I:1	1	3898532
0.0022926	chr1:3901892:I:2	1	3901892
0.0024023	chr1:3910646:S	1	3910646
0.0015352	chr1:3911116:S	1	3911116
0.0037082	chr1:3914389:S	1	3914389
0.0059752	chr1:3920395:I:0	1	3920395
0.006327	chr1:3920396:I	1	3920396
0.0056636	chr1:3925388:S	1	3925388
0.0065889	chr1:3927131:I:3	1	3927131
0.0057034	chr1:3935706:S	1	3935706
0.0056753	chr1:3936482:S	1	3936482
0.0043749	chr1:3937211:I:1	1	3937211
0.0071933	chr1:3939577:S	1	3939577
0.00049403	chr1:3941737:I:0	1	3941737
0.00026558	chr1:3941737:I:3	1	3941737
0.0045041	chr1:3950484:I	1	3950484
0.0051315	chr1:3953620:S	1	3953620
0.0022877	chr1:3963413:S:0	1	3963413
0.0022031	chr1:3963413:S:2	1	3963413
0.0081887	chr1:4005673:S	1	4005673
0.0033066	chr1:4007743:I	1	4007743
0.0041908	chr1:4015398:S	1	4015398
0.0017706	chr1:4022316:S	1	4022316
0.0093774	chr1:4023820:S	1	4023820
0.0087978	chr1:4024831:I:2	1	4024831
0.0011976	chr1:4033201:S	1	4033201
0.003445	chr1:4037854:S	1	4037854
0.001212	chr1:4041872:S	1	4041872
0.0092389	chr1:4057998:S	1	4057998
0.00086103	chr1:4060694:I	1	4060694
0.0059797	chr1:4064686:I:2	1	4064686
8.45e-05	chr1:4065148:I	1	4065148
0.00081235	chr1:4066341:I	1	4066341
0.0093293	chr1:4073307:S	1	4073307
0.005608	chr1:4073375:S	1	4073375
0.005615	chr1:4073617:S	1	4073617
0.0056094	chr1:4073847:S	1	4073847
0.005609	chr1:4074856:S	1	4074856
0.00097647	chr1:4080273:S	1	4080273
0.0093329	chr1:4082079:S	1	4082079
0.0056073	chr1:4085934:S	1	4085934
0.0056117	chr1:4090269:S	1	4090269
0.0056119	chr1:4090564:S	1	4090564
0.0056119	chr1:4090996:S	1	4090996
0.0056119	chr1:4091360:S	1	4091360
0.0073733	chr1:4091691:S	1	4091691
0.0079508	chr1:4092146:S	1	4092146
0.0056139	chr1:4092329:S	1	4092329
0.0092287	chr1:4095347:S:2	1	4095347
0.0093281	chr1:4120496:S	1	4120496
0.0058529	chr1:4131035:S	1	4131035
0.0058577	chr1:4131914:S	1	4131914
0.0090737	chr1:4132791:S	1	4132791
0.00018874	chr1:4152754:S	1	4152754
0.00039802	chr1:4154345:S	1	4154345
0.002266	chr1:4157593:I:0	1	4157593
0.0020722	chr1:4157593:I:2	1	4157593
0.0021487	chr1:4174598:S	1	4174598
0.00047875	chr1:4194141:I	1	4194141
0.0044047	chr1:4197128:S	1	4197128
0.002145	chr1:4219149:S:0	1	4219149
0.002145	chr1:4219149:S:2	1	4219149
0.003182	chr1:4222605:S	1	4222605
0.0022435	chr1:4240098:S	1	4240098
0.0016056	chr1:4253386:S	1	4253386
0.0020947	chr1:4257252:S	1	4257252
0.0020296	chr1:4274123:I:1	1	4274123
0.0027992	chr1:4274123:I:3	1	4274123
0.0025733	chr1:4274123:I:6	1	4274123
0.0028186	chr1:4278521:S	1	4278521
0.001584	chr1:4281501:S	1	4281501
0.0055635	chr1:4282831:S	1	4282831
0.0071779	chr1:4288937:S	1	4288937
0.0055908	chr1:4293124:S	1	4293124
0.0055923	chr1:4299295:S	1	4299295
0.0088536	chr1:4301579:S	1	4301579
0.0079818	chr1:4302984:S	1	4302984
0.0080955	chr1:4302988:S	1	4302988
0.0049073	chr1:4303198:I:5	1	4303198
0.0092441	chr1:4308160:S	1	4308160
0.0030197	chr1:4312354:S	1	4312354
0.001208	chr1:4321000:I	1	4321000
0.0011616	chr1:4321003:I	1	4321003
0.0018244	chr1:4322182:S	1	4322182
0.0023686	chr1:4322729:S	1	4322729
0.0028239	chr1:4324203:S	1	4324203
0.0067239	chr1:4325119:S	1	4325119
0.0073925	chr1:4326005:I:4	1	4326005
0.0027122	chr1:4326025:I:4	1	4326025
0.0056346	chr1:4326027:S	1	4326027
0.0011621	chr1:4326027:I	1	4326027
0.0087582	chr1:4328825:S	1	4328825
0.0072253	chr1:4329139:S	1	4329139
0.0046512	chr1:4329941:I:0	1	4329941
0.0043107	chr1:4333430:S	1	4333430
0.0035977	chr1:4340478:S	1	4340478
0.0050438	chr1:4341390:S	1	4341390
0.0069207	chr1:4344354:S	1	4344354
0.0084446	chr1:4353533:I:0	1	4353533
0.0075934	chr1:4356155:S	1	4356155
0.0071111	chr1:4357097:I:6	1	4357097
0.0065038	chr1:4357592:S	1	4357592
0.00072904	chr1:4359862:I:1	1	4359862
0.0052259	chr1:4359937:S	1	4359937
0.001908	chr1:4400151:S	1	4400151
0.001908	chr1:4412404:S	1	4412404
0.0038231	chr1:4420278:I:0	1	4420278
0.0061503	chr1:4420278:I:2	1	4420278
0.0079973	chr1:4420281:I	1	4420281
0.0069007	chr1:4420287:I:0	1	4420287
0.0065216	chr1:4420287:I:2	1	4420287
0.00097214	chr1:4453177:S	1	4453177
0.00036303	chr1:4463111:S	1	4463111
0.0022549	chr1:4484085:S	1	4484085
0.00030668	chr1:4486453:S	1	4486453
0.0064188	chr1:4490778:S	1	4490778
0.00097135	chr1:4495793:S	1	4495793
0.0055395	chr1:4498238:S	1	4498238
0.0045674	chr1:4500901:S	1	4500901
0.00097096	chr1:4501057:S	1	4501057
0.0063739	chr1:4501414:S	1	4501414
0.0097345	chr1:4502416:S	1	4502416
0.0042468	chr1:4502692:S	1	4502692
0.0042463	chr1:4502837:S	1	4502837
0.0018513	chr1:4505633:I	1	4505633
0.0097534	chr1:4505958:I	1	4505958
0.0074328	chr1:4506735:S	1	4506735
0.0071922	chr1:4507962:S	1	4507962
0.0071998	chr1:4508134:S	1	4508134
0.0015442	chr1:4508782:S	1	4508782
0.005265	chr1:4508840:S	1	4508840
0.0022491	chr1:4508917:I:2	1	4508917
0.0041994	chr1:4509376:S	1	4509376
0.0051367	chr1:4509487:S	1	4509487
0.0011118	chr1:4509774:S	1	4509774
0.0025994	chr1:4511680:S	1	4511680
0.0042473	chr1:4511886:S	1	4511886
0.0056672	chr1:4511963:S	1	4511963
0.0049615	chr1:4512080:S	1	4512080
0.0062949	chr1:4513008:S:0	1	4513008
0.0046922	chr1:4513039:S	1	4513039
0.0017855	chr1:4513074:S	1	4513074
0.0017859	chr1:4513097:S	1	4513097
0.0017875	chr1:4513182:S	1	4513182
0.0095635	chr1:4513400:S	1	4513400
0.00094373	chr1:4513929:S	1	4513929
0.004583	chr1:4514057:S	1	4514057
0.0010356	chr1:4514077:S	1	4514077
0.0044148	chr1:4514941:S	1	4514941
0.0011186	chr1:4515462:S	1	4515462
0.0047896	chr1:4516737:S	1	4516737
0.0022562	chr1:4519198:S:0	1	4519198
0.0017482	chr1:4519198:S:1	1	4519198
0.005799	chr1:4519198:S:2	1	4519198
0.0094842	chr1:4519804:S	1	4519804
0.0036259	chr1:4520723:S	1	4520723
0.0021682	chr1:4522836:S	1	4522836
0.002186	chr1:4522864:S:0	1	4522864
0.0021789	chr1:4522864:S:1	1	4522864
0.0025769	chr1:4522928:I:0	1	4522928
0.009163	chr1:4522928:I:1	1	4522928
0.0051063	chr1:4523308:S	1	4523308
0.0050455	chr1:4526546:S	1	4526546
0.002094	chr1:4526740:I	1	4526740
0.0037291	chr1:4529329:I:0	1	4529329
0.0023513	chr1:4529329:I:3	1	4529329
0.0039598	chr1:4529342:I:0	1	4529342
0.0037525	chr1:4529342:I:1	1	4529342
0.0057311	chr1:4530490:S	1	4530490
0.0061126	chr1:4532184:S	1	4532184
0.00096992	chr1:4533871:S	1	4533871
0.0027996	chr1:4534136:S	1	4534136
0.0030681	chr1:4534543:S	1	4534543
0.0014824	chr1:4535251:S	1	4535251
0.0016534	chr1:4535942:S	1	4535942
0.0016534	chr1:4535943:S	1	4535943
0.0016534	chr1:4535944:I	1	4535944
0.0016534	chr1:4535946:I	1	4535946
0.0015837	chr1:4535951:S	1	4535951
0.0016544	chr1:4536218:S	1	4536218
0.0016544	chr1:4536228:S	1	4536228
0.0016819	chr1:4536474:S	1	4536474
0.0016982	chr1:4536504:S	1	4536504
0.001677	chr1:4537022:S	1	4537022
0.0092047	chr1:4537029:S	1	4537029
0.0016774	chr1:4537540:S	1	4537540
0.0016775	chr1:4537795:S	1	4537795
0.0016771	chr1:4537806:S	1	4537806
0.0016776	chr1:4537901:S	1	4537901
0.0092345	chr1:4537941:S	1	4537941
0.0016776	chr1:4537961:S	1	4537961
0.0016778	chr1:4537967:S	1	4537967
0.0016778	chr1:4538030:S	1	4538030
0.0016778	chr1:4538157:S	1	4538157
0.0016774	chr1:4538248:S	1	4538248
0.0016994	chr1:4538250:S	1	4538250
0.0017232	chr1:4538364:S	1	4538364
0.0016779	chr1:4538394:S	1	4538394
0.0016782	chr1:4538905:S	1	4538905
0.0016783	chr1:4538934:S	1	4538934
0.0066238	chr1:4538975:I	1	4538975
0.0091983	chr1:4539183:S	1	4539183
0.0016821	chr1:4539336:S	1	4539336
0.001677	chr1:4539625:S	1	4539625
0.0016774	chr1:4539637:S	1	4539637
0.0016966	chr1:4539775:S	1	4539775
0.0016727	chr1:4539932:S	1	4539932
0.0016726	chr1:4539946:S	1	4539946
0.006644	chr1:4540173:S	1	4540173
0.0016682	chr1:4540224:S	1	4540224
0.0016675	chr1:4540261:S	1	4540261
0.0016661	chr1:4540354:S	1	4540354
0.0016648	chr1:4540431:S	1	4540431
0.0093707	chr1:4540561:S	1	4540561
0.0016623	chr1:4540592:S	1	4540592
0.0016621	chr1:4540609:S	1	4540609
0.0016608	chr1:4540686:S	1	4540686
0.0016603	chr1:4540724:S	1	4540724
0.0016582	chr1:4540757:S	1	4540757
0.0030934	chr1:4541070:I	1	4541070
0.0024236	chr1:4541074:I:0	1	4541074
0.0017414	chr1:4541075:S	1	4541075
0.0011411	chr1:4541075:I:0	1	4541075
0.0099662	chr1:4541075:I:2	1	4541075
0.0016523	chr1:4541241:S	1	4541241
0.0016518	chr1:4541262:S	1	4541262
0.0016481	chr1:4541498:S	1	4541498
0.0016476	chr1:4541525:S	1	4541525
0.0089111	chr1:4541637:S	1	4541637
0.0010683	chr1:4541664:S	1	4541664
0.0018267	chr1:4541664:I	1	4541664
0.0016384	chr1:4542016:S	1	4542016
0.00164	chr1:4542028:S	1	4542028
0.0016397	chr1:4542058:I	1	4542058
0.0016555	chr1:4542257:S	1	4542257
0.0016795	chr1:4542951:S	1	4542951
0.0092662	chr1:4543264:S	1	4543264
0.0016739	chr1:4543310:S	1	4543310
0.0065884	chr1:4544044:S	1	4544044
0.0065855	chr1:4544109:S	1	4544109
0.0016567	chr1:4544429:S	1	4544429
0.0065563	chr1:4544804:I	1	4544804
0.0015612	chr1:4545362:S	1	4545362
0.0016386	chr1:4546132:S	1	4546132
0.0017131	chr1:4546329:I	1	4546329
0.0089412	chr1:4548144:S	1	4548144
0.008651	chr1:4548990:S	1	4548990
0.0014512	chr1:4550190:S	1	4550190
0.0014512	chr1:4550203:I	1	4550203
0.001393	chr1:4550573:S	1	4550573
0.007383	chr1:4550673:S	1	4550673
0.0013933	chr1:4551000:S	1	4551000
0.0013933	chr1:4551018:S	1	4551018
0.0068814	chr1:4551375:S	1	4551375
0.0061035	chr1:4551507:I	1	4551507
0.0080314	chr1:4553173:S	1	4553173
0.0080762	chr1:4553314:I	1	4553314
0.0081154	chr1:4553451:S	1	4553451
0.0080827	chr1:4553961:S	1	4553961
0.0074965	chr1:4555524:S	1	4555524
0.0075905	chr1:4556006:S	1	4556006
0.0075905	chr1:4556042:S	1	4556042
0.0075913	chr1:4556739:S:0	1	4556739
0.0087834	chr1:4556739:S:2	1	4556739
0.0086097	chr1:4557803:S	1	4557803
0.0082282	chr1:4558662:S	1	4558662
0.0082315	chr1:4558978:S	1	4558978
0.002679	chr1:4561106:S	1	4561106
0.0095117	chr1:4561635:S	1	4561635
0.0080045	chr1:4562580:S:0	1	4562580
0.0090771	chr1:4564366:S	1	4564366
0.0095335	chr1:4564719:S	1	4564719
0.0053966	chr1:4570172:S	1	4570172
0.0097534	chr1:4570319:S	1	4570319
0.0077573	chr1:4571652:I:0	1	4571652
0.0051246	chr1:4583412:S	1	4583412
0.0024333	chr1:4596087:S	1	4596087
0.00733	chr1:4596665:I	1	4596665
0.0068665	chr1:4598302:S	1	4598302
0.0044074	chr1:4598478:S	1	4598478
0.007812	chr1:4599188:S	1	4599188
0.004878	chr1:4600492:S	1	4600492
0.0068591	chr1:4604566:S	1	4604566
0.0068933	chr1:4623245:S	1	4623245
0.0074396	chr1:4632651:S	1	4632651
0.0050527	chr1:4632721:I:2	1	4632721
0.0074053	chr1:4632820:S	1	4632820
0.0086706	chr1:4633216:I	1	4633216
0.0055876	chr1:4633327:S	1	4633327
0.0070244	chr1:4679258:S	1	4679258
0.0038082	chr1:4700365:S	1	4700365
0.00097165	chr1:4703793:I	1	4703793
0.0061711	chr1:4705395:I:0	1	4705395
0.0075206	chr1:4712522:I:0	1	4712522
0.0088382	chr1:4712522:I:1	1	4712522
0.0063387	chr1:4734041:S	1	4734041
0.00097066	chr1:4741886:S	1	4741886
0.0055896	chr1:4765846:S	1	4765846
0.0066446	chr1:4768954:S	1	4768954
0.009793	chr1:4770110:S	1	4770110
0.005581	chr1:4770171:S	1	4770171
0.00043907	chr1:4772096:S	1	4772096
0.0086034	chr1:4776090:S	1	4776090
0.0046828	chr1:4783351:S	1	4783351
0.0081688	chr1:4786958:S	1	4786958
0.0055835	chr1:4788622:S	1	4788622
0.0055878	chr1:4826592:S	1	4826592
0.005597	chr1:4832124:S	1	4832124
0.005813	chr1:4852058:S:2	1	4852058
0.0038125	chr1:4854552:S	1	4854552
0.0092713	chr1:4860252:S	1	4860252
0.0092629	chr1:4865410:I	1	4865410
0.009925	chr1:4867666:S:0	1	4867666
0.0090847	chr1:4867666:S:2	1	4867666
0.0085933	chr1:4870549:S	1	4870549
0.0021643	chr1:4881894:S	1	4881894
0.0046397	chr1:4888291:S	1	4888291
0.0061101	chr1:4890817:S	1	4890817
0.0059724	chr1:4893427:S	1	4893427
0.0069843	chr1:4922468:I	1	4922468
0.0032765	chr1:4941760:I	1	4941760
0.0047871	chr1:4944351:S	1	4944351
0.0011884	chr1:4946401:I	1	4946401
0.0064521	chr1:4948128:S	1	4948128
0.0085875	chr1:4962651:S	1	4962651
0.0031105	chr1:4971169:S	1	4971169
0.0076851	chr1:4976016:S	1	4976016
0.0073392	chr1:4980681:S	1	4980681
0.0067919	chr1:5006862:S	1	5006862
0.0068209	chr1:5009606:S	1	5009606
0.0068209	chr1:5009607:S	1	5009607
0.002131	chr1:5012302:S	1	5012302
0.0069115	chr1:5021115:S	1	5021115
0.0053327	chr1:5022498:I:4	1	5022498
0.0092318	chr1:5037475:S	1	5037475
0.0092305	chr1:5038693:S	1	5038693
0.0092194	chr1:5041860:S	1	5041860
0.0092206	chr1:5042126:S	1	5042126
0.0092207	chr1:5042347:S	1	5042347
0.0092226	chr1:5046636:S	1	5046636
0.0092193	chr1:5047072:S	1	5047072
0.009218	chr1:5049650:S	1	5049650
0.009218	chr1:5050959:S	1	5050959
0.009218	chr1:5051997:S:1	1	5051997
0.0092181	chr1:5053050:S	1	5053050
0.0092171	chr1:5054264:S	1	5054264
0.0092337	chr1:5061912:S	1	5061912
0.0092348	chr1:5065575:S	1	5065575
0.0092535	chr1:5067664:S	1	5067664
0.0092491	chr1:5071837:S	1	5071837
0.0070929	chr1:5073863:S	1	5073863
0.0092279	chr1:5074233:I	1	5074233
0.0079733	chr1:5088883:S	1	5088883
0.0051875	chr1:5162581:S	1	5162581
0.0091868	chr1:5167697:S	1	5167697
0.0049717	chr1:5177101:S	1	5177101
0.0092439	chr1:5186446:S	1	5186446
0.00083029	chr1:5225300:S	1	5225300
0.0098141	chr1:5229039:S	1	5229039
0.0057515	chr1:5258723:S	1	5258723
0.0057666	chr1:5259006:S	1	5259006
0.0057754	chr1:5259033:S	1	5259033
0.0060155	chr1:5259594:S	1	5259594
0.0061909	chr1:5259668:S	1	5259668
0.0062281	chr1:5259763:S	1	5259763
0.0062172	chr1:5259915:S	1	5259915
0.0063729	chr1:5260148:S	1	5260148
0.0049906	chr1:5260940:S	1	5260940
0.0046481	chr1:5261079:S	1	5261079
0.0055734	chr1:5262986:S	1	5262986
0.0045407	chr1:5263103:S	1	5263103
0.0045229	chr1:5263340:S	1	5263340
0.0045225	chr1:5263369:S	1	5263369
0.0039919	chr1:5266778:S	1	5266778
0.0039601	chr1:5274096:S	1	5274096
0.0092486	chr1:5297063:S	1	5297063
0.0069907	chr1:5304329:S	1	5304329
0.0023791	chr1:5304646:I	1	5304646
0.0048782	chr1:5315288:I:6	1	5315288
0.0068018	chr1:5384058:S:0	1	5384058
0.0063757	chr1:5384058:S:1	1	5384058
0.0037103	chr1:5411168:S	1	5411168
0.0065384	chr1:5442853:S	1	5442853
0.00089699	chr1:5448518:S	1	5448518
0.0040608	chr1:5476992:S	1	5476992
0.0073136	chr1:5487154:S	1	5487154
0.0040224	chr1:5499728:I:3	1	5499728
0.0081198	chr1:5518655:I:2	1	5518655
0.0018482	chr1:5601743:S	1	5601743
0.0019612	chr1:5608296:S	1	5608296
0.0025243	chr1:5641683:S	1	5641683
0.0059118	chr1:5661969:S	1	5661969
0.0061863	chr1:5662351:S	1	5662351
0.0090305	chr1:5668516:S	1	5668516
0.0079067	chr1:5668537:S	1	5668537
0.0062684	chr1:5676033:S	1	5676033
0.0060191	chr1:5687067:I	1	5687067
0.0098078	chr1:5700664:I:1	1	5700664
0.0070898	chr1:5701761:S	1	5701761
0.0069909	chr1:5747598:S	1	5747598
0.0069831	chr1:5766198:S	1	5766198
0.0023169	chr1:5785172:S	1	5785172
0.0058291	chr1:5794695:S	1	5794695
0.0052977	chr1:5808259:S	1	5808259
0.007876	chr1:5833472:S	1	5833472
0.0070279	chr1:5875671:S	1	5875671
0.0058301	chr1:5884580:S:0	1	5884580
0.0036942	chr1:5884580:S:1	1	5884580
0.0013588	chr1:5886511:S	1	5886511
0.0019634	chr1:5894449:I:1	1	5894449
0.0072526	chr1:5915104:S	1	5915104
0.0080146	chr1:5919736:I	1	5919736
0.0013526	chr1:5927305:S	1	5927305
0.0076903	chr1:5976155:S	1	5976155
0.0032614	chr1:5988066:S	1	5988066
0.0094806	chr1:6004944:I	1	6004944
0.009795	chr1:6005202:S	1	6005202
0.0098104	chr1:6005300:S	1	6005300
0.0060233	chr1:6006121:S	1	6006121
0.0069881	chr1:6006318:S:0	1	6006318
0.0040744	chr1:6006496:I:0	1	6006496
0.00054733	chr1:6006496:I:2	1	6006496
0.0058825	chr1:6045593:S	1	6045593
0.00075587	chr1:6068432:S	1	6068432
0.0071089	chr1:6084437:S	1	6084437
0.0071047	chr1:6090737:S	1	6090737
0.0071005	chr1:6106252:S	1	6106252
0.0093787	chr1:6110665:S	1	6110665
0.0079014	chr1:6119467:S	1	6119467
0.007044	chr1:6122713:S	1	6122713
0.0088571	chr1:6136334:I:0	1	6136334
0.0069555	chr1:6136334:I:1	1	6136334
0.0065234	chr1:6144101:S	1	6144101
0.0060269	chr1:6150431:I:3	1	6150431
0.0097331	chr1:6150954:S	1	6150954
0.0036004	chr1:6156720:S	1	6156720
0.0036067	chr1:6156835:S	1	6156835
0.0042481	chr1:6160410:S	1	6160410
0.0058227	chr1:6166059:I	1	6166059
0.0097399	chr1:6170212:S	1	6170212
0.0097399	chr1:6171585:S	1	6171585
0.0071068	chr1:6179907:S	1	6179907
0.0071899	chr1:6187613:I:2	1	6187613
0.00212	chr1:6211788:S	1	6211788
0.00028281	chr1:6211968:S	1	6211968
0.0097296	chr1:6215353:S:0	1	6215353
0.0096219	chr1:6215353:S:1	1	6215353
0.0094335	chr1:6217204:S	1	6217204
0.0094335	chr1:6217406:S	1	6217406
0.00027183	chr1:6218227:S	1	6218227
0.0051357	chr1:6230583:I:0	1	6230583
0.0036171	chr1:6230583:I:1	1	6230583
0.0041212	chr1:6230586:I:2	1	6230586
0.0098517	chr1:6236149:S	1	6236149
0.0097742	chr1:6236627:I	1	6236627
0.0091652	chr1:6240892:I	1	6240892
0.0075204	chr1:6259497:I:3	1	6259497
0.0070872	chr1:6262833:S	1	6262833
0.0066818	chr1:6269314:S	1	6269314
0.009366	chr1:6270638:S	1	6270638
0.005889	chr1:6271337:S	1	6271337
0.007725	chr1:6273761:S	1	6273761
0.0093168	chr1:6286601:S	1	6286601
0.0093189	chr1:6308730:S:0	1	6308730
0.0093189	chr1:6308730:S:2	1	6308730
0.0089935	chr1:6317635:S	1	6317635
0.008968	chr1:6327222:S	1	6327222
0.0084489	chr1:6370457:I:4	1	6370457
0.0085119	chr1:6379307:S	1	6379307
0.0061566	chr1:6380612:S	1	6380612
0.0052181	chr1:6389795:S	1	6389795
0.0015366	chr1:6394611:I:0	1	6394611
0.0031939	chr1:6401154:I:0	1	6401154
0.0096366	chr1:6408606:I:5	1	6408606
0.0081969	chr1:6412583:S:0	1	6412583
0.0002722	chr1:6415296:I	1	6415296
0.0063867	chr1:6440570:S	1	6440570
0.0085482	chr1:6450538:S	1	6450538
0.0037742	chr1:6507748:S	1	6507748
0.0073502	chr1:6511875:S	1	6511875
0.0050538	chr1:6512628:S	1	6512628
0.002275	chr1:6516866:I:5	1	6516866
0.0019374	chr1:6525071:I	1	6525071
0.00089372	chr1:6527518:S	1	6527518
0.0073979	chr1:6559247:S	1	6559247
0.0087443	chr1:6564836:S	1	6564836
0.007537	chr1:6587415:S	1	6587415
0.0075067	chr1:6600409:S	1	6600409
0.0049939	chr1:6606991:S	1	6606991
0.0040796	chr1:6609149:S	1	6609149
0.0046929	chr1:6614570:S	1	6614570
0.0046111	chr1:6625535:S	1	6625535
0.0046111	chr1:6625536:S	1	6625536
0.0020132	chr1:6630876:S:0	1	6630876
0.0019376	chr1:6630876:S:1	1	6630876
0.00030792	chr1:6647080:I:2	1	6647080
0.0069643	chr1:6647080:I:6	1	6647080
0.00073888	chr1:6647089:I	1	6647089
0.0052235	chr1:6688146:S	1	6688146
0.0038551	chr1:6691792:S	1	6691792
0.003299	chr1:6693528:S	1	6693528
0.0053601	chr1:6701519:S	1	6701519
0.0083481	chr1:6706343:S	1	6706343
0.0012348	chr1:6715206:S	1	6715206
0.0081528	chr1:6715486:S	1	6715486
0.0038104	chr1:6757371:S	1	6757371
0.0028732	chr1:6757642:S	1	6757642
0.0095136	chr1:6790373:I:3	1	6790373
0.0002104	chr1:6805365:S	1	6805365
0.00027137	chr1:6851512:S	1	6851512
0.0053481	chr1:6866100:S	1	6866100
0.00021587	chr1:6869330:S	1	6869330
0.0032932	chr1:6875228:S	1	6875228
0.0029428	chr1:6880685:S	1	6880685
0.00044927	chr1:6899538:I:2	1	6899538
0.0070237	chr1:6902057:S	1	6902057
0.0024087	chr1:6927049:I:0	1	6927049
0.0029011	chr1:6927049:I:1	1	6927049
0.0048333	chr1:6963267:I	1	6963267
0.0056712	chr1:6972413:S	1	6972413
0.0053391	chr1:7024578:S	1	7024578
0.0091415	chr1:7044369:S	1	7044369
0.0049585	chr1:7071309:S	1	7071309
0.0028437	chr1:7093573:S	1	7093573
0.0077948	chr1:7093612:S	1	7093612
0.003302	chr1:7109386:S	1	7109386
0.00097072	chr1:7110190:S	1	7110190
0.00528	chr1:7110756:S	1	7110756
0.0060929	chr1:7140394:S	1	7140394
0.0091527	chr1:7161060:S	1	7161060
0.0055952	chr1:7183576:S	1	7183576
0.0069162	chr1:7192599:S	1	7192599
0.0075923	chr1:7199652:S	1	7199652
0.0069172	chr1:7200439:S	1	7200439
0.006048	chr1:7217776:S	1	7217776
0.0071686	chr1:7219541:I:0	1	7219541
0.0079674	chr1:7225531:S	1	7225531
0.0011499	chr1:7243541:I	1	7243541
0.003859	chr1:7245861:S	1	7245861
0.0041838	chr1:7270260:I	1	7270260
0.0088048	chr1:7270291:S	1	7270291
0.007291	chr1:7293253:S	1	7293253
0.00718	chr1:7299297:S	1	7299297
0.0094953	chr1:7320654:S	1	7320654
0.0046754	chr1:7351359:S	1	7351359
0.00358	chr1:7355205:I:4	1	7355205
0.0099889	chr1:7356858:S	1	7356858
0.0097253	chr1:7357272:S	1	7357272
0.0099034	chr1:7359252:I	1	7359252
0.0090755	chr1:7359531:S	1	7359531
0.009234	chr1:7359620:S	1	7359620
0.0090381	chr1:7359867:S	1	7359867
0.0090423	chr1:7360829:S	1	7360829
0.008095	chr1:7360844:S	1	7360844
0.0095804	chr1:7361079:S	1	7361079
0.0083014	chr1:7361602:S	1	7361602
0.0084502	chr1:7361802:S	1	7361802
0.0090505	chr1:7362491:S	1	7362491
0.0082049	chr1:7362794:I	1	7362794
0.0084725	chr1:7362799:S	1	7362799
0.0086064	chr1:7364257:S	1	7364257
0.0082292	chr1:7365212:S	1	7365212
0.0079581	chr1:7365231:S	1	7365231
0.0087095	chr1:7365357:S	1	7365357
0.0086125	chr1:7365974:S	1	7365974
0.0082696	chr1:7366066:S	1	7366066
0.0082847	chr1:7366466:S	1	7366466
0.008288	chr1:7366503:S	1	7366503
0.0080888	chr1:7366814:S	1	7366814
0.0080124	chr1:7367308:S	1	7367308
0.0080152	chr1:7367384:S	1	7367384
0.0046578	chr1:7367897:S	1	7367897
0.005127	chr1:7369031:S	1	7369031
0.0020545	chr1:7369911:S	1	7369911
0.0057085	chr1:7370914:I:3	1	7370914
0.002697	chr1:7370931:S	1	7370931
0.0099814	chr1:7371239:I:0	1	7371239
0.0060326	chr1:7371239:I:4	1	7371239
0.0092478	chr1:7371696:S	1	7371696
0.0093152	chr1:7372718:S	1	7372718
0.0090635	chr1:7374063:S	1	7374063
0.0089872	chr1:7374483:S	1	7374483
0.0090433	chr1:7375584:S	1	7375584
0.0034065	chr1:7377354:S	1	7377354
0.0057956	chr1:7383027:S	1	7383027
0.0057477	chr1:7383279:S	1	7383279
0.0051698	chr1:7388196:S	1	7388196
0.0050042	chr1:7388290:S	1	7388290
0.0034205	chr1:7388653:S	1	7388653
0.0050073	chr1:7389437:S	1	7389437
0.0056363	chr1:7389510:S	1	7389510
0.0083277	chr1:7390672:S	1	7390672
0.001562	chr1:7391438:S	1	7391438
0.0030091	chr1:7392258:I:4	1	7392258
0.0044082	chr1:7395057:S	1	7395057
0.0042742	chr1:7396476:S	1	7396476
0.0040686	chr1:7396588:S	1	7396588
0.0042824	chr1:7397238:S	1	7397238
0.0084943	chr1:7397399:S	1	7397399
0.0031084	chr1:7397479:S	1	7397479
0.0020782	chr1:7398333:S	1	7398333
0.0084421	chr1:7402087:S	1	7402087
0.003094	chr1:7402088:S	1	7402088
0.0030577	chr1:7402418:S	1	7402418
0.0035325	chr1:7402556:S	1	7402556
0.0093919	chr1:7402916:S	1	7402916
0.0085436	chr1:7404315:S	1	7404315
0.0030707	chr1:7404605:S:0	1	7404605
0.008453	chr1:7404605:S:1	1	7404605
0.0032407	chr1:7405226:S	1	7405226
0.0032174	chr1:7405545:I:0	1	7405545
0.0088879	chr1:7405545:I:2	1	7405545
0.0088529	chr1:7405752:I	1	7405752
0.0025688	chr1:7405755:S	1	7405755
0.0055592	chr1:7405755:I	1	7405755
0.008904	chr1:7408145:S	1	7408145
0.0066785	chr1:7408554:S	1	7408554
0.009279	chr1:7408978:S	1	7408978
0.0093255	chr1:7410562:S	1	7410562
0.0093255	chr1:7410874:S	1	7410874
0.0095817	chr1:7410897:I:0	1	7410897
0.0093075	chr1:7411613:S	1	7411613
0.0093075	chr1:7411834:S	1	7411834
0.0093967	chr1:7411915:S	1	7411915
0.0093075	chr1:7415264:S	1	7415264
0.0092701	chr1:7415339:S	1	7415339
0.0093074	chr1:7416486:S	1	7416486
0.0093356	chr1:7417745:S	1	7417745
0.0093837	chr1:7418117:I	1	7418117
0.0093899	chr1:7419212:I	1	7419212
0.0093899	chr1:7419529:S	1	7419529
0.0094543	chr1:7419713:S	1	7419713
0.0032712	chr1:7420157:S	1	7420157
0.00062193	chr1:7420284:S	1	7420284
0.0017513	chr1:7420310:S	1	7420310
0.001288	chr1:7421486:S	1	7421486
0.0012347	chr1:7422986:S	1	7422986
0.0032226	chr1:7450014:S	1	7450014
0.0082489	chr1:7454529:S	1	7454529
0.005935	chr1:7457036:I	1	7457036
0.00024833	chr1:7467571:S	1	7467571
0.00093777	chr1:7480108:I:1	1	7480108
0.0077097	chr1:7489823:S	1	7489823
0.0049744	chr1:7492597:I:4	1	7492597
0.0086911	chr1:7493382:I:3	1	7493382
0.0054148	chr1:7493458:I	1	7493458
0.0070498	chr1:7537203:S	1	7537203
0.0044086	chr1:7544203:S	1	7544203
0.0064807	chr1:7549210:S	1	7549210
0.0076021	chr1:7554888:I	1	7554888
0.00022784	chr1:7601205:S	1	7601205
0.00059631	chr1:7601206:S:1	1	7601206
0.0046376	chr1:7602142:I:0	1	7602142
0.0016896	chr1:7602142:I:2	1	7602142
0.0093258	chr1:7650389:S	1	7650389
0.0026848	chr1:7654932:I	1	7654932
0.00078143	chr1:7680661:S	1	7680661
0.0042371	chr1:7686049:S	1	7686049
0.006074	chr1:7697235:S	1	7697235
0.006074	chr1:7697236:S	1	7697236
0.0037124	chr1:7709649:S	1	7709649
0.003066	chr1:7711900:S	1	7711900
0.0030034	chr1:7712326:S	1	7712326
0.00076711	chr1:7722138:S	1	7722138
0.0022922	chr1:7727121:I:5	1	7727121
0.0030653	chr1:7731069:S	1	7731069
0.0047823	chr1:7758794:S	1	7758794
0.0085906	chr1:7758795:S	1	7758795
0.0047819	chr1:7758797:S	1	7758797
0.0093977	chr1:7822999:S	1	7822999
0.0077647	chr1:7857852:I:3	1	7857852
0.0086354	chr1:7863034:I	1	7863034
0.0004037	chr1:7869673:S	1	7869673
0.0071043	chr1:7879876:S	1	7879876
0.0034433	chr1:7895367:I	1	7895367
0.0068209	chr1:7895368:S	1	7895368
0.006333	chr1:7898187:S	1	7898187
0.0060119	chr1:7898667:S	1	7898667
0.0071053	chr1:7898668:S	1	7898668
0.0057727	chr1:7903337:I	1	7903337
0.0052632	chr1:7904309:I:0	1	7904309
0.0094345	chr1:7904309:I:3	1	7904309
0.00041071	chr1:7917466:S	1	7917466
0.0016604	chr1:7924018:S	1	7924018
0.00053404	chr1:7929683:S	1	7929683
0.00029886	chr1:7935267:S	1	7935267
0.0010754	chr1:7943859:S	1	7943859
0.0090825	chr1:7953011:S	1	7953011
0.0041652	chr1:7954508:S	1	7954508
0.0063825	chr1:7986442:S	1	7986442
0.0094849	chr1:7990493:S	1	7990493
0.00064859	chr1:8046849:S	1	8046849
0.00064547	chr1:8070750:S	1	8070750
0.007991	chr1:8076120:S	1	8076120
0.0068592	chr1:8089237:S	1	8089237
0.0070985	chr1:8096175:S	1	8096175
0.0026784	chr1:8140685:S	1	8140685
0.0016581	chr1:8225969:I:3	1	8225969
0.0090694	chr1:8226298:S	1	8226298
0.0036387	chr1:8232929:S	1	8232929
0.0029547	chr1:8247251:S	1	8247251
0.0071361	chr1:8248936:S	1	8248936
0.0069901	chr1:8249720:S	1	8249720
0.007821	chr1:8254624:I	1	8254624
0.006975	chr1:8263952:S	1	8263952
0.002892	chr1:8264334:I:6	1	8264334
0.00082382	chr1:8291406:I:2	1	8291406
0.0086038	chr1:8291406:I:6	1	8291406
0.0079677	chr1:8291478:S	1	8291478
0.0036897	chr1:8291551:S	1	8291551
0.0047057	chr1:8292094:S	1	8292094
0.00098675	chr1:8293869:I	1	8293869
0.0023419	chr1:8295407:S	1	8295407
0.0052943	chr1:8295692:S	1	8295692
0.0054657	chr1:8296110:S	1	8296110
0.0013148	chr1:8298620:S	1	8298620
0.0058532	chr1:8299072:I	1	8299072
0.0057718	chr1:8299074:I	1	8299074
0.0024474	chr1:8299076:I	1	8299076
0.00078614	chr1:8299078:I	1	8299078
0.00016151	chr1:8299080:I	1	8299080
0.0041194	chr1:8302095:S	1	8302095
0.0019535	chr1:8304430:I:2	1	8304430
0.0077918	chr1:8312620:S	1	8312620
0.0044403	chr1:8319986:S	1	8319986
0.0018004	chr1:8324907:S	1	8324907
0.007417	chr1:8346383:S	1	8346383
0.00685	chr1:8349241:I	1	8349241
0.0087763	chr1:8360864:S	1	8360864
0.0074875	chr1:8366922:I	1	8366922
0.00080663	chr1:8372955:S	1	8372955
0.0062453	chr1:8373952:S	1	8373952
0.0081739	chr1:8376188:S	1	8376188
0.0033213	chr1:8385997:I:3	1	8385997
0.0044384	chr1:8386012:I:2	1	8386012
0.0060555	chr1:8391659:S	1	8391659
0.0057685	chr1:8401005:S	1	8401005
0.0049085	chr1:8412299:S	1	8412299
0.0077837	chr1:8414264:S	1	8414264
0.0046989	chr1:8431192:S	1	8431192
0.0081041	chr1:8488408:S	1	8488408
0.0081218	chr1:8494787:I	1	8494787
0.0092791	chr1:8501110:S:1	1	8501110
0.0060811	chr1:8502370:S	1	8502370
0.0081288	chr1:8513242:S	1	8513242
0.0055544	chr1:8513317:S	1	8513317
0.0081288	chr1:8517883:S	1	8517883
0.0049755	chr1:8520779:S	1	8520779
0.007746	chr1:8530795:S	1	8530795
0.0069724	chr1:8549517:I	1	8549517
0.0082533	chr1:8555397:S	1	8555397
0.0053976	chr1:8558197:S	1	8558197
0.0067259	chr1:8563212:S	1	8563212
0.0017092	chr1:8569243:S	1	8569243
0.0081998	chr1:8576217:S	1	8576217
0.009507	chr1:8577187:S	1	8577187
0.005908	chr1:8583438:S	1	8583438
0.0081437	chr1:8590959:S	1	8590959
0.0017055	chr1:8602264:S	1	8602264
0.0083088	chr1:8604634:I:1	1	8604634
0.0081258	chr1:8616050:S	1	8616050
0.00037801	chr1:8625219:S	1	8625219
0.0034723	chr1:8651718:S	1	8651718
0.0081868	chr1:8655075:S:0	1	8655075
0.0081565	chr1:8655075:S:1	1	8655075
0.0081736	chr1:8675125:S	1	8675125
0.0081108	chr1:8706113:I:4	1	8706113
0.0050586	chr1:8731310:S	1	8731310
0.0028351	chr1:8751951:I:0	1	8751951
0.001584	chr1:8751951:I:4	1	8751951
0.0081717	chr1:8763288:S	1	8763288
0.0081778	chr1:8771417:S	1	8771417
0.002122	chr1:8777890:I:2	1	8777890
0.0069605	chr1:8782305:S	1	8782305
0.0081587	chr1:8794226:S:0	1	8794226
0.0081205	chr1:8794226:S:2	1	8794226
0.0024718	chr1:8800258:I:2	1	8800258
0.0058928	chr1:8804914:S	1	8804914
0.0051228	chr1:8808716:S	1	8808716
0.0055004	chr1:8838931:S	1	8838931
0.002059	chr1:8843999:I:5	1	8843999
0.0082499	chr1:8858761:S	1	8858761
0.0034998	chr1:8866415:S	1	8866415
0.0073634	chr1:8876724:S	1	8876724
0.00696	chr1:8876992:I:2	1	8876992
0.0050802	chr1:8884423:S	1	8884423
0.0035719	chr1:8884515:S	1	8884515
0.0017317	chr1:8897335:S	1	8897335
0.0070324	chr1:8904727:S	1	8904727
0.0084228	chr1:8919433:S	1	8919433
0.0071953	chr1:8926887:S	1	8926887
0.00096502	chr1:8927366:S	1	8927366
0.0072176	chr1:8943712:S	1	8943712
0.002379	chr1:8947879:S	1	8947879
0.0060621	chr1:8953359:S	1	8953359
0.0065406	chr1:8955948:S	1	8955948
0.0035068	chr1:8959162:S	1	8959162
0.0031252	chr1:8959856:S	1	8959856
0.0031727	chr1:8967840:S	1	8967840
0.0032982	chr1:8969079:S	1	8969079
0.003748	chr1:8973781:I:2	1	8973781
0.0076079	chr1:9020752:S	1	9020752
0.0026944	chr1:9059140:S	1	9059140
0.0055574	chr1:9070072:I:1	1	9070072
0.0099482	chr1:9079336:I	1	9079336
0.0019268	chr1:9085348:S	1	9085348
0.0098814	chr1:9093471:I	1	9093471
0.0039566	chr1:9098994:S	1	9098994
0.0068055	chr1:9103256:S	1	9103256
0.0022657	chr1:9116282:S	1	9116282
0.0022308	chr1:9128171:S	1	9128171
0.0090397	chr1:9129317:S	1	9129317
0.0024583	chr1:9134316:S	1	9134316
0.0090984	chr1:9134694:I	1	9134694
0.006941	chr1:9134696:S:0	1	9134696
0.0090925	chr1:9139302:S	1	9139302
0.0068387	chr1:9144584:I:6	1	9144584
0.0098433	chr1:9149211:I:1	1	9149211
0.0012409	chr1:9156088:S	1	9156088
0.0082053	chr1:9163564:I	1	9163564
0.007569	chr1:9176524:S	1	9176524
0.0040314	chr1:9189354:I:0	1	9189354
0.00011334	chr1:9189354:I:5	1	9189354
0.0064325	chr1:9191888:I	1	9191888
0.0051124	chr1:9192467:I:0	1	9192467
0.0035646	chr1:9196479:I	1	9196479
0.0035659	chr1:9197699:S	1	9197699
0.0023209	chr1:9198812:S	1	9198812
0.0071895	chr1:9201782:I:0	1	9201782
0.0083476	chr1:9202162:I:0	1	9202162
0.0053513	chr1:9202162:I:1	1	9202162
0.0067071	chr1:9202282:I:0	1	9202282
0.0061175	chr1:9202282:I:1	1	9202282
0.0059704	chr1:9202597:S	1	9202597
0.0059698	chr1:9202716:S:0	1	9202716
0.0059698	chr1:9202716:S:1	1	9202716
0.0059694	chr1:9202984:S	1	9202984
0.0059699	chr1:9202997:S	1	9202997
0.0059765	chr1:9203808:S	1	9203808
0.0053432	chr1:9204423:S	1	9204423
0.003098	chr1:9204595:S	1	9204595
0.0033124	chr1:9204933:S	1	9204933
0.0031284	chr1:9205003:S	1	9205003
0.0040207	chr1:9205072:S	1	9205072
0.003128	chr1:9205265:S	1	9205265
0.0031414	chr1:9205323:S	1	9205323
0.0030933	chr1:9205370:I:0	1	9205370
0.0030933	chr1:9205370:I:1	1	9205370
0.0031282	chr1:9205389:S	1	9205389
0.0029042	chr1:9206072:S	1	9206072
0.003629	chr1:9206159:S	1	9206159
0.0028361	chr1:9206568:S	1	9206568
0.0058806	chr1:9206842:S	1	9206842
0.0028896	chr1:9207599:S	1	9207599
0.0028897	chr1:9207609:S	1	9207609
0.0028899	chr1:9207650:S	1	9207650
0.0058847	chr1:9207661:S	1	9207661
0.0058807	chr1:9207679:S	1	9207679
0.0028905	chr1:9207841:S	1	9207841
0.0058796	chr1:9207868:S	1	9207868
0.0028916	chr1:9207994:I	1	9207994
0.0028928	chr1:9208206:S	1	9208206
0.002893	chr1:9208220:S	1	9208220
0.0028933	chr1:9208270:S	1	9208270
0.0028935	chr1:9208364:S	1	9208364
0.0029359	chr1:9208384:S	1	9208384
0.002874	chr1:9208526:S	1	9208526
0.0027935	chr1:9209128:S	1	9209128
0.0027964	chr1:9209216:S	1	9209216
0.0027971	chr1:9209433:I	1	9209433
0.0027959	chr1:9209563:S	1	9209563
0.0028068	chr1:9209579:S	1	9209579
0.0039282	chr1:9210061:S	1	9210061
0.0055742	chr1:9210519:S	1	9210519
0.0034852	chr1:9211088:S	1	9211088
0.0035328	chr1:9212319:S	1	9212319
0.0029732	chr1:9212333:S	1	9212333
0.0029733	chr1:9212355:S	1	9212355
0.0030079	chr1:9212427:S	1	9212427
0.003025	chr1:9212446:S	1	9212446
0.0013445	chr1:9212469:I	1	9212469
0.0029863	chr1:9212470:I	1	9212470
0.002982	chr1:9212471:S	1	9212471
0.0083915	chr1:9212471:I	1	9212471
0.0029731	chr1:9212611:S	1	9212611
0.002973	chr1:9212895:S	1	9212895
0.0029726	chr1:9212910:S	1	9212910
0.0029732	chr1:9213070:S	1	9213070
0.0029731	chr1:9213136:S	1	9213136
0.0029731	chr1:9213137:S	1	9213137
0.0029732	chr1:9213179:S	1	9213179
0.0029732	chr1:9213190:S	1	9213190
0.0029733	chr1:9213195:S	1	9213195
0.0029733	chr1:9213350:S	1	9213350
0.0029733	chr1:9213369:S	1	9213369
0.0029733	chr1:9213871:S	1	9213871
0.0029694	chr1:9214263:S	1	9214263
0.0029845	chr1:9214387:S	1	9214387
0.0029803	chr1:9214605:I	1	9214605
0.0066258	chr1:9219068:S	1	9219068
0.0071546	chr1:9222647:S	1	9222647
0.0059275	chr1:9227941:I:0	1	9227941
0.00088198	chr1:9229141:S	1	9229141
0.0073251	chr1:9240073:S	1	9240073
0.0071209	chr1:9251365:S	1	9251365
0.008596	chr1:9274870:S	1	9274870
0.0050471	chr1:9279276:S	1	9279276
0.0068942	chr1:9279725:S	1	9279725
0.0082309	chr1:9300381:S	1	9300381
0.0041042	chr1:9301302:S	1	9301302
0.0013885	chr1:9301517:S	1	9301517
0.0017105	chr1:9318240:S	1	9318240
0.0025658	chr1:9330473:I:2	1	9330473
0.0031308	chr1:9332188:I:1	1	9332188
0.0079419	chr1:9332428:S	1	9332428
0.0038233	chr1:9332570:S	1	9332570
0.008881	chr1:9341235:S	1	9341235
0.008879	chr1:9341302:S	1	9341302
0.008612	chr1:9342323:S	1	9342323
0.0088833	chr1:9342956:S	1	9342956
0.0010793	chr1:9345019:S	1	9345019
0.0077878	chr1:9356938:I	1	9356938
0.0091209	chr1:9364896:S	1	9364896
0.0081601	chr1:9380279:I:3	1	9380279
0.0034035	chr1:9396286:S	1	9396286
0.0092484	chr1:9396465:S	1	9396465
0.0011259	chr1:9410802:I	1	9410802
0.006567	chr1:9412688:S	1	9412688
0.0019142	chr1:9421238:S	1	9421238
0.0058815	chr1:9440545:S	1	9440545
0.0044693	chr1:9442594:S	1	9442594
0.0036127	chr1:9445579:S	1	9445579
0.0078537	chr1:9454096:S	1	9454096
0.0085314	chr1:9500481:S	1	9500481
0.0086738	chr1:9514264:S	1	9514264
0.0040233	chr1:9541158:I:1	1	9541158
0.0088259	chr1:9545110:S	1	9545110
0.0088108	chr1:9553214:S	1	9553214
0.0051989	chr1:9556681:I:1	1	9556681
0.0088074	chr1:9579915:S	1	9579915
0.003431	chr1:9634149:I:1	1	9634149
0.0065841	chr1:9634214:S	1	9634214
0.0048474	chr1:9635150:S	1	9635150
0.0059168	chr1:9647481:I:5	1	9647481
0.0047856	chr1:9650555:S	1	9650555
0.0047856	chr1:9650810:S	1	9650810
0.0047856	chr1:9650811:S	1	9650811
0.0071003	chr1:9675652:S	1	9675652
0.00059008	chr1:9680494:S	1	9680494
0.0019055	chr1:9695843:I:0	1	9695843
0.0042953	chr1:9695843:I:1	1	9695843
0.0063411	chr1:9704752:S	1	9704752
0.00072809	chr1:9768560:S:2	1	9768560
0.0074205	chr1:9768658:S	1	9768658
0.0065792	chr1:9776816:S	1	9776816
0.0089306	chr1:9777455:S	1	9777455
0.0042042	chr1:9786750:S:0	1	9786750
0.004064	chr1:9786750:S:2	1	9786750
0.0073362	chr1:9788887:S	1	9788887
0.0044602	chr1:9790552:S	1	9790552
0.0049344	chr1:9830884:S	1	9830884
0.0045209	chr1:9832237:S	1	9832237
0.0042885	chr1:9833756:S	1	9833756
0.0038297	chr1:9839118:S	1	9839118
0.008228	chr1:9855847:S	1	9855847
0.004703	chr1:9860643:S	1	9860643
0.0024874	chr1:9862689:S	1	9862689
0.0024732	chr1:9865553:I	1	9865553
0.0081829	chr1:9871786:S	1	9871786
0.0049952	chr1:9871848:S	1	9871848
0.0095202	chr1:9891124:S	1	9891124
0.008517	chr1:9896974:I:0	1	9896974
0.0076681	chr1:9903062:S	1	9903062
0.0025023	chr1:9904652:S	1	9904652
0.0049743	chr1:9907360:S	1	9907360
0.0065155	chr1:9915958:S	1	9915958
0.001866	chr1:9923518:I:4	1	9923518
0.0077286	chr1:9924762:I	1	9924762
0.0071965	chr1:9925741:S	1	9925741
0.0058246	chr1:9929023:S	1	9929023
0.0079097	chr1:9934185:S	1	9934185
0.0060934	chr1:9934227:I:0	1	9934227
0.0084582	chr1:9934227:I:2	1	9934227
0.0074307	chr1:9937839:S	1	9937839
0.0076539	chr1:9941923:S	1	9941923
0.0093243	chr1:9943262:S	1	9943262
0.0091407	chr1:9948163:S	1	9948163
0.0093892	chr1:9949056:S	1	9949056
0.008877	chr1:9949588:I:1	1	9949588
0.0085506	chr1:9951013:S	1	9951013
0.0069271	chr1:9953448:I:0	1	9953448
0.0048756	chr1:9953448:I:1	1	9953448
0.0092506	chr1:9962481:I:4	1	9962481
0.0090511	chr1:9963235:S	1	9963235
0.0080607	chr1:9965926:S	1	9965926
0.0092256	chr1:9967482:S	1	9967482
0.0048633	chr1:9968069:I:1	1	9968069
0.00087835	chr1:9968069:I:2	1	9968069
0.0071551	chr1:9972339:S	1	9972339
0.008332	chr1:9976912:I:0	1	9976912
0.0055137	chr1:9976912:I:2	1	9976912
0.00047622	chr1:9977258:I	1	9977258
0.0085209	chr1:9987461:S	1	9987461
0.0083137	chr1:9989390:S	1	9989390
0.0038909	chr1:9992087:I:5	1	9992087
0.0063209	chr1:9996642:S	1	9996642
0.0061635	chr1:9997145:S	1	9997145
0.0013481	chr1:9997599:S	1	9997599
0.001666	chr1:9998046:S	1	9998046
0.00099073	chr1:9998391:I:0	1	9998391
0.0010162	chr1:9998399:I:0	1	9998399
0.00653	chr1:9998408:I:0	1	9998408
0.005679	chr1:9998409:I:0	1	9998409
0.008832	chr1:9998409:I:1	1	9998409
0.0091579	chr1:9999317:S	1	9999317
0.0022562	chr1:9999814:I:2	1	9999814
0.0043999	chr1:9999814:I:6	1	9999814
0.0027913	chr1:9999828:I	1	9999828
0.0093192	chr1:10000458:S	1	10000458
0.0015405	chr1:10004424:S	1	10004424
0.00675	chr1:10005565:I	1	10005565
0.0050223	chr1:10005568:I:0	1	10005568
0.0039303	chr1:10005568:I:2	1	10005568
0.0023278	chr1:10008419:S	1	10008419
0.0013341	chr1:10008443:I:0	1	10008443
0.0014139	chr1:10008443:I:2	1	10008443
0.0013415	chr1:10009521:I:0	1	10009521
0.0017082	chr1:10009521:I:3	1	10009521
0.0056092	chr1:10009734:I	1	10009734
0.0020387	chr1:10010808:I	1	10010808
0.0051708	chr1:10012381:I:0	1	10012381
0.0038769	chr1:10012381:I:2	1	10012381
0.0067255	chr1:10012626:I:0	1	10012626
0.0044144	chr1:10012626:I:1	1	10012626
0.0036628	chr1:10013079:I:1	1	10013079
0.0020249	chr1:10014446:S	1	10014446
0.0023459	chr1:10015448:I:0	1	10015448
0.0026051	chr1:10015448:I:1	1	10015448
0.0010939	chr1:10016586:I:0	1	10016586
0.001628	chr1:10016586:I:1	1	10016586
0.0062871	chr1:10024621:S	1	10024621
0.0048036	chr1:10025237:I:1	1	10025237
0.009596	chr1:10027904:S	1	10027904
0.0012283	chr1:10029917:S	1	10029917
0.0096236	chr1:10034487:S	1	10034487
6.79e-06	chr1:10035886:S	1	10035886
0.00075562	chr1:10039596:I:0	1	10039596
0.00024849	chr1:10039596:I:1	1	10039596
0.00094047	chr1:10043073:S	1	10043073
0.0085655	chr1:10054783:I:5	1	10054783
0.0062722	chr1:10057744:I	1	10057744
0.0044044	chr1:10057748:S	1	10057748
0.008451	chr1:10058720:S	1	10058720
0.005421	chr1:10080669:S	1	10080669
0.0030059	chr1:10086128:S	1	10086128
0.0090588	chr1:10088740:S	1	10088740
0.0094978	chr1:10097054:I	1	10097054
0.0092796	chr1:10097055:S	1	10097055
0.0062408	chr1:10097055:I	1	10097055
0.0090683	chr1:10111044:I:0	1	10111044
0.0041399	chr1:10111273:S	1	10111273
0.0065171	chr1:10124729:I	1	10124729
0.0064862	chr1:10128375:S	1	10128375
0.00025955	chr1:10132968:S	1	10132968
0.0086478	chr1:10134381:S	1	10134381
0.0080674	chr1:10146431:S	1	10146431
0.0053248	chr1:10155084:I:3	1	10155084
0.006351	chr1:10158959:S	1	10158959
0.0099958	chr1:10167836:S	1	10167836
0.0070726	chr1:10169099:S	1	10169099
0.0082584	chr1:10173698:S	1	10173698
0.0082431	chr1:10173977:S	1	10173977
0.0080784	chr1:10174392:I:0	1	10174392
0.0094778	chr1:10179589:S	1	10179589
0.0013689	chr1:10180036:S	1	10180036
0.0032771	chr1:10181267:I:0	1	10181267
0.0069995	chr1:10181267:I:1	1	10181267
0.0013777	chr1:10181529:S	1	10181529
0.0046668	chr1:10183220:S	1	10183220
0.0097264	chr1:10184730:S	1	10184730
0.0097366	chr1:10184875:S	1	10184875
0.0026496	chr1:10186198:I:5	1	10186198
0.008937	chr1:10188194:S	1	10188194
0.0070476	chr1:10188202:S	1	10188202
0.0062549	chr1:10188218:S	1	10188218
0.0063136	chr1:10188219:S	1	10188219
0.0064949	chr1:10188220:S	1	10188220
0.0046644	chr1:10191968:S	1	10191968
0.002011	chr1:10194473:I:1	1	10194473
0.0046644	chr1:10196714:S	1	10196714
0.0066465	chr1:10204792:S	1	10204792
0.0025088	chr1:10206826:S	1	10206826
0.0031251	chr1:10207283:I:2	1	10207283
0.0025116	chr1:10207285:S	1	10207285
0.0026945	chr1:10208829:S	1	10208829
0.0025561	chr1:10214443:S	1	10214443
0.0085661	chr1:10215138:I:1	1	10215138
0.001371	chr1:10215162:I:4	1	10215162
0.0077688	chr1:10215173:I:4	1	10215173
0.0025701	chr1:10216585:S	1	10216585
0.0025701	chr1:10216662:S	1	10216662
0.0027596	chr1:10218700:S	1	10218700
0.0027735	chr1:10220798:S	1	10220798
0.0087269	chr1:10221094:I:2	1	10221094
0.0027852	chr1:10228046:S	1	10228046
0.00278	chr1:10228583:S	1	10228583
0.0056885	chr1:10229867:I:1	1	10229867
0.0025883	chr1:10229918:S	1	10229918
0.00096327	chr1:10230442:I:3	1	10230442
0.0025613	chr1:10235179:S	1	10235179
0.0027486	chr1:10240118:S	1	10240118
0.002992	chr1:10240720:I:2	1	10240720
0.0027505	chr1:10240923:S	1	10240923
0.0064728	chr1:10244615:I:3	1	10244615
0.0027627	chr1:10245883:S	1	10245883
0.0025932	chr1:10250643:S	1	10250643
0.0059688	chr1:10251734:I:0	1	10251734
0.0021425	chr1:10251734:I:1	1	10251734
0.0068329	chr1:10252386:I:5	1	10252386
0.0026381	chr1:10254292:S	1	10254292
0.0026381	chr1:10254569:S	1	10254569
0.0026381	chr1:10254648:S	1	10254648
0.0026381	chr1:10255235:S	1	10255235
0.00057806	chr1:10255355:S	1	10255355
0.0028181	chr1:10256569:S	1	10256569
0.0026381	chr1:10256857:S	1	10256857
0.0028186	chr1:10260591:S	1	10260591
0.0062499	chr1:10263280:I:3	1	10263280
0.0026385	chr1:10264489:S	1	10264489
0.002604	chr1:10266632:S	1	10266632
0.0046604	chr1:10269068:S	1	10269068
0.0045367	chr1:10269677:S	1	10269677
0.0028185	chr1:10271392:S	1	10271392
0.002636	chr1:10276753:I	1	10276753
0.002636	chr1:10276942:S	1	10276942
0.0026281	chr1:10278540:S	1	10278540
0.0026173	chr1:10278599:S	1	10278599
0.0026281	chr1:10279071:S	1	10279071
0.0026173	chr1:10281937:S	1	10281937
0.0026328	chr1:10282464:S	1	10282464
0.0064883	chr1:10287179:S	1	10287179
0.0046584	chr1:10287357:S	1	10287357
0.001753	chr1:10288319:S	1	10288319
0.0026254	chr1:10289929:I	1	10289929
0.0026272	chr1:10293165:S	1	10293165
0.0026281	chr1:10294406:I	1	10294406
0.0022859	chr1:10296747:I	1	10296747
0.0034071	chr1:10297148:I:5	1	10297148
0.0026299	chr1:10298064:S	1	10298064
0.0026322	chr1:10300237:S	1	10300237
0.0057611	chr1:10306757:I:6	1	10306757
0.0026317	chr1:10313445:S	1	10313445
0.0026304	chr1:10315276:S	1	10315276
0.0026299	chr1:10316233:I	1	10316233
0.0036398	chr1:10324653:I:1	1	10324653
0.0026411	chr1:10326492:S	1	10326492
0.0026411	chr1:10331172:S	1	10331172
0.002637	chr1:10337509:S	1	10337509
0.002637	chr1:10338724:S	1	10338724
0.00466	chr1:10338744:S	1	10338744
0.00466	chr1:10339443:I	1	10339443
0.002637	chr1:10339753:I	1	10339753
0.0011641	chr1:10347260:S	1	10347260
0.0026464	chr1:10347302:S	1	10347302
0.0026409	chr1:10363261:S	1	10363261
0.0026384	chr1:10366927:S	1	10366927
0.0026378	chr1:10369371:S	1	10369371
0.0026371	chr1:10371271:S	1	10371271
0.0026371	chr1:10371794:S	1	10371794
0.0027579	chr1:10375786:I:2	1	10375786
0.0026358	chr1:10375797:I	1	10375797
0.0026356	chr1:10376137:S	1	10376137
0.0099117	chr1:10376834:I:2	1	10376834
0.0050964	chr1:10376864:I	1	10376864
0.00068992	chr1:10376866:I:0	1	10376866
0.00085664	chr1:10376866:I:2	1	10376866
0.0026344	chr1:10380979:S	1	10380979
0.0073267	chr1:10382083:I:3	1	10382083
0.0025863	chr1:10382114:I:0	1	10382114
0.0027661	chr1:10382114:I:2	1	10382114
0.0031048	chr1:10382658:S	1	10382658
0.0030657	chr1:10383033:S	1	10383033
0.0027462	chr1:10386266:I:3	1	10386266
0.0070977	chr1:10386266:I:5	1	10386266
0.0063736	chr1:10386538:S:1	1	10386538
0.0035058	chr1:10388539:S	1	10388539
0.0030824	chr1:10391133:S	1	10391133
0.0030912	chr1:10394070:S	1	10394070
0.0031118	chr1:10395464:S	1	10395464
0.0031338	chr1:10398376:S	1	10398376
0.0031426	chr1:10399416:S	1	10399416
0.0031239	chr1:10401876:S	1	10401876
0.0021282	chr1:10402014:I	1	10402014
0.0031634	chr1:10402340:I	1	10402340
0.00317	chr1:10403410:S	1	10403410
0.0031712	chr1:10403531:S	1	10403531
0.0078242	chr1:10404522:I:2	1	10404522
0.0042308	chr1:10405399:S:2	1	10405399
0.0034439	chr1:10410118:S	1	10410118
0.0034396	chr1:10410923:S	1	10410923
0.0034594	chr1:10413143:S	1	10413143
0.0050623	chr1:10419296:S	1	10419296
0.0044717	chr1:10419734:S	1	10419734
0.0048278	chr1:10421498:S	1	10421498
0.0023948	chr1:10422896:S	1	10422896
0.0081502	chr1:10443398:I:0	1	10443398
0.0008151	chr1:10449254:S	1	10449254
9.13e-06	chr1:10454222:S	1	10454222
0.0073243	chr1:10475359:S	1	10475359
0.0073242	chr1:10488639:S	1	10488639
0.0063625	chr1:10495376:S	1	10495376
0.007714	chr1:10542244:S	1	10542244
0.0019366	chr1:10578014:S	1	10578014
0.0019366	chr1:10578015:S	1	10578015
0.0073847	chr1:10592535:S	1	10592535
0.007249	chr1:10605049:S	1	10605049
0.00096707	chr1:10614186:S	1	10614186
0.0063491	chr1:10614524:S	1	10614524
0.0034534	chr1:10642342:I	1	10642342
0.0033361	chr1:10642849:S	1	10642849
0.0064112	chr1:10643850:S	1	10643850
0.0020757	chr1:10645786:S	1	10645786
0.0010921	chr1:10645938:S	1	10645938
0.0073761	chr1:10664270:S	1	10664270
0.0045182	chr1:10671120:S	1	10671120
0.00083665	chr1:10689063:S	1	10689063
0.0026099	chr1:10691638:S	1	10691638
0.0020983	chr1:10695578:I	1	10695578
0.0037957	chr1:10700723:S	1	10700723
0.0048622	chr1:10702962:I:2	1	10702962
0.00019083	chr1:10707528:S:1	1	10707528
0.0071206	chr1:10713962:S	1	10713962
0.0050638	chr1:10724048:S	1	10724048
0.00066055	chr1:10752668:S	1	10752668
0.006914	chr1:10754946:S	1	10754946
0.0032863	chr1:10765102:S:1	1	10765102
0.0008847	chr1:10766812:S	1	10766812
0.00089096	chr1:10767883:S	1	10767883
0.0045107	chr1:10782468:S	1	10782468
0.0021791	chr1:10787946:I	1	10787946
0.0040079	chr1:10794176:I:4	1	10794176
0.00095562	chr1:10802266:S	1	10802266
0.0011158	chr1:10802336:S	1	10802336
0.00099312	chr1:10802942:S	1	10802942
0.00098902	chr1:10803155:S	1	10803155
0.0011576	chr1:10803322:S	1	10803322
0.0010696	chr1:10803870:S	1	10803870
0.0010749	chr1:10804139:S	1	10804139
0.00051762	chr1:10804360:S	1	10804360
0.0048954	chr1:10811739:S	1	10811739
0.0039754	chr1:10817999:I:2	1	10817999
0.0010393	chr1:10820313:S	1	10820313
0.0029637	chr1:10821202:S	1	10821202
0.0077849	chr1:10844134:S	1	10844134
0.00052154	chr1:10844437:I	1	10844437
0.0077885	chr1:10845574:S	1	10845574
0.0071212	chr1:10861267:S	1	10861267
0.0015956	chr1:10865029:S	1	10865029
0.0040439	chr1:10867959:S	1	10867959
2.6e-05	chr1:10872394:S	1	10872394
0.0019954	chr1:10875366:S	1	10875366
0.0046475	chr1:10895366:S	1	10895366
0.0064688	chr1:10905841:S	1	10905841
0.00090466	chr1:10928417:S	1	10928417
0.0069865	chr1:10929444:S	1	10929444
0.0076773	chr1:10932390:S	1	10932390
0.0068919	chr1:10935576:S	1	10935576
0.0076015	chr1:10943058:S	1	10943058
0.0021322	chr1:10946185:S	1	10946185
0.0023908	chr1:10951730:S:2	1	10951730
0.0078467	chr1:10971148:I:0	1	10971148
0.00036151	chr1:10971148:I:1	1	10971148
0.0060959	chr1:10977981:S	1	10977981
0.0036522	chr1:10987880:I	1	10987880
0.0071232	chr1:10990032:S	1	10990032
0.0022002	chr1:10997260:I:2	1	10997260
0.0055748	chr1:11012278:I	1	11012278
0.0077948	chr1:11038118:S	1	11038118
0.0073017	chr1:11041403:I:2	1	11041403
0.0094746	chr1:11043227:S	1	11043227
0.0077844	chr1:11045316:S	1	11045316
0.00011725	chr1:11053969:S	1	11053969
0.0071336	chr1:11074036:S	1	11074036
0.0077775	chr1:11108001:I	1	11108001
0.0073384	chr1:11108725:I	1	11108725
0.0013344	chr1:11108731:S	1	11108731
0.0046348	chr1:11109993:I:2	1	11109993
0.0092522	chr1:11110011:S	1	11110011
0.0054654	chr1:11119599:I	1	11119599
0.0020543	chr1:11120049:S	1	11120049
0.0035281	chr1:11134458:S	1	11134458
0.009727	chr1:11143254:S	1	11143254
0.0071292	chr1:11147874:S	1	11147874
0.0074317	chr1:11150691:S	1	11150691
0.00011756	chr1:11168868:S	1	11168868
0.0036689	chr1:11194677:S	1	11194677
0.0095353	chr1:11199243:S	1	11199243
0.0043305	chr1:11199751:S	1	11199751
0.0015135	chr1:11207675:S:1	1	11207675
0.0001182	chr1:11217396:I:2	1	11217396
0.0094188	chr1:11237814:S	1	11237814
0.0078494	chr1:11263494:I:2	1	11263494
0.0042226	chr1:11292668:I:0	1	11292668
0.00011775	chr1:11307087:S	1	11307087
0.0038575	chr1:11369259:I	1	11369259
0.0030468	chr1:11369260:S	1	11369260
0.007915	chr1:11404533:I:2	1	11404533
0.0011049	chr1:11431714:I:2	1	11431714
0.0028305	chr1:11439529:S	1	11439529
0.0062294	chr1:11455857:S	1	11455857
0.0080926	chr1:11467038:S	1	11467038
0.0052861	chr1:11468367:I	1	11468367
0.0013764	chr1:11522909:I	1	11522909
0.0062462	chr1:11530203:S	1	11530203
0.0077885	chr1:11534733:S	1	11534733
0.0060075	chr1:11544223:S	1	11544223
0.0053633	chr1:11560262:S	1	11560262
0.0036886	chr1:11564901:S	1	11564901
0.001695	chr1:11612181:S	1	11612181
0.0026321	chr1:11638146:S	1	11638146
0.0096997	chr1:11646159:S	1	11646159
0.0053969	chr1:11651128:S	1	11651128
0.0082125	chr1:11669889:S	1	11669889
0.0064272	chr1:11681236:S	1	11681236
0.0011314	chr1:11710573:S	1	11710573
0.001787	chr1:11715121:S	1	11715121
0.00022776	chr1:11727921:S	1	11727921
0.0027888	chr1:11736973:S	1	11736973
0.0015473	chr1:11737100:S	1	11737100
0.00030631	chr1:11764212:S	1	11764212
0.0040421	chr1:11770996:I:0	1	11770996
0.0048006	chr1:11771000:I:2	1	11771000
0.0059577	chr1:11771004:S	1	11771004
0.0094781	chr1:11771031:I:4	1	11771031
0.0040264	chr1:11771538:S	1	11771538
0.0040235	chr1:11772566:S	1	11772566
0.0077731	chr1:11777645:I:0	1	11777645
0.0038452	chr1:11777701:S	1	11777701
0.0041528	chr1:11778499:S:0	1	11778499
0.0043858	chr1:11778499:S:2	1	11778499
0.0043589	chr1:11779151:S	1	11779151
0.004361	chr1:11779914:S	1	11779914
0.0043612	chr1:11780410:S	1	11780410
0.0042191	chr1:11780426:S:0	1	11780426
0.0067619	chr1:11780426:S:2	1	11780426
0.0053323	chr1:11780999:I:0	1	11780999
0.0053566	chr1:11780999:I:4	1	11780999
0.0041364	chr1:11783783:S	1	11783783
0.0041364	chr1:11783852:I	1	11783852
0.001077	chr1:11784397:S	1	11784397
0.0042334	chr1:11786602:I:3	1	11786602
0.003896	chr1:11786602:I:5	1	11786602
0.0040352	chr1:11787379:S	1	11787379
0.0048615	chr1:11793450:I:2	1	11793450
0.0083715	chr1:11795840:S	1	11795840
0.0077741	chr1:11796790:S	1	11796790
0.0079472	chr1:11797654:S	1	11797654
0.0096199	chr1:11841535:S	1	11841535
0.006453	chr1:11845924:S:0	1	11845924
0.007774	chr1:11845924:S:1	1	11845924
0.0074131	chr1:11846011:S	1	11846011
0.0073315	chr1:11846380:S	1	11846380
0.0082607	chr1:11846584:S	1	11846584
0.0066409	chr1:11846678:S	1	11846678
0.0071383	chr1:11846911:I:0	1	11846911
0.0066925	chr1:11861640:S	1	11861640
0.0059355	chr1:11867598:S	1	11867598
0.0030363	chr1:11868269:S	1	11868269
0.0001161	chr1:11877953:S	1	11877953
6.6e-05	chr1:11882967:S	1	11882967
0.0064437	chr1:11889755:I:3	1	11889755
0.0085884	chr1:11890537:S	1	11890537
0.005038	chr1:11898412:I	1	11898412
0.0033712	chr1:11903282:I:4	1	11903282
6.63e-05	chr1:11924140:S	1	11924140
0.0099467	chr1:11945517:S	1	11945517
0.0001172	chr1:11959877:S	1	11959877
0.0057297	chr1:11961227:I:1	1	11961227
6.25e-05	chr1:11962226:S	1	11962226
[truncated: 426,751+ more rows]

## Sheet: Fig1e
P	SNP	CHR	BP
0.0056355	chr1:10040:S	1	10040
0.0054693	chr1:10041:S	1	10041
0.0061041	chr1:93728:I	1	93728
0.0094861	chr1:494772:S	1	494772
0.005547	chr1:595763:S	1	595763
0.0068131	chr1:595764:S	1	595764
0.0012981	chr1:599528:S	1	599528
0.0040304	chr1:602248:I	1	602248
0.0089569	chr1:613026:S	1	613026
0.0019957	chr1:632795:S:0	1	632795
0.0020855	chr1:632795:S:2	1	632795
0.0055436	chr1:662401:S	1	662401
0.0060531	chr1:665206:I	1	665206
0.0047642	chr1:708185:S	1	708185
0.0050295	chr1:735487:S	1	735487
0.0070847	chr1:736356:S	1	736356
0.004302	chr1:740402:S	1	740402
0.0043401	chr1:751207:S	1	751207
0.0010499	chr1:753298:S	1	753298
0.0050506	chr1:765891:S	1	765891
0.0043896	chr1:782956:S	1	782956
0.005343	chr1:783991:S	1	783991
0.0041705	chr1:785333:S	1	785333
0.0018911	chr1:789166:I	1	789166
0.007784	chr1:790097:S	1	790097
0.0089569	chr1:812517:S	1	812517
0.0046059	chr1:820179:S	1	820179
0.0046267	chr1:825594:S	1	825594
0.0039275	chr1:827906:S	1	827906
0.0089569	chr1:831589:S	1	831589
0.0055455	chr1:838547:S	1	838547
0.0038504	chr1:841951:S	1	841951
0.0023425	chr1:851389:S	1	851389
0.0091273	chr1:873481:S	1	873481
0.0091273	chr1:887584:S	1	887584
0.0081209	chr1:926998:S:0	1	926998
0.0057777	chr1:926998:S:1	1	926998
0.0071745	chr1:940390:S	1	940390
0.0083559	chr1:954494:S	1	954494
0.0030529	chr1:956666:S	1	956666
0.0030432	chr1:963383:S	1	963383
0.0090334	chr1:967865:S	1	967865
0.0094445	chr1:970922:S	1	970922
0.0043958	chr1:973841:S	1	973841
0.0065879	chr1:980015:S	1	980015
0.0055152	chr1:982090:S	1	982090
0.0035186	chr1:988077:S	1	988077
0.0029679	chr1:991806:S	1	991806
0.0040229	chr1:993601:S:2	1	993601
0.0048781	chr1:1000283:S	1	1000283
0.0083395	chr1:1011602:S	1	1011602
0.0055488	chr1:1014401:S	1	1014401
0.0012749	chr1:1019598:S	1	1019598
0.0031501	chr1:1019790:S	1	1019790
0.0013004	chr1:1021424:S	1	1021424
0.001491	chr1:1028331:S	1	1028331
0.0033092	chr1:1037435:S	1	1037435
0.0032196	chr1:1037691:S	1	1037691
0.0019269	chr1:1044606:S	1	1044606
0.0036634	chr1:1049591:S	1	1049591
0.0074189	chr1:1060772:S	1	1060772
0.0052582	chr1:1065714:S	1	1065714
0.0019109	chr1:1069165:I	1	1069165
0.0075434	chr1:1074443:S	1	1074443
0.0061284	chr1:1080280:S	1	1080280
0.009788	chr1:1088200:I:0	1	1088200
0.0060628	chr1:1092959:S	1	1092959
0.0034733	chr1:1094020:S	1	1094020
0.0016823	chr1:1099424:S	1	1099424
0.0026161	chr1:1105766:S:0	1	1105766
0.0026161	chr1:1105766:S:2	1	1105766
0.00844	chr1:1127827:S	1	1127827
0.0088975	chr1:1130165:S	1	1130165
0.0068713	chr1:1137291:S	1	1137291
0.00023204	chr1:1151625:S	1	1151625
0.0012718	chr1:1153442:S	1	1153442
0.0023415	chr1:1153470:S	1	1153470
0.0093843	chr1:1156475:S	1	1156475
0.006007	chr1:1166529:I:0	1	1166529
0.0079161	chr1:1166529:I:1	1	1166529
0.0041515	chr1:1166537:I:1	1	1166537
0.0010584	chr1:1166543:I:0	1	1166543
0.0087548	chr1:1166543:I:1	1	1166543
0.009942	chr1:1168604:S	1	1168604
0.0036322	chr1:1169683:S	1	1169683
0.0070206	chr1:1170377:S	1	1170377
0.0051949	chr1:1175473:S	1	1175473
0.0030934	chr1:1192985:S	1	1192985
0.0033001	chr1:1193679:S	1	1193679
0.0023324	chr1:1195579:S	1	1195579
0.0019604	chr1:1219637:S	1	1219637
0.0029273	chr1:1231831:S	1	1231831
0.0050771	chr1:1243124:S	1	1243124
0.0075681	chr1:1246775:I	1	1246775
0.0081385	chr1:1255639:S	1	1255639
0.0050803	chr1:1257556:S	1	1257556
0.0080524	chr1:1260023:S	1	1260023
0.0022979	chr1:1271850:S	1	1271850
0.0040287	chr1:1272149:I:0	1	1272149
0.0036513	chr1:1272149:I:1	1	1272149
0.0029656	chr1:1281462:S	1	1281462
0.0098116	chr1:1284756:S	1	1284756
0.0073764	chr1:1287216:S	1	1287216
0.0049545	chr1:1288110:S	1	1288110
0.0032412	chr1:1288600:S	1	1288600
0.001148	chr1:1290166:I	1	1290166
0.0025794	chr1:1291549:S	1	1291549
0.0017236	chr1:1291756:S	1	1291756
0.0018991	chr1:1295478:S	1	1295478
0.0039839	chr1:1297705:S:0	1	1297705
0.0025963	chr1:1297705:S:2	1	1297705
0.0062884	chr1:1297706:S	1	1297706
0.0035772	chr1:1311215:I	1	1311215
0.0036005	chr1:1312246:S	1	1312246
0.0026516	chr1:1325985:S	1	1325985
0.0092331	chr1:1329654:I	1	1329654
0.0025707	chr1:1331551:S	1	1331551
0.0082413	chr1:1335725:S	1	1335725
0.0082371	chr1:1342355:S	1	1342355
0.00089604	chr1:1359919:S	1	1359919
0.007779	chr1:1361017:I	1	1361017
0.0087824	chr1:1361019:I	1	1361019
0.0068472	chr1:1386802:S	1	1386802
0.001945	chr1:1402876:I	1	1402876
0.0095114	chr1:1410963:S	1	1410963
0.0078261	chr1:1412052:I:2	1	1412052
0.0038705	chr1:1423956:I:0	1	1423956
0.0059453	chr1:1429705:S	1	1429705
0.0045134	chr1:1449925:S	1	1449925
0.0079466	chr1:1467410:S	1	1467410
0.0069256	chr1:1473713:S	1	1473713
0.0024456	chr1:1474152:S	1	1474152
0.0023615	chr1:1475782:S	1	1475782
0.008748	chr1:1478397:S	1	1478397
0.0023128	chr1:1483187:S	1	1483187
0.009086	chr1:1500680:S	1	1500680
0.0069156	chr1:1509411:S	1	1509411
0.0069156	chr1:1509412:S	1	1509412
0.0085617	chr1:1514147:S	1	1514147
0.0075154	chr1:1517224:S	1	1517224
0.0087658	chr1:1521432:S	1	1521432
0.0022379	chr1:1521796:S	1	1521796
0.0029697	chr1:1522931:I	1	1522931
0.0029551	chr1:1522935:S	1	1522935
0.0070489	chr1:1534092:S	1	1534092
0.0062153	chr1:1534109:S	1	1534109
0.0087364	chr1:1535028:S	1	1535028
0.0062409	chr1:1536310:S	1	1536310
0.0099459	chr1:1548287:S	1	1548287
0.003177	chr1:1548566:S	1	1548566
0.0089697	chr1:1549454:S	1	1549454
0.0012964	chr1:1561300:S	1	1561300
0.0026285	chr1:1567493:S	1	1567493
0.00093584	chr1:1577568:S	1	1577568
0.0046589	chr1:1579806:S	1	1579806
0.0062463	chr1:1584267:S	1	1584267
0.001686	chr1:1595257:I	1	1595257
0.0010116	chr1:1595264:I:1	1	1595264
0.00061233	chr1:1595322:S:2	1	1595322
0.0054744	chr1:1596416:I	1	1596416
0.0059571	chr1:1624508:S	1	1624508
0.0004966	chr1:1631142:S	1	1631142
0.0029222	chr1:1649844:S	1	1649844
0.0082342	chr1:1649861:S	1	1649861
0.006149	chr1:1651214:S:2	1	1651214
0.0041295	chr1:1677646:S	1	1677646
0.0037934	chr1:1715468:S	1	1715468
0.0034781	chr1:1727711:S	1	1727711
0.0080454	chr1:1728675:S	1	1728675
0.0077803	chr1:1737724:S	1	1737724
0.00021807	chr1:1741919:S	1	1741919
0.00485	chr1:1753878:S	1	1753878
0.0056579	chr1:1757385:S	1	1757385
0.0095659	chr1:1771790:S	1	1771790
0.0032743	chr1:1772810:S	1	1772810
0.0032184	chr1:1795622:S	1	1795622
0.0060481	chr1:1848453:I	1	1848453
0.0060446	chr1:1857037:S	1	1857037
0.00036661	chr1:1865437:S	1	1865437
0.001722	chr1:1866031:S	1	1866031
0.0020239	chr1:1878627:S:0	1	1878627
0.0015614	chr1:1878627:S:1	1	1878627
0.0095045	chr1:1895246:S	1	1895246
0.006373	chr1:1898467:S	1	1898467
0.0090647	chr1:1908135:S	1	1908135
0.0090647	chr1:1908136:S	1	1908136
0.0016207	chr1:1935232:S	1	1935232
0.0039399	chr1:1961960:S:0	1	1961960
0.0039805	chr1:1961960:S:2	1	1961960
0.0038992	chr1:1971021:S	1	1971021
0.0057189	chr1:1972697:S	1	1972697
0.0098115	chr1:1972703:S	1	1972703
0.00083908	chr1:1983381:S	1	1983381
0.0072387	chr1:1996749:S:0	1	1996749
0.0057707	chr1:1996749:S:2	1	1996749
0.0072868	chr1:2031943:S	1	2031943
0.0045152	chr1:2039032:S	1	2039032
0.002535	chr1:2052174:S	1	2052174
0.0038224	chr1:2055848:S	1	2055848
0.0097091	chr1:2062054:S	1	2062054
0.0079262	chr1:2065135:S	1	2065135
0.00844	chr1:2080753:S	1	2080753
0.0038664	chr1:2098662:I:1	1	2098662
0.0076451	chr1:2102623:S	1	2102623
0.005815	chr1:2106553:S:0	1	2106553
0.0057988	chr1:2106553:S:1	1	2106553
0.0024962	chr1:2108543:S	1	2108543
0.009215	chr1:2109129:S	1	2109129
0.0055451	chr1:2120293:I:3	1	2120293
0.00084162	chr1:2121806:S	1	2121806
0.0027019	chr1:2122854:S	1	2122854
0.0097876	chr1:2126783:S	1	2126783
0.0089334	chr1:2144104:S	1	2144104
0.0097526	chr1:2147604:S	1	2147604
0.00033024	chr1:2154471:S	1	2154471
0.0049604	chr1:2180183:S	1	2180183
0.00033242	chr1:2185384:S	1	2185384
0.0083194	chr1:2189011:I:3	1	2189011
0.0087599	chr1:2216004:S	1	2216004
0.0076273	chr1:2217326:S	1	2217326
0.0041083	chr1:2223500:S	1	2223500
0.0058969	chr1:2226816:S	1	2226816
0.0074267	chr1:2227934:S	1	2227934
0.0023469	chr1:2228599:S	1	2228599
0.0073382	chr1:2234362:S	1	2234362
0.0033355	chr1:2236468:S	1	2236468
0.0061874	chr1:2239033:S	1	2239033
0.0061611	chr1:2241740:S	1	2241740
0.0042441	chr1:2253095:I:1	1	2253095
0.00086375	chr1:2261944:I	1	2261944
0.0015098	chr1:2261959:I	1	2261959
0.0096099	chr1:2271448:S	1	2271448
0.0011404	chr1:2278333:S	1	2278333
0.00033294	chr1:2280822:I:0	1	2280822
0.00056127	chr1:2280822:I:2	1	2280822
0.0050608	chr1:2281601:S:1	1	2281601
3.35e-05	chr1:2285626:S	1	2285626
0.0055852	chr1:2287526:S	1	2287526
0.0062758	chr1:2287529:S	1	2287529
6.23e-05	chr1:2288000:S	1	2288000
0.0053305	chr1:2288051:S	1	2288051
0.0056991	chr1:2303985:S	1	2303985
0.0055788	chr1:2344761:S:0	1	2344761
0.00078854	chr1:2352403:S	1	2352403
0.00080236	chr1:2352457:S	1	2352457
0.00092598	chr1:2353459:S	1	2353459
0.00070231	chr1:2356177:S	1	2356177
0.0009683	chr1:2357308:S	1	2357308
0.001048	chr1:2358849:S	1	2358849
0.004193	chr1:2359472:S	1	2359472
0.0010533	chr1:2360716:S	1	2360716
0.0010997	chr1:2360970:S	1	2360970
0.0011012	chr1:2361332:I	1	2361332
0.0011012	chr1:2361548:I	1	2361548
0.0089459	chr1:2363807:I:3	1	2363807
0.0025357	chr1:2363807:I:4	1	2363807
0.006184	chr1:2363825:I:2	1	2363825
0.0052664	chr1:2369405:S	1	2369405
0.006436	chr1:2388494:S	1	2388494
0.0055208	chr1:2399602:S	1	2399602
0.0059951	chr1:2402394:S:0	1	2402394
0.0057681	chr1:2402394:S:2	1	2402394
0.005802	chr1:2434698:S	1	2434698
0.0042171	chr1:2441975:S	1	2441975
0.0050961	chr1:2447083:S	1	2447083
0.0061377	chr1:2447626:S:0	1	2447626
0.0061377	chr1:2447626:S:1	1	2447626
0.0048264	chr1:2448062:S	1	2448062
0.0048236	chr1:2448111:S	1	2448111
0.0018893	chr1:2462175:S:2	1	2462175
0.0051357	chr1:2467462:S	1	2467462
0.0080012	chr1:2468469:I	1	2468469
0.005857	chr1:2473158:S	1	2473158
0.0090548	chr1:2483784:I	1	2483784
0.0043969	chr1:2483876:I:1	1	2483876
0.0093479	chr1:2488659:S	1	2488659
0.0073373	chr1:2500354:S	1	2500354
0.0060504	chr1:2502461:S	1	2502461
0.0060302	chr1:2508246:S	1	2508246
0.0091065	chr1:2509753:S	1	2509753
0.00052758	chr1:2510577:S	1	2510577
0.006639	chr1:2519132:S	1	2519132
0.0058429	chr1:2520980:S	1	2520980
0.0090578	chr1:2524337:S	1	2524337
0.0084211	chr1:2529733:S	1	2529733
0.0028382	chr1:2537064:I	1	2537064
0.0013215	chr1:2546747:S	1	2546747
0.0078927	chr1:2562205:I:0	1	2562205
0.0099467	chr1:2562205:I:1	1	2562205
0.0012604	chr1:2567275:S	1	2567275
0.0073356	chr1:2584518:S	1	2584518
0.0042658	chr1:2585668:S	1	2585668
0.0016455	chr1:2586412:S	1	2586412
0.0075205	chr1:2590049:I	1	2590049
0.0075205	chr1:2590119:I	1	2590119
0.0037418	chr1:2595946:S	1	2595946
0.0058735	chr1:2598463:S	1	2598463
0.0082337	chr1:2605470:S	1	2605470
0.0031604	chr1:2605633:S	1	2605633
0.0015786	chr1:2605794:S	1	2605794
0.0064182	chr1:2613649:S	1	2613649
0.0041335	chr1:2618322:S	1	2618322
0.00068369	chr1:2619654:I:1	1	2619654
0.0095531	chr1:2619655:I:3	1	2619655
0.0053694	chr1:2620513:S	1	2620513
0.0073738	chr1:2620778:I:3	1	2620778
0.0053675	chr1:2621294:S	1	2621294
0.0057845	chr1:2622606:S	1	2622606
0.0072497	chr1:2622883:I:3	1	2622883
0.0087636	chr1:2630777:I	1	2630777
0.0053339	chr1:2632642:S	1	2632642
0.0091943	chr1:2635782:S	1	2635782
0.0077015	chr1:2638952:S	1	2638952
0.002311	chr1:2651964:S:1	1	2651964
0.0070504	chr1:2653071:S	1	2653071
0.0064121	chr1:2655927:S	1	2655927
0.0092385	chr1:2658880:S:2	1	2658880
0.0025668	chr1:2659202:S:0	1	2659202
0.0021961	chr1:2659202:S:2	1	2659202
0.0030074	chr1:2661140:S	1	2661140
0.0085819	chr1:2661432:S	1	2661432
0.0041636	chr1:2661645:S	1	2661645
0.0080073	chr1:2662370:S:2	1	2662370
0.0064928	chr1:2666172:S	1	2666172
0.004514	chr1:2666177:S:0	1	2666177
0.0047713	chr1:2671064:I	1	2671064
0.0080518	chr1:2672852:S	1	2672852
0.0058724	chr1:2673814:S	1	2673814
0.0077614	chr1:2675285:S	1	2675285
0.007423	chr1:2675320:S	1	2675320
0.008353	chr1:2675838:S	1	2675838
0.0039183	chr1:2677512:S	1	2677512
0.005828	chr1:2677602:I	1	2677602
0.0022195	chr1:2677872:S:0	1	2677872
0.0022403	chr1:2677872:S:2	1	2677872
0.0062046	chr1:2681002:S:1	1	2681002
0.0091545	chr1:2681395:S	1	2681395
0.0041947	chr1:2683229:S:0	1	2683229
0.0056323	chr1:2683581:S	1	2683581
0.0052278	chr1:2683618:S	1	2683618
0.007212	chr1:2684163:S:1	1	2684163
0.0032375	chr1:2687004:S:0	1	2687004
0.0076087	chr1:2687083:S:0	1	2687083
0.0085038	chr1:2687083:S:2	1	2687083
0.0010046	chr1:2687568:S	1	2687568
0.0082552	chr1:2689218:S:2	1	2689218
0.0073822	chr1:2689894:S:0	1	2689894
0.0078616	chr1:2690587:S:2	1	2690587
0.0076024	chr1:2690819:I	1	2690819
0.0025368	chr1:2691689:S:0	1	2691689
0.0018045	chr1:2691689:S:2	1	2691689
0.0013983	chr1:2691852:S:1	1	2691852
0.002869	chr1:2693588:S	1	2693588
0.0079249	chr1:2694919:S	1	2694919
0.0083425	chr1:2695294:S	1	2695294
0.0090686	chr1:2696836:S	1	2696836
0.00019977	chr1:2699298:S:0	1	2699298
0.00053995	chr1:2699298:S:1	1	2699298
0.0076058	chr1:2700293:S	1	2700293
0.0042897	chr1:2700934:S	1	2700934
0.0053472	chr1:2700941:S	1	2700941
0.0021877	chr1:2747463:S	1	2747463
0.0024493	chr1:2747786:S:2	1	2747786
0.0096299	chr1:2751019:S	1	2751019
0.0097446	chr1:2751021:S:2	1	2751021
0.0057463	chr1:2751126:I	1	2751126
0.0059039	chr1:2751453:I	1	2751453
0.0068389	chr1:2751917:S	1	2751917
0.0090218	chr1:2752641:S	1	2752641
0.0054445	chr1:2752883:S:1	1	2752883
0.0042656	chr1:2753649:S	1	2753649
0.008344	chr1:2761885:S	1	2761885
0.0079021	chr1:2761892:S	1	2761892
0.003409	chr1:2767641:S	1	2767641
0.0077591	chr1:2768028:S	1	2768028
0.0043229	chr1:2769267:S:2	1	2769267
0.0053578	chr1:2769420:S	1	2769420
0.00095153	chr1:2772838:S:0	1	2772838
0.0012567	chr1:2772838:S:2	1	2772838
0.0073434	chr1:2773812:S	1	2773812
0.0051916	chr1:2797460:I	1	2797460
0.0094501	chr1:2800905:S	1	2800905
0.00069822	chr1:2806257:S	1	2806257
0.0074095	chr1:2807834:S	1	2807834
0.0032287	chr1:2818154:I:2	1	2818154
0.0019946	chr1:2819408:S	1	2819408
0.006626	chr1:2822813:S	1	2822813
0.006625	chr1:2825941:S	1	2825941
0.0059465	chr1:2860039:S	1	2860039
0.0034018	chr1:2863193:S	1	2863193
0.0064533	chr1:2878371:S	1	2878371
0.0016019	chr1:2884493:S	1	2884493
0.0050566	chr1:2895352:S	1	2895352
0.0084294	chr1:2909598:S	1	2909598
0.0074034	chr1:2911821:S	1	2911821
0.001507	chr1:2920488:S	1	2920488
0.0019063	chr1:2921009:S	1	2921009
0.0019061	chr1:2921013:S	1	2921013
0.0019125	chr1:2921063:S	1	2921063
0.00032771	chr1:2921065:S	1	2921065
0.0018972	chr1:2921146:S	1	2921146
0.00032549	chr1:2921159:S	1	2921159
0.0019247	chr1:2921186:S	1	2921186
0.0013651	chr1:2921206:S	1	2921206
0.001901	chr1:2921227:S	1	2921227
0.00032742	chr1:2921235:S	1	2921235
0.0013635	chr1:2921271:S:0	1	2921271
0.0017679	chr1:2921271:S:1	1	2921271
0.002	chr1:2921277:S	1	2921277
0.0013073	chr1:2921285:S	1	2921285
0.0019148	chr1:2921359:S	1	2921359
0.0019177	chr1:2921360:S	1	2921360
0.0018943	chr1:2921397:S:0	1	2921397
0.001896	chr1:2921397:S:1	1	2921397
0.001593	chr1:2921432:S	1	2921432
0.0017159	chr1:2921533:S:0	1	2921533
0.0018317	chr1:2921533:S:1	1	2921533
0.00050673	chr1:2921611:S	1	2921611
0.0015253	chr1:2921948:S	1	2921948
0.00043879	chr1:2922141:S	1	2922141
0.00025292	chr1:2922151:I	1	2922151
0.00025493	chr1:2922233:S	1	2922233
0.00033994	chr1:2922443:S	1	2922443
0.00025801	chr1:2922940:I	1	2922940
0.00024434	chr1:2923192:S	1	2923192
0.00024451	chr1:2923196:S	1	2923196
0.0011234	chr1:2923260:S	1	2923260
0.0011179	chr1:2923787:S	1	2923787
0.001118	chr1:2923800:S	1	2923800
0.001128	chr1:2924045:S	1	2924045
0.00024526	chr1:2924136:S	1	2924136
0.0011025	chr1:2924322:S	1	2924322
0.0011012	chr1:2924348:S	1	2924348
0.00046967	chr1:2924360:S	1	2924360
0.00023909	chr1:2924626:S	1	2924626
0.00028989	chr1:2924766:S	1	2924766
0.00029823	chr1:2924892:S	1	2924892
0.00033623	chr1:2925148:S	1	2925148
0.00031875	chr1:2925149:S	1	2925149
0.00022414	chr1:2925315:S	1	2925315
0.00020223	chr1:2925430:S	1	2925430
0.00021299	chr1:2925705:S	1	2925705
0.00026272	chr1:2925754:S	1	2925754
4.01e-05	chr1:2925916:I:0	1	2925916
0.00043363	chr1:2925916:I:5	1	2925916
0.00019222	chr1:2925918:S	1	2925918
0.00013069	chr1:2925918:I:0	1	2925918
0.00040046	chr1:2925918:I:3	1	2925918
0.00018978	chr1:2926182:S	1	2926182
0.00019116	chr1:2926499:S	1	2926499
0.00020885	chr1:2926615:S	1	2926615
0.00015401	chr1:2926657:S	1	2926657
0.00037641	chr1:2926681:I:0	1	2926681
0.00019761	chr1:2926681:I:4	1	2926681
0.0002872	chr1:2926745:I	1	2926745
0.00036474	chr1:2926746:I:0	1	2926746
0.00016241	chr1:2926746:I:3	1	2926746
0.0012098	chr1:2926754:S	1	2926754
0.0001169	chr1:2926764:I	1	2926764
0.0017463	chr1:2926771:S	1	2926771
0.00029569	chr1:2926789:S	1	2926789
0.00053385	chr1:2926812:S	1	2926812
0.00037591	chr1:2926816:S	1	2926816
0.00062266	chr1:2926863:S	1	2926863
0.0010383	chr1:2926912:S	1	2926912
0.00060204	chr1:2927025:S	1	2927025
0.000182	chr1:2927285:S	1	2927285
0.00018032	chr1:2927502:S	1	2927502
0.00017885	chr1:2927689:S	1	2927689
0.0002363	chr1:2927792:S	1	2927792
0.00017553	chr1:2927809:S	1	2927809
0.00023524	chr1:2927836:S	1	2927836
0.00023531	chr1:2928397:S	1	2928397
0.00022981	chr1:2928409:S	1	2928409
0.00018955	chr1:2929076:S	1	2929076
0.00016773	chr1:2929187:S	1	2929187
0.0001664	chr1:2929279:I	1	2929279
0.00022005	chr1:2929709:S	1	2929709
0.0018376	chr1:2930210:I	1	2930210
0.00057877	chr1:2930923:S	1	2930923
0.00045269	chr1:2931420:S	1	2931420
0.00011869	chr1:2931432:S	1	2931432
0.0040433	chr1:2932625:S	1	2932625
0.0042742	chr1:2932923:S	1	2932923
0.0033853	chr1:2932992:S	1	2932992
0.00096654	chr1:2934673:S	1	2934673
0.0011175	chr1:2935641:S	1	2935641
0.00070102	chr1:2936260:S	1	2936260
0.0013073	chr1:2936438:S	1	2936438
0.00090614	chr1:2937194:S	1	2937194
0.0021325	chr1:2937640:S	1	2937640
0.0012636	chr1:2937708:S	1	2937708
0.0010379	chr1:2941983:S	1	2941983
0.0025984	chr1:2944366:S	1	2944366
0.0010342	chr1:2944638:I	1	2944638
0.0013055	chr1:2944874:S	1	2944874
0.0043476	chr1:2945010:S	1	2945010
0.0044684	chr1:2945066:S	1	2945066
0.00071536	chr1:2945275:S	1	2945275
0.0011777	chr1:2945317:S	1	2945317
0.0013487	chr1:2945755:S	1	2945755
0.0012496	chr1:2945915:S	1	2945915
0.00076738	chr1:2946290:S	1	2946290
0.00076944	chr1:2946550:S	1	2946550
0.00072981	chr1:2947398:S	1	2947398
0.00011967	chr1:2947450:S	1	2947450
0.0010273	chr1:2949722:I	1	2949722
0.00034693	chr1:2950367:S	1	2950367
0.00034647	chr1:2950407:S	1	2950407
0.00036867	chr1:2950583:S	1	2950583
0.00026113	chr1:2951046:S	1	2951046
0.00026488	chr1:2951178:S	1	2951178
0.00026488	chr1:2951181:S	1	2951181
0.0002648	chr1:2951205:S	1	2951205
0.00025751	chr1:2951339:S	1	2951339
0.00035312	chr1:2951367:S	1	2951367
0.00034123	chr1:2951396:S	1	2951396
0.00026892	chr1:2952758:I	1	2952758
0.00026128	chr1:2952844:I	1	2952844
0.00037676	chr1:2952909:I:0	1	2952909
0.00026223	chr1:2952909:I:3	1	2952909
0.00026819	chr1:2953348:S	1	2953348
0.00030464	chr1:2954285:S	1	2954285
0.00029504	chr1:2955341:S	1	2955341
0.00032296	chr1:2956920:S	1	2956920
0.0017848	chr1:2959341:S	1	2959341
0.00044518	chr1:2959960:S	1	2959960
0.00087216	chr1:2960025:I	1	2960025
0.0015162	chr1:2960037:S	1	2960037
0.0024408	chr1:2960055:S	1	2960055
0.004925	chr1:2960086:S	1	2960086
0.0041426	chr1:2960127:S	1	2960127
0.0012794	chr1:2970076:S	1	2970076
0.0073407	chr1:2970854:S	1	2970854
0.0070378	chr1:2970997:I	1	2970997
0.0077714	chr1:2971111:S	1	2971111
0.0072322	chr1:2973781:S	1	2973781
0.0078339	chr1:2974150:S	1	2974150
0.0059435	chr1:2974551:S	1	2974551
0.0061031	chr1:2974564:S:0	1	2974564
0.006133	chr1:2974564:S:1	1	2974564
0.0049563	chr1:2974675:I	1	2974675
0.0073296	chr1:2974691:I	1	2974691
0.0076673	chr1:2974714:S	1	2974714
0.0079832	chr1:2974715:I	1	2974715
0.009541	chr1:2974719:S	1	2974719
0.0071247	chr1:2975149:S	1	2975149
0.0034237	chr1:2977377:S	1	2977377
0.0041061	chr1:2977516:S:0	1	2977516
0.004049	chr1:2977516:S:2	1	2977516
0.0089353	chr1:2977901:S	1	2977901
0.0029121	chr1:2986239:S	1	2986239
0.0020923	chr1:2987824:S	1	2987824
0.0098367	chr1:3007890:S	1	3007890
0.0033651	chr1:3008295:S	1	3008295
0.0041405	chr1:3009736:S	1	3009736
0.0088523	chr1:3019914:S	1	3019914
0.00095402	chr1:3027624:I	1	3027624
0.0093037	chr1:3027626:I:3	1	3027626
0.0040946	chr1:3049386:S	1	3049386
0.0030973	chr1:3068089:S	1	3068089
0.0011978	chr1:3070732:I	1	3070732
0.0032963	chr1:3091893:S	1	3091893
0.0027075	chr1:3108878:S	1	3108878
0.0071252	chr1:3125839:S	1	3125839
0.0051752	chr1:3128047:S	1	3128047
0.0056564	chr1:3144066:S	1	3144066
0.0052688	chr1:3145578:S	1	3145578
0.0036766	chr1:3153992:S	1	3153992
0.0082166	chr1:3162765:S	1	3162765
0.0088202	chr1:3163120:S	1	3163120
0.0031259	chr1:3175988:S	1	3175988
0.0045029	chr1:3180796:S	1	3180796
0.0095956	chr1:3181084:I	1	3181084
0.0045023	chr1:3183997:I:3	1	3183997
0.0053993	chr1:3184427:S	1	3184427
0.0044734	chr1:3187940:S	1	3187940
0.004976	chr1:3188682:S	1	3188682
0.0094798	chr1:3201374:S	1	3201374
0.0022801	chr1:3206462:S	1	3206462
0.003164	chr1:3208635:S	1	3208635
0.0090257	chr1:3212618:I	1	3212618
0.0043704	chr1:3212963:S	1	3212963
0.0029185	chr1:3233284:S	1	3233284
0.00046994	chr1:3242204:S	1	3242204
0.0036373	chr1:3246433:S	1	3246433
0.0025304	chr1:3248008:I	1	3248008
0.0021752	chr1:3277449:S	1	3277449
0.0085729	chr1:3279206:S	1	3279206
0.0057371	chr1:3284141:S	1	3284141
0.0023037	chr1:3291141:S	1	3291141
0.0046023	chr1:3294843:S	1	3294843
0.0057101	chr1:3302701:S	1	3302701
0.0073469	chr1:3304380:S	1	3304380
0.0040419	chr1:3305605:I	1	3305605
0.0057717	chr1:3306497:S	1	3306497
0.0044509	chr1:3314069:I	1	3314069
0.004471	chr1:3314071:I:4	1	3314071
0.0057762	chr1:3314156:S	1	3314156
0.0094624	chr1:3314891:S	1	3314891
0.0044508	chr1:3316707:S	1	3316707
0.0044518	chr1:3317266:S	1	3317266
0.0044518	chr1:3317400:S	1	3317400
0.0044518	chr1:3317524:S	1	3317524
0.0044518	chr1:3317539:S	1	3317539
0.0044514	chr1:3318145:I	1	3318145
0.0013849	chr1:3318614:S	1	3318614
0.0044514	chr1:3318722:S	1	3318722
0.0044514	chr1:3318992:S	1	3318992
0.0044404	chr1:3320163:S	1	3320163
0.0044371	chr1:3320330:S	1	3320330
0.0072708	chr1:3320610:S	1	3320610
0.0044483	chr1:3321450:S	1	3321450
0.0015055	chr1:3321574:I	1	3321574
0.0057739	chr1:3321900:S	1	3321900
0.0044473	chr1:3322008:S	1	3322008
0.0044447	chr1:3322142:I	1	3322142
0.0096907	chr1:3361831:S	1	3361831
0.0081328	chr1:3365917:I:1	1	3365917
0.0038819	chr1:3369296:S	1	3369296
0.0045508	chr1:3370031:S	1	3370031
0.0001892	chr1:3378090:S	1	3378090
0.0022754	chr1:3384364:S:0	1	3384364
0.0022769	chr1:3384364:S:2	1	3384364
0.0022858	chr1:3390834:I:0	1	3390834
0.00097836	chr1:3390834:I:1	1	3390834
0.0066359	chr1:3394648:S	1	3394648
0.0017607	chr1:3394848:I:5	1	3394848
0.00061441	chr1:3395837:S	1	3395837
0.003143	chr1:3395872:S	1	3395872
0.0098277	chr1:3396100:S	1	3396100
0.0035029	chr1:3401871:S	1	3401871
0.0037703	chr1:3401968:S	1	3401968
0.0035389	chr1:3402205:S	1	3402205
0.0035795	chr1:3402268:I	1	3402268
0.0097873	chr1:3402497:S:0	1	3402497
0.0093765	chr1:3402497:S:2	1	3402497
0.0038469	chr1:3403110:S	1	3403110
0.0037455	chr1:3403117:S	1	3403117
0.0036632	chr1:3403308:S	1	3403308
0.003666	chr1:3403313:S	1	3403313
0.0064709	chr1:3403500:S	1	3403500
0.0086183	chr1:3412676:S	1	3412676
0.0084887	chr1:3413784:S	1	3413784
0.0075378	chr1:3415403:S	1	3415403
0.0042561	chr1:3422158:S	1	3422158
0.0013147	chr1:3424762:S	1	3424762
0.0084886	chr1:3431530:S	1	3431530
0.0089364	chr1:3449449:S	1	3449449
0.0051818	chr1:3452544:S	1	3452544
0.0070721	chr1:3458337:S	1	3458337
0.0083427	chr1:3481640:I	1	3481640
0.0018452	chr1:3492535:S	1	3492535
0.0030862	chr1:3499587:S	1	3499587
0.0091731	chr1:3521325:S	1	3521325
0.0090466	chr1:3534237:I	1	3534237
0.0035764	chr1:3558932:S	1	3558932
0.0084317	chr1:3563175:S	1	3563175
0.0010336	chr1:3566000:S	1	3566000
0.0049939	chr1:3576174:S	1	3576174
0.0043688	chr1:3585332:S	1	3585332
0.0070127	chr1:3588443:I:0	1	3588443
0.0068533	chr1:3588443:I:2	1	3588443
0.0058735	chr1:3596683:I	1	3596683
0.0091831	chr1:3596704:S	1	3596704
0.0047296	chr1:3666099:S	1	3666099
0.0048372	chr1:3674793:S	1	3674793
0.0035323	chr1:3687399:S	1	3687399
0.0023723	chr1:3765870:I:2	1	3765870
0.0040246	chr1:3771760:S	1	3771760
0.0032987	chr1:3773288:S	1	3773288
0.0044942	chr1:3776468:S	1	3776468
0.0039483	chr1:3777191:S	1	3777191
0.0048725	chr1:3779807:S	1	3779807
0.0052519	chr1:3783004:S	1	3783004
0.0086839	chr1:3789421:S	1	3789421
0.0086913	chr1:3789682:S	1	3789682
0.0090616	chr1:3790405:S	1	3790405
0.0054977	chr1:3792464:I:5	1	3792464
0.007399	chr1:3796513:S	1	3796513
0.0022638	chr1:3801765:S	1	3801765
0.0049097	chr1:3801926:S	1	3801926
0.0047457	chr1:3810953:S	1	3810953
0.0046896	chr1:3811110:S	1	3811110
0.0061245	chr1:3820127:S	1	3820127
0.0060964	chr1:3822133:S	1	3822133
0.0056849	chr1:3824237:S	1	3824237
0.0078264	chr1:3824877:S:2	1	3824877
0.0049716	chr1:3828451:S	1	3828451
0.0045835	chr1:3832458:S	1	3832458
0.0059388	chr1:3835557:S	1	3835557
0.0053765	chr1:3842117:S	1	3842117
0.0046038	chr1:3842701:S	1	3842701
0.0046031	chr1:3844420:S	1	3844420
0.004602	chr1:3844542:S	1	3844542
0.0045995	chr1:3844901:S	1	3844901
0.0052727	chr1:3850703:S	1	3850703
0.0041127	chr1:3851255:S	1	3851255
0.0052157	chr1:3852608:S	1	3852608
0.0054692	chr1:3863775:S	1	3863775
0.0063905	chr1:3875746:S	1	3875746
0.0075325	chr1:3904906:S	1	3904906
0.0099098	chr1:3911087:S	1	3911087
0.0047763	chr1:3916161:S	1	3916161
0.0050858	chr1:3919248:S:0	1	3919248
0.0062484	chr1:3919248:S:1	1	3919248
0.0035371	chr1:3920261:I:3	1	3920261
0.0065953	chr1:3920273:S	1	3920273
0.0083406	chr1:3920511:I:0	1	3920511
0.0056155	chr1:3925548:S	1	3925548
0.0068671	chr1:3926842:I	1	3926842
0.0045743	chr1:3927080:I	1	3927080
0.0066959	chr1:3927456:I	1	3927456
0.0063264	chr1:3928773:I	1	3928773
0.0060467	chr1:3929188:I:0	1	3929188
0.0042128	chr1:3929188:I:1	1	3929188
0.0043627	chr1:3929427:I	1	3929427
0.0086329	chr1:3929720:S	1	3929720
0.0077223	chr1:3929738:I:0	1	3929738
0.007045	chr1:3929738:I:3	1	3929738
0.0016725	chr1:3929757:I	1	3929757
0.0091694	chr1:3930047:S	1	3930047
0.001131	chr1:3930055:I	1	3930055
0.0064636	chr1:3930802:S	1	3930802
0.0098945	chr1:3933279:I	1	3933279
0.0062331	chr1:3943224:S	1	3943224
0.004187	chr1:3957103:S	1	3957103
0.0047556	chr1:3962456:I:0	1	3962456
0.0080838	chr1:3962456:I:1	1	3962456
0.0074811	chr1:3974338:S	1	3974338
0.0025303	chr1:3992276:I	1	3992276
0.0068778	chr1:3999847:S	1	3999847
0.0091878	chr1:4002085:S	1	4002085
0.0031149	chr1:4012248:S	1	4012248
0.0034169	chr1:4013406:S	1	4013406
0.0036954	chr1:4013521:S	1	4013521
0.0074585	chr1:4021279:I	1	4021279
0.007478	chr1:4023352:S	1	4023352
0.00059877	chr1:4025778:I:3	1	4025778
0.0079534	chr1:4029854:I:4	1	4029854
0.001367	chr1:4035293:S	1	4035293
0.002365	chr1:4051593:S	1	4051593
0.0013127	chr1:4063039:S	1	4063039
0.0073911	chr1:4064474:I:1	1	4064474
0.00091547	chr1:4064552:I:3	1	4064552
0.0052604	chr1:4064584:I:2	1	4064584
0.00036314	chr1:4065008:I:2	1	4065008
0.0071601	chr1:4065110:S	1	4065110
0.00859	chr1:4065169:S:0	1	4065169
0.0014219	chr1:4065209:I:0	1	4065209
0.0014132	chr1:4065209:I:2	1	4065209
0.0039854	chr1:4065246:I:2	1	4065246
0.0070801	chr1:4065622:I:1	1	4065622
0.0050845	chr1:4066171:I:1	1	4066171
0.0083365	chr1:4066232:I:0	1	4066232
0.0026531	chr1:4066264:S	1	4066264
0.0073246	chr1:4066341:I	1	4066341
0.0019236	chr1:4066391:I:0	1	4066391
0.0052015	chr1:4066391:I:2	1	4066391
0.0090875	chr1:4066393:I	1	4066393
0.0054693	chr1:4066410:I	1	4066410
0.0017404	chr1:4066411:I	1	4066411
0.0046012	chr1:4071185:S	1	4071185
0.0043649	chr1:4078349:S	1	4078349
0.0043082	chr1:4085412:S	1	4085412
0.00031659	chr1:4087547:S	1	4087547
0.0082296	chr1:4099591:S	1	4099591
0.0086277	chr1:4099801:I:0	1	4099801
0.0079789	chr1:4099801:I:2	1	4099801
0.0085434	chr1:4104806:S	1	4104806
0.0099323	chr1:4113600:S	1	4113600
0.0075873	chr1:4113899:S	1	4113899
0.0091085	chr1:4115190:S	1	4115190
0.001617	chr1:4136546:S	1	4136546
0.0056821	chr1:4138217:S	1	4138217
0.0033533	chr1:4151629:S	1	4151629
0.0061322	chr1:4163398:S	1	4163398
0.0093265	chr1:4181819:S	1	4181819
0.0021128	chr1:4186328:S	1	4186328
1.08e-05	chr1:4186769:S	1	4186769
0.0010083	chr1:4187033:S	1	4187033
5.61e-06	chr1:4187093:S	1	4187093
0.0078698	chr1:4193749:S	1	4193749
0.0068914	chr1:4198256:I:0	1	4198256
0.0092074	chr1:4198256:I:1	1	4198256
0.0066451	chr1:4201574:S	1	4201574
0.0071527	chr1:4203617:S	1	4203617
0.0069633	chr1:4205598:I	1	4205598
0.0041116	chr1:4208492:I	1	4208492
0.0059722	chr1:4208605:S	1	4208605
0.0015004	chr1:4211394:I:1	1	4211394
0.00024887	chr1:4214137:S	1	4214137
0.0053907	chr1:4216778:S	1	4216778
0.0053799	chr1:4216828:S	1	4216828
0.0053805	chr1:4216843:S	1	4216843
0.0031504	chr1:4216874:S	1	4216874
0.0049783	chr1:4220947:S	1	4220947
0.00060586	chr1:4222605:S	1	4222605
0.0077711	chr1:4228680:S	1	4228680
0.0051375	chr1:4238044:S	1	4238044
0.0077141	chr1:4243450:I:1	1	4243450
0.0073277	chr1:4244375:S	1	4244375
0.0073262	chr1:4250466:S	1	4250466
0.006159	chr1:4261190:S	1	4261190
0.0090135	chr1:4274943:S	1	4274943
0.0093099	chr1:4303004:I:2	1	4303004
0.0037984	chr1:4303306:I	1	4303306
0.007485	chr1:4312106:S	1	4312106
0.0016052	chr1:4318437:S	1	4318437
0.0013075	chr1:4322834:S	1	4322834
0.0042287	chr1:4329941:I:5	1	4329941
0.0081725	chr1:4329942:I:5	1	4329942
0.0034222	chr1:4344557:S	1	4344557
0.0090945	chr1:4351383:S	1	4351383
0.0059045	chr1:4395706:S	1	4395706
0.00026518	chr1:4415605:S	1	4415605
0.0078062	chr1:4424831:S	1	4424831
0.003568	chr1:4429221:S	1	4429221
0.0020817	chr1:4429410:S	1	4429410
0.0091406	chr1:4430618:S	1	4430618
0.0092441	chr1:4436448:I	1	4436448
0.0050851	chr1:4439925:S	1	4439925
0.0029755	chr1:4440817:S	1	4440817
0.0037441	chr1:4477210:S	1	4477210
0.0050997	chr1:4482840:S	1	4482840
0.0040417	chr1:4499247:S	1	4499247
0.0087446	chr1:4508168:S	1	4508168
0.0039237	chr1:4508575:I:1	1	4508575
0.0050535	chr1:4513407:S	1	4513407
0.0092199	chr1:4533364:S	1	4533364
0.0053938	chr1:4546832:I	1	4546832
0.0072259	chr1:4549700:S	1	4549700
0.005028	chr1:4554774:S	1	4554774
0.0061808	chr1:4561106:S	1	4561106
0.0068086	chr1:4562480:S	1	4562480
0.0066836	chr1:4567927:S	1	4567927
0.004792	chr1:4569560:S	1	4569560
0.0012452	chr1:4574022:I	1	4574022
0.0054978	chr1:4584467:I	1	4584467
0.0008901	chr1:4591545:S	1	4591545
0.0030552	chr1:4616419:S	1	4616419
0.007034	chr1:4617003:S	1	4617003
0.0062936	chr1:4633208:S	1	4633208
0.0037409	chr1:4635811:S	1	4635811
0.004762	chr1:4657102:I	1	4657102
0.0076506	chr1:4662046:I:2	1	4662046
0.0025806	chr1:4666962:S	1	4666962
0.0045494	chr1:4668213:I:2	1	4668213
0.007096	chr1:4673744:S	1	4673744
0.0091609	chr1:4679189:S	1	4679189
0.0060235	chr1:4721670:S	1	4721670
0.0088822	chr1:4751094:S	1	4751094
0.00034116	chr1:4769766:S	1	4769766
0.0091033	chr1:4771666:S	1	4771666
0.0088143	chr1:4796953:S	1	4796953
0.0046225	chr1:4803655:S	1	4803655
0.0061113	chr1:4818959:S	1	4818959
0.0045731	chr1:4828830:S	1	4828830
0.0023424	chr1:4838392:S	1	4838392
0.0089998	chr1:4864122:S	1	4864122
0.0089998	chr1:4864781:S	1	4864781
0.00033611	chr1:4873963:S	1	4873963
0.0077794	chr1:4878883:S	1	4878883
0.0068601	chr1:4888356:S	1	4888356
0.007533	chr1:4904264:S	1	4904264
0.0089858	chr1:4918154:S	1	4918154
0.0090036	chr1:4922087:S	1	4922087
0.0084861	chr1:4940636:S	1	4940636
0.0088968	chr1:4966689:S	1	4966689
0.0094488	chr1:4987883:I:2	1	4987883
1.69e-05	chr1:5039474:I	1	5039474
0.0016153	chr1:5043129:S	1	5043129
0.0042418	chr1:5044484:S	1	5044484
0.0090036	chr1:5045120:S	1	5045120
0.0025012	chr1:5050499:S	1	5050499
0.0073745	chr1:5050723:S	1	5050723
0.0032422	chr1:5061518:S	1	5061518
0.0065177	chr1:5065383:S	1	5065383
0.0044319	chr1:5065893:S	1	5065893
0.00036118	chr1:5069497:I:1	1	5069497
0.0093666	chr1:5075391:I:0	1	5075391
0.0071405	chr1:5076030:S	1	5076030
0.0093554	chr1:5076035:S	1	5076035
0.0097633	chr1:5076181:S	1	5076181
0.0092526	chr1:5076627:S	1	5076627
0.0041609	chr1:5083703:I:4	1	5083703
0.0089892	chr1:5088284:S	1	5088284
0.0010941	chr1:5104642:S	1	5104642
0.0058197	chr1:5117850:I:2	1	5117850
0.0046486	chr1:5126880:S	1	5126880
0.0035045	chr1:5160540:S	1	5160540
0.0042968	chr1:5164895:S	1	5164895
0.0068699	chr1:5169057:S	1	5169057
0.0074767	chr1:5173928:S	1	5173928
0.0068629	chr1:5176317:S	1	5176317
0.0087384	chr1:5178297:S	1	5178297
0.0079954	chr1:5178895:S	1	5178895
0.0004985	chr1:5190621:I	1	5190621
0.0021925	chr1:5201884:S	1	5201884
0.0084938	chr1:5208729:S	1	5208729
0.0052859	chr1:5214514:I:4	1	5214514
0.001161	chr1:5214543:I:3	1	5214543
0.0099908	chr1:5224613:I	1	5224613
0.0011027	chr1:5224708:S:1	1	5224708
0.001155	chr1:5238009:S	1	5238009
0.0091207	chr1:5244058:S	1	5244058
0.0082406	chr1:5252588:S	1	5252588
0.00042836	chr1:5252929:S:2	1	5252929
0.0079879	chr1:5277942:S	1	5277942
0.0064977	chr1:5287649:S	1	5287649
0.009367	chr1:5297171:S	1	5297171
0.0092614	chr1:5299418:S	1	5299418
0.0029466	chr1:5315297:I:2	1	5315297
0.00069074	chr1:5323343:S	1	5323343
0.0024684	chr1:5326047:S	1	5326047
0.0088637	chr1:5328437:S	1	5328437
0.0066129	chr1:5329908:S	1	5329908
0.0074305	chr1:5351023:S	1	5351023
6.5e-05	chr1:5358243:S	1	5358243
0.0010713	chr1:5366217:S	1	5366217
0.00041202	chr1:5382977:S	1	5382977
0.0095143	chr1:5392419:S	1	5392419
0.0079309	chr1:5402019:S	1	5402019
5.96e-05	chr1:5414189:S:1	1	5414189
0.0077747	chr1:5423969:S	1	5423969
0.0011687	chr1:5453198:S	1	5453198
0.0032072	chr1:5465023:S	1	5465023
0.003338	chr1:5465387:S	1	5465387
0.0033388	chr1:5465517:I	1	5465517
0.003341	chr1:5466474:S	1	5466474
0.0033482	chr1:5467399:S	1	5467399
0.0033524	chr1:5468116:S	1	5468116
0.0031558	chr1:5468624:S	1	5468624
0.0031493	chr1:5468743:S	1	5468743
0.0011784	chr1:5469631:S	1	5469631
0.0030835	chr1:5470336:S	1	5470336
0.0030848	chr1:5470795:S	1	5470795
0.0071954	chr1:5471132:S	1	5471132
0.0045634	chr1:5471307:S	1	5471307
0.0033283	chr1:5471342:I:4	1	5471342
0.0030641	chr1:5471459:S	1	5471459
0.008119	chr1:5471996:S	1	5471996
0.0081624	chr1:5472041:S	1	5472041
0.0092495	chr1:5472559:I:3	1	5472559
0.0096958	chr1:5472586:S	1	5472586
0.00071125	chr1:5473541:S	1	5473541
0.00071621	chr1:5474103:S	1	5474103
0.00066758	chr1:5474266:S	1	5474266
0.00068377	chr1:5474381:S	1	5474381
0.00067582	chr1:5474510:S	1	5474510
0.00065063	chr1:5475374:S	1	5475374
0.00064923	chr1:5475412:S	1	5475412
0.00064279	chr1:5475631:S	1	5475631
0.00062887	chr1:5476132:S	1	5476132
0.0058638	chr1:5476662:S	1	5476662
0.0058526	chr1:5476671:I	1	5476671
0.0010881	chr1:5480102:S	1	5480102
0.0032166	chr1:5484918:S	1	5484918
0.0062123	chr1:5486165:S	1	5486165
0.0060173	chr1:5518655:I:2	1	5518655
0.0022037	chr1:5526529:S	1	5526529
0.00026088	chr1:5533334:S	1	5533334
0.0040743	chr1:5551599:S	1	5551599
0.0017337	chr1:5554304:S	1	5554304
0.003834	chr1:5573283:I	1	5573283
0.00015418	chr1:5574317:S	1	5574317
0.0018955	chr1:5579959:I	1	5579959
0.0095512	chr1:5580626:S	1	5580626
0.0025855	chr1:5581725:S	1	5581725
0.0031109	chr1:5596806:S	1	5596806
0.0041935	chr1:5602768:S	1	5602768
0.0077364	chr1:5602804:S	1	5602804
0.0009869	chr1:5606863:S	1	5606863
0.002238	chr1:5644982:S	1	5644982
0.0069685	chr1:5651089:S	1	5651089
0.0022418	chr1:5665054:S	1	5665054
0.0065949	chr1:5667931:S	1	5667931
0.0040696	chr1:5668140:S	1	5668140
0.0022752	chr1:5671060:S	1	5671060
0.0054037	chr1:5671495:S	1	5671495
0.0059343	chr1:5671793:S	1	5671793
0.0022526	chr1:5677860:S	1	5677860
0.0068535	chr1:5690859:S	1	5690859
0.0059858	chr1:5698801:S	1	5698801
0.0067414	chr1:5700237:S	1	5700237
0.0044481	chr1:5701723:I:0	1	5701723
0.0065601	chr1:5732516:I:1	1	5732516
0.00020337	chr1:5736384:I:2	1	5736384
0.0025607	chr1:5736388:I:5	1	5736388
0.0028673	chr1:5783057:S	1	5783057
0.0093617	chr1:5799843:S	1	5799843
0.0084512	chr1:5808836:S	1	5808836
0.0043182	chr1:5827619:S	1	5827619
0.0012921	chr1:5832666:S	1	5832666
0.0023375	chr1:5868596:I	1	5868596
0.0069781	chr1:5876110:S	1	5876110
0.00014724	chr1:5878262:S	1	5878262
0.004604	chr1:5900224:S	1	5900224
0.0084916	chr1:5924059:S	1	5924059
0.0011175	chr1:5933590:S	1	5933590
0.00014357	chr1:5944139:S	1	5944139
0.0030879	chr1:5951520:S	1	5951520
7.91e-05	chr1:5964917:I:0	1	5964917
0.0013746	chr1:5964934:I	1	5964934
0.0063641	chr1:5964937:S	1	5964937
0.0041911	chr1:5975701:S	1	5975701
0.0021442	chr1:5982121:S	1	5982121
0.0032696	chr1:5986297:S	1	5986297
0.0031055	chr1:5991921:I:5	1	5991921
0.0061516	chr1:5991956:I	1	5991956
0.00080317	chr1:6005380:S:0	1	6005380
0.00078276	chr1:6005380:S:1	1	6005380
0.0093192	chr1:6005959:I	1	6005959
0.0078964	chr1:6006081:S:1	1	6006081
0.0035057	chr1:6006084:I	1	6006084
0.0010163	chr1:6006217:S	1	6006217
0.0054749	chr1:6006318:S:0	1	6006318
0.004053	chr1:6008622:I:1	1	6008622
0.0062583	chr1:6015031:S	1	6015031
6.04e-05	chr1:6023878:S	1	6023878
0.004356	chr1:6042838:I:4	1	6042838
0.0096572	chr1:6055954:S	1	6055954
0.0037535	chr1:6062611:S	1	6062611
0.0021068	chr1:6072565:S	1	6072565
0.0080148	chr1:6078319:S	1	6078319
0.0040596	chr1:6107895:S	1	6107895
0.0039592	chr1:6114697:S	1	6114697
0.0013035	chr1:6117780:S	1	6117780
0.0021323	chr1:6121692:S	1	6121692
0.0090004	chr1:6125548:S	1	6125548
0.0037895	chr1:6130393:S	1	6130393
0.0077389	chr1:6140178:S	1	6140178
0.0025404	chr1:6159217:S	1	6159217
0.0040286	chr1:6160322:I	1	6160322
0.0045097	chr1:6160328:I	1	6160328
0.0027479	chr1:6166880:S	1	6166880
0.00017284	chr1:6175485:S	1	6175485
9.48e-05	chr1:6179896:S	1	6179896
0.006112	chr1:6182066:I:0	1	6182066
0.0061119	chr1:6182066:I:1	1	6182066
0.0062441	chr1:6183866:S	1	6183866
0.0031132	chr1:6193272:S	1	6193272
0.0039231	chr1:6199818:S	1	6199818
0.0042529	chr1:6210651:S	1	6210651
0.003606	chr1:6212080:S	1	6212080
0.0012648	chr1:6220268:S	1	6220268
0.003707	chr1:6223538:S	1	6223538
0.0025568	chr1:6226116:S	1	6226116
0.0012611	chr1:6238379:S	1	6238379
0.0019756	chr1:6239962:S	1	6239962
0.0061887	chr1:6248528:S	1	6248528
0.0064728	chr1:6249259:S	1	6249259
0.0023228	chr1:6258191:S	1	6258191
0.0060972	chr1:6260376:I:0	1	6260376
0.0094259	chr1:6260386:I:1	1	6260386
0.00071167	chr1:6274241:S	1	6274241
0.0003096	chr1:6287738:I:0	1	6287738
0.00030829	chr1:6287738:I:1	1	6287738
0.0092578	chr1:6300724:S	1	6300724
0.001515	chr1:6323731:I:2	1	6323731
0.0026514	chr1:6323732:I:4	1	6323732
0.00052043	chr1:6323733:I:2	1	6323733
0.00073841	chr1:6323734:I:3	1	6323734
0.0032824	chr1:6323735:I:4	1	6323735
0.00090492	chr1:6323736:I:5	1	6323736
0.00053616	chr1:6323738:I:4	1	6323738
0.0026586	chr1:6332817:S:0	1	6332817
0.0095819	chr1:6341752:S	1	6341752
0.0042244	chr1:6358894:S	1	6358894
0.0067362	chr1:6381312:S	1	6381312
0.0035702	chr1:6406589:S	1	6406589
0.0084414	chr1:6407723:S	1	6407723
0.0033406	chr1:6409735:S	1	6409735
9.19e-05	chr1:6413949:I:3	1	6413949
0.0018046	chr1:6426520:S	1	6426520
9.74e-05	chr1:6441689:S	1	6441689
0.0067296	chr1:6446785:S	1	6446785
0.0095578	chr1:6449674:S	1	6449674
0.00043834	chr1:6451429:S	1	6451429
7.68e-05	chr1:6455418:S	1	6455418
0.0049431	chr1:6458030:S	1	6458030
0.0036053	chr1:6458655:S	1	6458655
0.0073595	chr1:6460571:S	1	6460571
0.0053772	chr1:6475285:I	1	6475285
0.00012702	chr1:6530460:I	1	6530460
0.0013627	chr1:6535359:S	1	6535359
0.0030937	chr1:6543942:S	1	6543942
0.0034917	chr1:6553130:S:1	1	6553130
0.0045039	chr1:6583669:S	1	6583669
0.0020452	chr1:6588275:S	1	6588275
0.0015893	chr1:6591734:S	1	6591734
0.0015893	chr1:6594089:S	1	6594089
0.0037313	chr1:6594606:S	1	6594606
0.0071918	chr1:6601663:S	1	6601663
0.0018402	chr1:6625372:S	1	6625372
0.00052539	chr1:6643526:S	1	6643526
0.0013488	chr1:6657089:I	1	6657089
0.0026592	chr1:6695142:I:0	1	6695142
0.0018156	chr1:6714158:I	1	6714158
0.00063058	chr1:6715347:S	1	6715347
0.0066884	chr1:6741050:S	1	6741050
0.0017047	chr1:6744236:S	1	6744236
0.00063374	chr1:6780598:S	1	6780598
0.0099598	chr1:6796295:S	1	6796295
0.00014374	chr1:6814715:I	1	6814715
0.0032731	chr1:6834094:I	1	6834094
0.0074181	chr1:6837895:S	1	6837895
0.0010321	chr1:6840061:S	1	6840061
0.0070468	chr1:6844506:I:0	1	6844506
0.0013717	chr1:6849234:S	1	6849234
0.0095831	chr1:6854031:S	1	6854031
0.0074223	chr1:6905093:S	1	6905093
0.0074654	chr1:6905215:S	1	6905215
0.0066789	chr1:6911468:S	1	6911468
0.0017245	chr1:6928824:S	1	6928824
0.0011705	chr1:6950521:S	1	6950521
0.00061243	chr1:6961012:S	1	6961012
0.009592	chr1:6990809:S	1	6990809
0.0051237	chr1:6993807:S	1	6993807
0.001377	chr1:6998131:S	1	6998131
0.00052915	chr1:7009295:S	1	7009295
0.0013794	chr1:7010305:S	1	7010305
0.0071147	chr1:7017621:S	1	7017621
0.00097506	chr1:7044897:I:0	1	7044897
0.0009834	chr1:7044897:I:2	1	7044897
0.0014134	chr1:7049704:S	1	7049704
0.002447	chr1:7051468:S	1	7051468
0.003787	chr1:7052446:S	1	7052446
0.0039227	chr1:7053167:S	1	7053167
0.0066487	chr1:7063361:S:0	1	7063361
0.0066487	chr1:7063361:S:2	1	7063361
0.0086757	chr1:7068423:S	1	7068423
0.0032105	chr1:7070909:S	1	7070909
0.0034601	chr1:7087231:S	1	7087231
0.0020973	chr1:7100482:S	1	7100482
0.0020862	chr1:7100894:S	1	7100894
0.00868	chr1:7102934:S	1	7102934
0.0023234	chr1:7107276:I	1	7107276
0.002469	chr1:7132920:S	1	7132920
0.0071203	chr1:7136228:S	1	7136228
0.0066268	chr1:7147576:S	1	7147576
0.0020672	chr1:7150298:S	1	7150298
0.0036146	chr1:7161829:S	1	7161829
0.0022695	chr1:7166047:S	1	7166047
0.0068598	chr1:7182135:S	1	7182135
0.0024209	chr1:7204821:I:0	1	7204821
0.00053488	chr1:7204821:I:2	1	7204821
0.0067614	chr1:7216594:S	1	7216594
0.0060005	chr1:7243541:I	1	7243541
0.0001134	chr1:7245469:S	1	7245469
0.00099711	chr1:7257598:S	1	7257598
0.0051603	chr1:7293811:S	1	7293811
0.0072873	chr1:7310335:S	1	7310335
0.0021047	chr1:7335772:I:2	1	7335772
0.00561	chr1:7398185:I:6	1	7398185
0.0039855	chr1:7407369:S	1	7407369
0.00294	chr1:7424182:S	1	7424182
0.0067985	chr1:7426690:I	1	7426690
0.0064538	chr1:7426851:S	1	7426851
0.0077888	chr1:7427096:S	1	7427096
0.0071635	chr1:7427217:S	1	7427217
0.0085114	chr1:7427689:S	1	7427689
0.0089893	chr1:7429523:S	1	7429523
0.0075552	chr1:7434761:S	1	7434761
0.0033414	chr1:7451118:S	1	7451118
0.0020073	chr1:7451349:S	1	7451349
0.0088312	chr1:7465579:S	1	7465579
0.0081617	chr1:7485676:S	1	7485676
0.0012444	chr1:7498157:I	1	7498157
0.0064574	chr1:7498872:S	1	7498872
0.0089827	chr1:7499513:I	1	7499513
0.0074826	chr1:7506606:I	1	7506606
0.0071756	chr1:7506610:I	1	7506610
0.0027775	chr1:7523241:S	1	7523241
0.0041394	chr1:7524314:S	1	7524314
0.0068959	chr1:7527566:S	1	7527566
0.0013068	chr1:7531849:S	1	7531849
0.0046437	chr1:7534699:S	1	7534699
0.0055189	chr1:7535173:S	1	7535173
0.0057107	chr1:7536912:S	1	7536912
0.0043234	chr1:7538549:S	1	7538549
0.0043258	chr1:7538628:S	1	7538628
0.0042438	chr1:7538988:I	1	7538988
0.003968	chr1:7540194:S	1	7540194
0.0057891	chr1:7543257:S	1	7543257
0.0088866	chr1:7545914:S	1	7545914
0.0020738	chr1:7568592:S	1	7568592
0.0020545	chr1:7601725:S	1	7601725
0.009171	chr1:7605769:S	1	7605769
0.009283	chr1:7643701:S	1	7643701
0.0020398	chr1:7644990:S	1	7644990
0.0054456	chr1:7660143:I	1	7660143
0.0018465	chr1:7672193:S	1	7672193
0.0052364	chr1:7672661:S	1	7672661
0.0041929	chr1:7680548:S	1	7680548
0.005656	chr1:7706577:S	1	7706577
0.0021827	chr1:7745857:S	1	7745857
0.0082699	chr1:7758956:S	1	7758956
0.0046035	chr1:7774150:S	1	7774150
0.0020879	chr1:7779611:I	1	7779611
0.0043901	chr1:7814252:S	1	7814252
0.0043863	chr1:7838198:S	1	7838198
0.0030225	chr1:7912991:I:4	1	7912991
0.0029896	chr1:7918565:S	1	7918565
0.0095058	chr1:7970236:S	1	7970236
0.005045	chr1:7985789:I:2	1	7985789
0.0031979	chr1:7990964:S:0	1	7990964
0.0030924	chr1:7990964:S:2	1	7990964
0.0022639	chr1:8025661:I:0	1	8025661
0.00559	chr1:8025661:I:1	1	8025661
0.0046249	chr1:8036122:S	1	8036122
0.0072044	chr1:8077778:S	1	8077778
0.0013047	chr1:8092368:S	1	8092368
0.0013584	chr1:8117778:I	1	8117778
0.0011585	chr1:8117779:I	1	8117779
0.00077089	chr1:8131899:S	1	8131899
0.0096397	chr1:8138974:S	1	8138974
0.0065007	chr1:8143620:S	1	8143620
0.0093243	chr1:8146767:S	1	8146767
0.0045115	chr1:8157013:S	1	8157013
0.0048881	chr1:8157939:S	1	8157939
0.0042239	chr1:8162889:I:0	1	8162889
0.0036614	chr1:8162889:I:1	1	8162889
0.0047574	chr1:8166813:S	1	8166813
0.0095693	chr1:8167511:I:5	1	8167511
0.0086919	chr1:8179872:I:0	1	8179872
0.0083464	chr1:8188832:S	1	8188832
0.0025887	chr1:8202331:S	1	8202331
0.0079636	chr1:8213958:S	1	8213958
0.0030115	chr1:8220211:I:0	1	8220211
0.0076344	chr1:8222269:S	1	8222269
0.0028079	chr1:8222924:I	1	8222924
0.0050869	chr1:8225969:I:0	1	8225969
0.0045097	chr1:8225969:I:1	1	8225969
0.0091177	chr1:8230710:S	1	8230710
0.0087712	chr1:8233826:I:1	1	8233826
0.0094959	chr1:8236295:S	1	8236295
0.0065579	chr1:8236295:I	1	8236295
0.0040235	chr1:8245829:S	1	8245829
0.0095755	chr1:8254994:I:2	1	8254994
0.0095611	chr1:8255438:S:1	1	8255438
0.0059111	chr1:8255476:I	1	8255476
0.0020052	chr1:8260698:S	1	8260698
0.002006	chr1:8260740:S	1	8260740
0.0013506	chr1:8262083:S	1	8262083
0.0037448	chr1:8262880:I:3	1	8262880
0.0095461	chr1:8266246:I:1	1	8266246
0.0089433	chr1:8266253:I:0	1	8266253
0.0057859	chr1:8268364:S	1	8268364
0.0050128	chr1:8268377:S	1	8268377
0.0048552	chr1:8268704:S	1	8268704
0.0049698	chr1:8269039:S	1	8269039
0.0078596	chr1:8269373:S	1	8269373
0.0084632	chr1:8269650:S	1	8269650
0.0094753	chr1:8272237:S	1	8272237
0.0034152	chr1:8272544:I:4	1	8272544
0.0045075	chr1:8272782:I:0	1	8272782
0.00090933	chr1:8272782:I:1	1	8272782
0.0095188	chr1:8273219:S	1	8273219
0.0068865	chr1:8284329:S	1	8284329
0.0073605	chr1:8290697:S	1	8290697
0.0084601	chr1:8291383:S	1	8291383
0.0097965	chr1:8295998:S	1	8295998
0.0068798	chr1:8297659:I:1	1	8297659
0.0088462	chr1:8299076:I	1	8299076
0.0051412	chr1:8322032:I	1	8322032
0.0049976	chr1:8322230:S	1	8322230
0.0041439	chr1:8349664:I:3	1	8349664
0.005572	chr1:8358983:S	1	8358983
0.0018713	chr1:8375597:S	1	8375597
0.0022864	chr1:8401016:I:2	1	8401016
0.0031821	chr1:8402627:S	1	8402627
0.0083562	chr1:8412299:S	1	8412299
0.0040521	chr1:8413264:I	1	8413264
0.0053826	chr1:8441808:S	1	8441808
0.004357	chr1:8490032:S	1	8490032
0.0018261	chr1:8493985:S	1	8493985
0.0084534	chr1:8496893:S	1	8496893
0.0084534	chr1:8498232:S	1	8498232
0.0048698	chr1:8498695:I:0	1	8498695
0.0025828	chr1:8498695:I:2	1	8498695
0.0083723	chr1:8500306:S:0	1	8500306
0.0083723	chr1:8500306:S:1	1	8500306
0.0024471	chr1:8501827:I	1	8501827
0.0027959	chr1:8501828:I	1	8501828
0.0021357	chr1:8509399:I:3	1	8509399
0.0098669	chr1:8524460:S	1	8524460
0.0078991	chr1:8528410:I	1	8528410
0.0079848	chr1:8530679:I:3	1	8530679
0.0088193	chr1:8530683:I	1	8530683
0.0086044	chr1:8530684:I:2	1	8530684
0.0094173	chr1:8530685:I:1	1	8530685
0.0039225	chr1:8530686:I:1	1	8530686
0.005827	chr1:8530687:I	1	8530687
0.0080658	chr1:8530688:I	1	8530688
0.0079323	chr1:8533184:I	1	8533184
0.0079327	chr1:8535748:I	1	8535748
0.0047767	chr1:8535756:S	1	8535756
0.006896	chr1:8536104:I:0	1	8536104
0.0081212	chr1:8536104:I:1	1	8536104
0.0082856	chr1:8536276:S	1	8536276
0.0079782	chr1:8537946:S	1	8537946
0.0078034	chr1:8538068:S	1	8538068
0.0073862	chr1:8540342:S	1	8540342
0.0058984	chr1:8548940:S	1	8548940
0.0073634	chr1:8550778:S	1	8550778
0.0083954	chr1:8554678:I:5	1	8554678
0.0077691	chr1:8556345:S	1	8556345
0.0077676	chr1:8558278:S	1	8558278
0.0077857	chr1:8560113:S	1	8560113
0.0076654	chr1:8563605:S	1	8563605
0.00098482	chr1:8564832:I:6	1	8564832
0.0065258	chr1:8564868:I:4	1	8564868
0.00049414	chr1:8564870:S	1	8564870
0.0061428	chr1:8566058:S	1	8566058
0.0057986	chr1:8569837:I	1	8569837
0.0058534	chr1:8571895:I	1	8571895
0.0056828	chr1:8574231:S	1	8574231
0.0060501	chr1:8574368:S	1	8574368
0.0044283	chr1:8575572:I	1	8575572
0.004363	chr1:8581824:S	1	8581824
0.0020559	chr1:8588181:S	1	8588181
0.0020998	chr1:8594705:S	1	8594705
0.0020831	chr1:8595436:S	1	8595436
0.0021	chr1:8596168:S	1	8596168
0.0044867	chr1:8597090:I:0	1	8597090
0.0028697	chr1:8598418:S	1	8598418
0.0068932	chr1:8600750:I:0	1	8600750
0.006372	chr1:8601017:I:0	1	8601017
0.002596	chr1:8601778:S:0	1	8601778
0.0020261	chr1:8601778:S:1	1	8601778
0.00177	chr1:8601942:I	1	8601942
0.0021851	chr1:8602835:I:0	1	8602835
0.0017557	chr1:8602835:I:2	1	8602835
0.0083413	chr1:8604619:I:0	1	8604619
0.0066846	chr1:8604631:I	1	8604631
0.0058471	chr1:8604673:I	1	8604673
0.0019202	chr1:8606352:S	1	8606352
0.0039718	chr1:8607530:I:2	1	8607530
0.0062287	chr1:8607557:I:0	1	8607557
0.007134	chr1:8607557:I:2	1	8607557
0.0018622	chr1:8607989:S	1	8607989
0.0045812	chr1:8616865:S	1	8616865
0.008632	chr1:8617129:S	1	8617129
0.0014319	chr1:8621491:S	1	8621491
0.0012896	chr1:8621789:S	1	8621789
0.0012839	chr1:8624715:S	1	8624715
0.0011378	chr1:8651313:S	1	8651313
0.0017466	chr1:8654640:I:0	1	8654640
0.0024039	chr1:8654640:I:1	1	8654640
0.0075934	chr1:8656247:I	1	8656247
0.0011091	chr1:8658026:S	1	8658026
0.001713	chr1:8665361:S	1	8665361
0.0011039	chr1:8668128:S	1	8668128
0.0010947	chr1:8668606:S	1	8668606
0.0022522	chr1:8675495:I:4	1	8675495
0.0019177	chr1:8675738:S	1	8675738
0.0082096	chr1:8679966:S	1	8679966
0.0014434	chr1:8681379:S	1	8681379
0.0016026	chr1:8683136:S	1	8683136
0.0016032	chr1:8683385:S	1	8683385
0.0016088	chr1:8685385:I	1	8685385
0.0028057	chr1:8685980:I:3	1	8685980
0.0053464	chr1:8685980:I:5	1	8685980
0.00096264	chr1:8688465:S	1	8688465
0.0012069	chr1:8691838:S	1	8691838
0.0057217	chr1:8694973:I:2	1	8694973
0.0063312	chr1:8694977:I:1	1	8694977
0.0016941	chr1:8696946:I:0	1	8696946
0.0015011	chr1:8696946:I:2	1	8696946
0.0051602	chr1:8701287:I:2	1	8701287
0.0069987	chr1:8701287:I:4	1	8701287
0.0010464	chr1:8701324:I:0	1	8701324
0.0017399	chr1:8701324:I:2	1	8701324
0.0031519	chr1:8707470:S	1	8707470
0.0043985	chr1:8708905:I:2	1	8708905
0.0029655	chr1:8709114:S	1	8709114
0.0027172	chr1:8709284:I:0	1	8709284
0.002534	chr1:8709284:I:1	1	8709284
0.002725	chr1:8710637:S	1	8710637
0.0027164	chr1:8710824:S	1	8710824
0.001435	chr1:8712786:S	1	8712786
0.0033746	chr1:8714914:S:0	1	8714914
0.0025301	chr1:8714914:S:1	1	8714914
0.0072472	chr1:8716299:I:0	1	8716299
0.0029679	chr1:8716660:S	1	8716660
0.0033229	chr1:8717022:S	1	8717022
0.0047853	chr1:8720269:I:0	1	8720269
0.0047533	chr1:8720269:I:1	1	8720269
0.0029521	chr1:8724030:I	1	8724030
0.0027333	chr1:8725960:I	1	8725960
0.0031753	chr1:8726805:I:0	1	8726805
0.0031733	chr1:8726805:I:1	1	8726805
0.0088475	chr1:8728358:S	1	8728358
0.0028053	chr1:8728848:S	1	8728848
0.0028371	chr1:8729167:I:0	1	8729167
0.0025139	chr1:8729167:I:1	1	8729167
0.0023892	chr1:8729217:I:0	1	8729217
0.0030363	chr1:8731592:I:0	1	8731592
0.0027114	chr1:8731592:I:1	1	8731592
0.0031033	chr1:8731973:S	1	8731973
0.0034609	chr1:8734033:I	1	8734033
0.0030964	chr1:8734351:S	1	8734351
0.0023797	chr1:8736188:I:2	1	8736188
0.0053377	chr1:8736871:S	1	8736871
0.008164	chr1:8736871:I:2	1	8736871
0.0043774	chr1:8738741:S	1	8738741
0.0053906	chr1:8740721:S	1	8740721
0.0046363	chr1:8742866:I:0	1	8742866
0.0046075	chr1:8742866:I:2	1	8742866
0.0017437	chr1:8743157:S	1	8743157
0.0083101	chr1:8744178:S	1	8744178
0.0047686	chr1:8744829:S	1	8744829
0.0047686	chr1:8744938:S	1	8744938
0.0023954	chr1:8746286:S	1	8746286
0.0022846	chr1:8747127:S	1	8747127
0.0087911	chr1:8747400:S	1	8747400
0.0024183	chr1:8750282:S	1	8750282
0.0049012	chr1:8751777:I:0	1	8751777
0.0019926	chr1:8756116:S	1	8756116
0.0080243	chr1:8757090:I:0	1	8757090
0.0044987	chr1:8757090:I:4	1	8757090
0.002538	chr1:8757622:I	1	8757622
0.002538	chr1:8757879:S	1	8757879
0.0091257	chr1:8758387:I:0	1	8758387
0.0081438	chr1:8759835:I	1	8759835
0.0085905	chr1:8759838:S	1	8759838
0.0024565	chr1:8762305:S	1	8762305
0.0027993	chr1:8766546:I:2	1	8766546
0.0026617	chr1:8769440:S	1	8769440
0.0026837	chr1:8770307:S	1	8770307
0.0026623	chr1:8770581:S	1	8770581
0.002662	chr1:8770583:S	1	8770583
0.0026821	chr1:8771224:S	1	8771224
0.0026814	chr1:8771633:S	1	8771633
0.0020697	chr1:8774647:S	1	8774647
0.0022194	chr1:8777709:I	1	8777709
0.0028163	chr1:8781356:I:1	1	8781356
0.0035169	chr1:8781369:I	1	8781369
0.0032171	chr1:8781370:S	1	8781370
0.0022345	chr1:8781370:I	1	8781370
0.0023886	chr1:8782711:I	1	8782711
0.0070593	chr1:8789303:I	1	8789303
0.0026448	chr1:8789305:I:2	1	8789305
0.0077586	chr1:8789307:I	1	8789307
0.0078073	chr1:8792288:S	1	8792288
0.0022746	chr1:8792895:S	1	8792895
0.0085945	chr1:8794065:I:0	1	8794065
0.0084982	chr1:8794065:I:2	1	8794065
0.0028874	chr1:8794078:I:0	1	8794078
0.0053576	chr1:8794078:I:3	1	8794078
0.0053318	chr1:8794079:S	1	8794079
0.0028166	chr1:8795339:I	1	8795339
0.0072287	chr1:8795340:S	1	8795340
0.0028152	chr1:8796563:I	1	8796563
0.002394	chr1:8797186:S	1	8797186
0.0021738	chr1:8800527:I	1	8800527
0.0014147	chr1:8801286:S	1	8801286
0.002176	chr1:8802728:S	1	8802728
0.0021605	chr1:8803605:S	1	8803605
0.0024077	chr1:8805002:I	1	8805002
0.00095301	chr1:8805006:I:1	1	8805006
0.0022513	chr1:8808347:S	1	8808347
0.00236	chr1:8808922:S	1	8808922
0.0022526	chr1:8810075:S	1	8810075
0.002215	chr1:8811631:S	1	8811631
0.0020899	chr1:8812396:S	1	8812396
0.0021344	chr1:8815483:S	1	8815483
0.0019117	chr1:8815843:S	1	8815843
0.0014102	chr1:8815843:I:0	1	8815843
0.001166	chr1:8815843:I:2	1	8815843
0.0021421	chr1:8816333:S	1	8816333
0.0017366	chr1:8818750:S	1	8818750
0.0017653	chr1:8818826:S	1	8818826
0.0071036	chr1:8820256:I:1	1	8820256
0.0034724	chr1:8820481:S	1	8820481
0.0070498	chr1:8822396:S	1	8822396
0.0042845	chr1:8825143:S	1	8825143
0.0042843	chr1:8826946:S	1	8826946
0.0044384	chr1:8829293:S	1	8829293
0.0065347	chr1:8882740:S	1	8882740
0.00050189	chr1:8921754:S	1	8921754
0.0015834	chr1:8927854:I:2	1	8927854
0.0056182	chr1:8957019:S	1	8957019
0.0049077	chr1:8960808:S	1	8960808
0.0027252	chr1:8973773:I:0	1	8973773
0.0040376	chr1:8973773:I:2	1	8973773
0.0073433	chr1:8981101:S	1	8981101
0.0026696	chr1:8982034:S	1	8982034
0.0057993	chr1:8988028:S	1	8988028
0.004345	chr1:9000805:S	1	9000805
0.0069799	chr1:9011875:S	1	9011875
0.0044568	chr1:9011935:S	1	9011935
0.0049206	chr1:9053058:I	1	9053058
0.0051503	chr1:9065455:S	1	9065455
0.0061039	chr1:9095310:S	1	9095310
0.0060628	chr1:9103240:S	1	9103240
0.0088819	chr1:9116214:I:3	1	9116214
0.0044677	chr1:9130905:S	1	9130905
0.0008506	chr1:9147776:S	1	9147776
0.0099614	chr1:9154401:S	1	9154401
0.0048893	chr1:9155295:S	1	9155295
0.0016651	chr1:9160007:S	1	9160007
0.0065531	chr1:9161915:S	1	9161915
0.0016524	chr1:9173850:S	1	9173850
0.00852	chr1:9176801:S	1	9176801
0.0018688	chr1:9184051:I	1	9184051
0.0018688	chr1:9184057:S	1	9184057
0.0079359	chr1:9193993:S	1	9193993
0.0079073	chr1:9200660:S	1	9200660
0.0029306	chr1:9201114:S	1	9201114
0.0050006	chr1:9205324:S	1	9205324
0.0071859	chr1:9219109:S	1	9219109
0.0023132	chr1:9221013:S	1	9221013
0.003278	chr1:9227418:S	1	9227418
0.00294	chr1:9228160:S	1	9228160
0.0082839	chr1:9230773:S	1	9230773
0.002832	chr1:9232681:S	1	9232681
0.0085759	chr1:9233438:S	1	9233438
0.0023929	chr1:9237217:S	1	9237217
0.0029417	chr1:9241267:S	1	9241267
0.0069957	chr1:9243079:S	1	9243079
0.001179	chr1:9244051:S	1	9244051
0.0038039	chr1:9250766:S	1	9250766
0.0098515	chr1:9260275:S	1	9260275
0.0060776	chr1:9263404:I	1	9263404
0.0054321	chr1:9265026:S:2	1	9265026
0.0051008	chr1:9265733:S	1	9265733
0.0050549	chr1:9265773:S	1	9265773
0.0036789	chr1:9269552:S	1	9269552
0.003756	chr1:9272390:S	1	9272390
0.0037499	chr1:9273145:S	1	9273145
0.0094754	chr1:9277569:S	1	9277569
0.0029617	chr1:9286661:S	1	9286661
0.0029617	chr1:9287032:S	1	9287032
0.0052146	chr1:9292739:S	1	9292739
0.0046966	chr1:9295217:I:5	1	9295217
0.0037685	chr1:9298374:I:2	1	9298374
0.0041334	chr1:9312047:S:2	1	9312047
0.0029585	chr1:9330250:S	1	9330250
0.005691	chr1:9339368:S	1	9339368
0.009646	chr1:9339737:S	1	9339737
0.0029419	chr1:9343696:S	1	9343696
0.0096103	chr1:9347418:I	1	9347418
0.0094438	chr1:9347538:S	1	9347538
0.0098792	chr1:9347741:S	1	9347741
0.0060298	chr1:9348900:S	1	9348900
0.0093819	chr1:9348937:I:5	1	9348937
0.0044298	chr1:9359559:S	1	9359559
0.0034586	chr1:9359920:S:0	1	9359920
0.0042912	chr1:9359920:S:2	1	9359920
0.004718	chr1:9364756:S	1	9364756
0.0054108	chr1:9370653:S	1	9370653
0.0041172	chr1:9374001:S	1	9374001
0.0012092	chr1:9374910:S	1	9374910
0.001231	chr1:9376331:S:0	1	9376331
0.0015142	chr1:9376331:S:2	1	9376331
0.0016226	chr1:9376479:S	1	9376479
0.00048355	chr1:9376529:S	1	9376529
0.0011292	chr1:9376964:S	1	9376964
0.001543	chr1:9377092:S	1	9377092
0.0010644	chr1:9378116:S	1	9378116
0.0011657	chr1:9378331:S	1	9378331
0.0007818	chr1:9379262:I	1	9379262
0.0012686	chr1:9379545:S	1	9379545
0.0019848	chr1:9379686:I:0	1	9379686
0.0019819	chr1:9379686:I:2	1	9379686
0.0021642	chr1:9379688:I:1	1	9379688
0.00072811	chr1:9379737:S	1	9379737
0.0014348	chr1:9379747:I:0	1	9379747
0.0021519	chr1:9379747:I:3	1	9379747
0.0095452	chr1:9379762:I	1	9379762
0.0098879	chr1:9379769:I	1	9379769
0.0071631	chr1:9379780:I:0	1	9379780
0.0026778	chr1:9379780:I:1	1	9379780
0.0018939	chr1:9379784:I:5	1	9379784
0.0012462	chr1:9379924:S	1	9379924
0.0012482	chr1:9379925:I	1	9379925
0.0012494	chr1:9379946:S	1	9379946
0.0014285	chr1:9380139:S	1	9380139
0.0014744	chr1:9380199:I	1	9380199
0.0067563	chr1:9380219:S	1	9380219
0.0064043	chr1:9380237:I:3	1	9380237
0.0034234	chr1:9380240:I:1	1	9380240
0.0013467	chr1:9380240:I:2	1	9380240
0.00060951	chr1:9380243:S	1	9380243
0.00366	chr1:9380267:I:0	1	9380267
0.0018754	chr1:9380273:I:0	1	9380273
0.0035849	chr1:9380279:I:0	1	9380279
0.0080608	chr1:9380279:I:1	1	9380279
0.00078296	chr1:9380282:I:0	1	9380282
0.0043751	chr1:9380282:I:1	1	9380282
0.0034394	chr1:9380312:S	1	9380312
0.0088383	chr1:9380355:I:0	1	9380355
0.0079008	chr1:9380355:I:1	1	9380355
0.0073509	chr1:9380358:I:1	1	9380358
0.0017953	chr1:9380358:I:2	1	9380358
0.0011423	chr1:9380361:I:0	1	9380361
0.0033016	chr1:9380363:I	1	9380363
0.0029048	chr1:9380364:I	1	9380364
0.0019966	chr1:9380369:I	1	9380369
0.0022199	chr1:9380373:I	1	9380373
0.0013628	chr1:9380376:I:1	1	9380376
0.0018646	chr1:9380376:I:4	1	9380376
0.0019018	chr1:9380981:S	1	9380981
0.0014952	chr1:9381418:S	1	9381418
0.0010852	chr1:9381527:S	1	9381527
0.0010901	chr1:9381779:S	1	9381779
0.00033933	chr1:9381846:S	1	9381846
0.0014865	chr1:9381890:S	1	9381890
0.0049589	chr1:9383281:S	1	9383281
0.0041383	chr1:9383799:S:2	1	9383799
0.0024435	chr1:9385186:S	1	9385186
0.0090914	chr1:9385995:S	1	9385995
0.0067782	chr1:9386408:S	1	9386408
0.0061944	chr1:9386702:S	1	9386702
0.0016778	chr1:9386883:S	1	9386883
0.0013667	chr1:9387130:S	1	9387130
0.0021038	chr1:9387199:S	1	9387199
0.0016005	chr1:9387312:S	1	9387312
0.0083387	chr1:9387821:S	1	9387821
0.002363	chr1:9388590:S	1	9388590
0.0022944	chr1:9388704:S	1	9388704
0.0023586	chr1:9388793:S	1	9388793
0.0023506	chr1:9389040:S:0	1	9389040
0.0026823	chr1:9389040:S:1	1	9389040
0.0020383	chr1:9389229:S	1	9389229
0.0031357	chr1:9389241:I:0	1	9389241
0.003188	chr1:9389241:I:2	1	9389241
0.0022248	chr1:9389250:S	1	9389250
0.0020177	chr1:9389357:S	1	9389357
0.0016483	chr1:9389384:S	1	9389384
0.0017376	chr1:9389837:S	1	9389837
0.0041021	chr1:9390419:S	1	9390419
0.0029797	chr1:9391113:S	1	9391113
0.0055063	chr1:9397113:S	1	9397113
0.0025958	chr1:9400706:S	1	9400706
0.0077249	chr1:9417821:S	1	9417821
0.0023508	chr1:9418480:S	1	9418480
0.0029387	chr1:9420443:S	1	9420443
0.0078657	chr1:9436901:I:4	1	9436901
0.0029556	chr1:9437258:S	1	9437258
0.0029982	chr1:9443490:S	1	9443490
0.0033625	chr1:9445965:S	1	9445965
0.0029664	chr1:9451418:S	1	9451418
0.0092201	chr1:9453620:I	1	9453620
0.0063517	chr1:9455211:S	1	9455211
0.0036711	chr1:9457326:S	1	9457326
0.0050192	chr1:9462655:S	1	9462655
0.0032718	chr1:9463041:S	1	9463041
0.00037667	chr1:9464474:S	1	9464474
0.0073051	chr1:9468568:I	1	9468568
0.0029749	chr1:9473936:S	1	9473936
0.0031026	chr1:9483323:S	1	9483323
0.00039749	chr1:9483872:S	1	9483872
0.0042905	chr1:9489665:S	1	9489665
0.00297	chr1:9490491:S	1	9490491
0.002963	chr1:9501791:S	1	9501791
0.0020008	chr1:9502978:S	1	9502978
0.0036793	chr1:9507271:S	1	9507271
0.0085137	chr1:9510304:S	1	9510304
0.0029756	chr1:9511772:S	1	9511772
0.0029758	chr1:9513978:S	1	9513978
0.0029731	chr1:9519475:S	1	9519475
0.0074891	chr1:9521867:S	1	9521867
0.0030676	chr1:9522127:S	1	9522127
0.0069204	chr1:9524392:S	1	9524392
0.0096145	chr1:9528981:S	1	9528981
0.0091668	chr1:9532482:S	1	9532482
0.0031689	chr1:9533820:S	1	9533820
0.0089537	chr1:9544978:S	1	9544978
0.00049641	chr1:9548454:S	1	9548454
0.0031322	chr1:9549869:S	1	9549869
0.0026329	chr1:9553248:S	1	9553248
0.0013101	chr1:9557796:S	1	9557796
0.0052416	chr1:9568113:I	1	9568113
0.0043316	chr1:9570519:S:0	1	9570519
0.0039827	chr1:9570519:S:1	1	9570519
0.0028231	chr1:9570761:S	1	9570761
0.0050187	chr1:9587424:S	1	9587424
0.0095331	chr1:9606395:S	1	9606395
0.00052263	chr1:9621265:S	1	9621265
0.0023286	chr1:9623484:S	1	9623484
0.0097238	chr1:9629832:S	1	9629832
0.0026964	chr1:9649129:S	1	9649129
0.0029551	chr1:9654543:S	1	9654543
0.0059958	chr1:9665755:I	1	9665755
0.002955	chr1:9673911:S	1	9673911
0.0033019	chr1:9674427:S	1	9674427
0.0029706	chr1:9677501:S	1	9677501
0.0085592	chr1:9680494:S	1	9680494
0.0029886	chr1:9684421:S	1	9684421
0.0053702	chr1:9700616:S	1	9700616
0.0029556	chr1:9702816:S	1	9702816
0.0030983	chr1:9702817:S	1	9702817
0.007625	chr1:9703265:S	1	9703265
0.0076271	chr1:9704206:S	1	9704206
0.00258	chr1:9706324:S	1	9706324
0.0029571	chr1:9707184:S	1	9707184
0.0029576	chr1:9708441:S	1	9708441
0.0028443	chr1:9708879:S	1	9708879
0.0029576	chr1:9708923:S	1	9708923
0.002958	chr1:9709040:S	1	9709040
0.0029579	chr1:9709954:S	1	9709954
0.0029564	chr1:9711358:S	1	9711358
0.0025426	chr1:9711580:I:0	1	9711580
0.0072124	chr1:9711580:I:2	1	9711580
0.0079708	chr1:9711731:S	1	9711731
0.0077829	chr1:9713805:S	1	9713805
0.0076693	chr1:9716517:S	1	9716517
0.0029518	chr1:9722923:S	1	9722923
0.0019745	chr1:9735594:S	1	9735594
0.002953	chr1:9739416:S	1	9739416
0.0036658	chr1:9743724:I:0	1	9743724
0.0020546	chr1:9743724:I:3	1	9743724
0.0028535	chr1:9747273:S	1	9747273
0.002719	chr1:9751349:S	1	9751349
0.0010227	chr1:9753493:I:1	1	9753493
0.0028852	chr1:9758014:S	1	9758014
0.0029536	chr1:9778833:S	1	9778833
0.0020167	chr1:9779018:S	1	9779018
0.0024435	chr1:9788867:I:5	1	9788867
0.0011659	chr1:9806107:S	1	9806107
0.0034046	chr1:9806331:S	1	9806331
0.0011659	chr1:9806712:S	1	9806712
0.00080022	chr1:9808748:S	1	9808748
0.0029534	chr1:9823279:S	1	9823279
0.0029496	chr1:9848246:S	1	9848246
0.0029503	chr1:9858125:S:2	1	9858125
0.0027344	chr1:9866672:S	1	9866672
0.0024221	chr1:9874583:S	1	9874583
0.00049536	chr1:9874859:S	1	9874859
0.0029502	chr1:9878302:S	1	9878302
0.0024079	chr1:9878464:S	1	9878464
0.0029565	chr1:9886714:S	1	9886714
0.0032832	chr1:9899027:S	1	9899027
0.000506	chr1:9905508:S	1	9905508
0.0020006	chr1:9916943:S	1	9916943
0.0030794	chr1:9919886:S	1	9919886
0.0029361	chr1:9924396:S	1	9924396
0.003258	chr1:9928599:S:0	1	9928599
0.0032581	chr1:9928599:S:1	1	9928599
0.0089113	chr1:9940418:S	1	9940418
0.0018478	chr1:9941866:S	1	9941866
0.004694	chr1:9941921:S	1	9941921
0.0031782	chr1:9958020:S	1	9958020
0.0029544	chr1:9969020:S	1	9969020
0.0029542	chr1:9973813:S	1	9973813
0.0029027	chr1:9992297:S	1	9992297
0.0029508	chr1:9993468:S	1	9993468
0.0097208	chr1:10006726:I:5	1	10006726
0.0052165	chr1:10006764:I:1	1	10006764
0.0045148	chr1:10006770:S	1	10006770
0.002695	chr1:10012051:S	1	10012051
0.0027609	chr1:10019225:S	1	10019225
0.009978	chr1:10025156:S	1	10025156
0.0034924	chr1:10041230:S	1	10041230
0.0029499	chr1:10044872:S	1	10044872
0.0031903	chr1:10046221:S	1	10046221
0.0029508	chr1:10049982:S	1	10049982
0.0028797	chr1:10052805:S	1	10052805
0.0025977	chr1:10056001:S	1	10056001
0.0032643	chr1:10056227:S	1	10056227
0.002415	chr1:10061137:S	1	10061137
0.007841	chr1:10064407:S	1	10064407
0.0048428	chr1:10068337:I	1	10068337
0.0083849	chr1:10068355:I:0	1	10068355
0.009117	chr1:10068355:I:3	1	10068355
0.0017138	chr1:10073906:S:1	1	10073906
0.0034776	chr1:10076816:S	1	10076816
0.0025752	chr1:10087108:S	1	10087108
0.0029557	chr1:10090264:S	1	10090264
0.0026267	chr1:10098427:S	1	10098427
0.0015091	chr1:10107217:S	1	10107217
0.00095874	chr1:10112051:S	1	10112051
0.0029541	chr1:10113839:S	1	10113839
0.0025246	chr1:10120226:S	1	10120226
0.0029955	chr1:10120901:S	1	10120901
0.0029547	chr1:10122293:S	1	10122293
0.0029547	chr1:10123699:S	1	10123699
0.0062669	chr1:10126302:I:0	1	10126302
0.0029549	chr1:10128272:S	1	10128272
0.0087766	chr1:10128490:S	1	10128490
0.0028875	chr1:10133371:S	1	10133371
0.0028897	chr1:10142044:S	1	10142044
0.002902	chr1:10145004:S	1	10145004
0.0029542	chr1:10146761:S	1	10146761
0.0039582	chr1:10153848:S	1	10153848
0.003959	chr1:10153853:S	1	10153853
0.0029546	chr1:10154910:S	1	10154910
0.00079456	chr1:10163577:I	1	10163577
0.0029532	chr1:10173151:S	1	10173151
0.00079023	chr1:10175638:S	1	10175638
0.0024433	chr1:10180822:S	1	10180822
0.0032704	chr1:10181218:S	1	10181218
0.0071893	chr1:10188567:I:3	1	10188567
0.0030542	chr1:10200001:S	1	10200001
0.0019793	chr1:10200568:S	1	10200568
0.0032395	chr1:10202265:S	1	10202265
0.0028537	chr1:10207326:S:0	1	10207326
0.00286	chr1:10207326:S:2	1	10207326
0.0027299	chr1:10207335:S	1	10207335
0.0027159	chr1:10207362:S	1	10207362
0.002987	chr1:10213033:S	1	10213033
0.006618	chr1:10215138:I:4	1	10215138
0.0033107	chr1:10217212:S	1	10217212
0.0087454	chr1:10227356:S	1	10227356
0.0081686	chr1:10231947:S:0	1	10231947
0.0029695	chr1:10233684:S	1	10233684
0.0026019	chr1:10233777:S	1	10233777
0.0027626	chr1:10240778:S	1	10240778
0.0029572	chr1:10251965:S	1	10251965
0.003148	chr1:10259170:S	1	10259170
0.0014682	chr1:10270925:I:0	1	10270925
0.0034782	chr1:10270925:I:6	1	10270925
0.0028537	chr1:10270971:S	1	10270971
0.002958	chr1:10284558:S	1	10284558
0.0058141	chr1:10287368:S	1	10287368
0.0081911	chr1:10293071:S:1	1	10293071
0.0035039	chr1:10294957:S	1	10294957
0.0075225	chr1:10297748:S	1	10297748
0.0014702	chr1:10300367:S	1	10300367
0.0030701	chr1:10302474:S	1	10302474
0.0029584	chr1:10304676:S	1	10304676
0.0029777	chr1:10314709:S	1	10314709
0.0029427	chr1:10316054:S	1	10316054
0.0048824	chr1:10332501:I:1	1	10332501
0.0097319	chr1:10335330:S	1	10335330
0.0066045	chr1:10350375:S	1	10350375
0.0027232	chr1:10355552:S	1	10355552
0.0080275	chr1:10358102:I:0	1	10358102
0.002456	chr1:10362541:S	1	10362541
0.0053903	chr1:10376834:I:0	1	10376834
0.0053897	chr1:10389499:S	1	10389499
0.0071655	chr1:10402027:S	1	10402027
0.0029562	chr1:10403850:S	1	10403850
0.0031105	chr1:10418592:S	1	10418592
0.0037657	chr1:10428429:S	1	10428429
0.0037956	chr1:10430465:S	1	10430465
0.0037987	chr1:10430742:S	1	10430742
0.0029562	chr1:10431710:S	1	10431710
0.00287	chr1:10432539:S	1	10432539
0.0037237	chr1:10436337:I:0	1	10436337
0.0037964	chr1:10436337:I:1	1	10436337
0.0037504	chr1:10442016:S	1	10442016
0.0037408	chr1:10442897:I:3	1	10442897
0.0013682	chr1:10446465:I:2	1	10446465
0.0029546	chr1:10446782:S	1	10446782
0.0037659	chr1:10453793:S	1	10453793
0.0027087	chr1:10455589:S:0	1	10455589
0.0028176	chr1:10455589:S:2	1	10455589
0.0029567	chr1:10461108:S	1	10461108
0.003047	chr1:10461592:S	1	10461592
0.0024177	chr1:10462349:S	1	10462349
0.0026573	chr1:10463985:S	1	10463985
0.0037704	chr1:10465019:S	1	10465019
0.0024215	chr1:10467404:S	1	10467404
0.0046992	chr1:10468741:I:1	1	10468741
0.0029574	chr1:10469429:S	1	10469429
0.002419	chr1:10469970:S	1	10469970
0.0029049	chr1:10470164:S	1	10470164
0.0029702	chr1:10470835:S	1	10470835
0.002419	chr1:10471371:S	1	10471371
0.0029574	chr1:10471639:S	1	10471639
0.002441	chr1:10474510:S	1	10474510
0.002441	chr1:10477849:S	1	10477849
0.0029609	chr1:10478728:S	1	10478728
0.0028982	chr1:10479117:S	1	10479117
0.0029584	chr1:10479205:S	1	10479205
0.0024439	chr1:10479776:S	1	10479776
0.0037421	chr1:10480199:I	1	10480199
0.0009629	chr1:10480200:S	1	10480200
0.0070985	chr1:10480867:I:2	1	10480867
0.0024439	chr1:10481928:S	1	10481928
0.0022019	chr1:10484001:S	1	10484001
0.0024401	chr1:10486184:S	1	10486184
0.0040621	chr1:10487543:S	1	10487543
0.0027932	chr1:10491020:S	1	10491020
0.0035905	chr1:10493119:S	1	10493119
0.0029596	chr1:10495775:S	1	10495775
0.0029596	chr1:10499167:S	1	10499167
0.0014097	chr1:10501406:S	1	10501406
0.0063391	chr1:10504772:S	1	10504772
0.002127	chr1:10534288:S	1	10534288
0.0054614	chr1:10564430:I:1	1	10564430
0.0094232	chr1:10567198:S	1	10567198
0.0099348	chr1:10586628:I:1	1	10586628
0.0025861	chr1:10605075:S	1	10605075
0.00075208	chr1:10636144:S	1	10636144
0.0017031	chr1:10652031:S	1	10652031
0.00025646	chr1:10679016:I	1	10679016
0.0070592	chr1:10750958:S	1	10750958
0.0054807	chr1:10752305:S	1	10752305
0.00079039	chr1:10757815:S	1	10757815
0.0053815	chr1:10766812:S	1	10766812
0.0054833	chr1:10767136:S	1	10767136
0.0054172	chr1:10767883:S	1	10767883
0.0029245	chr1:10774666:S	1	10774666
0.0029205	chr1:10785131:I	1	10785131
0.0090706	chr1:10791503:S:0	1	10791503
0.0090706	chr1:10791503:S:2	1	10791503
0.0081373	chr1:10792339:I:1	1	10792339
0.0013919	chr1:10799605:S	1	10799605
0.0082753	chr1:10805520:S	1	10805520
0.0086044	chr1:10814820:S	1	10814820
0.0001398	chr1:10828873:S	1	10828873
0.0077656	chr1:10829334:I:0	1	10829334
0.0066668	chr1:10829334:I:2	1	10829334
0.0040636	chr1:10834222:S	1	10834222
0.0078383	chr1:10834305:S	1	10834305
0.0093022	chr1:10840368:I	1	10840368
0.0057356	chr1:10841097:S	1	10841097
0.0045332	chr1:10844437:I	1	10844437
0.0050628	chr1:10858436:S	1	10858436
0.0011143	chr1:10860227:S	1	10860227
0.0091243	chr1:10868952:S	1	10868952
0.0055207	chr1:10873093:S	1	10873093
0.00075554	chr1:10883169:I:2	1	10883169
0.0054606	chr1:10885809:S	1	10885809
0.0042351	chr1:10891967:I:6	1	10891967
0.0086352	chr1:10892576:I:2	1	10892576
0.0008548	chr1:10932640:I:4	1	10932640
0.0041896	chr1:10933684:I:3	1	10933684
0.0033506	chr1:10951551:I:0	1	10951551
0.0028424	chr1:10963654:S	1	10963654
0.003812	chr1:10978124:S	1	10978124
0.00058549	chr1:10993392:S	1	10993392
0.00040343	chr1:10998461:S	1	10998461
0.0065199	chr1:11016183:S	1	11016183
0.0076448	chr1:11018031:S	1	11018031
0.0093191	chr1:11039865:I:4	1	11039865
0.0004836	chr1:11041105:S	1	11041105
0.00048359	chr1:11041129:S	1	11041129
0.00048359	chr1:11041133:S	1	11041133
0.00048359	chr1:11041138:S	1	11041138
0.0015229	chr1:11041145:S:0	1	11041145
0.00048359	chr1:11041145:S:1	1	11041145
0.00048359	chr1:11041148:S	1	11041148
0.00048359	chr1:11041156:S	1	11041156
0.0004836	chr1:11041161:S	1	11041161
0.0069264	chr1:11042936:S	1	11042936
0.0086461	chr1:11050682:S	1	11050682
0.0085291	chr1:11058561:I:4	1	11058561
0.004629	chr1:11060926:S	1	11060926
0.0076342	chr1:11064720:S	1	11064720
0.0010948	chr1:11070345:S	1	11070345
0.007817	chr1:11108727:I	1	11108727
0.0095951	chr1:11108728:I	1	11108728
0.008769	chr1:11108731:S	1	11108731
0.0069027	chr1:11111959:I:3	1	11111959
0.0098267	chr1:11112580:S	1	11112580
0.0078653	chr1:11114592:S	1	11114592
0.0075199	chr1:11130640:I	1	11130640
0.00093938	chr1:11148928:I:4	1	11148928
0.008373	chr1:11159221:S	1	11159221
0.0032812	chr1:11185413:I:1	1	11185413
0.0032481	chr1:11207624:S	1	11207624
0.00070251	chr1:11218455:S	1	11218455
0.009839	chr1:11249275:S	1	11249275
0.0032132	chr1:11264499:S	1	11264499
0.0065423	chr1:11289667:S	1	11289667
0.0081797	chr1:11333072:S	1	11333072
0.0087028	chr1:11338257:S	1	11338257
0.00035453	chr1:11361653:S	1	11361653
0.008171	chr1:11364037:S	1	11364037
0.0078265	chr1:11381533:S	1	11381533
0.0019696	chr1:11398301:S	1	11398301
0.0030243	chr1:11404533:I:4	1	11404533
0.0067389	chr1:11404591:I:5	1	11404591
0.0021552	chr1:11404593:I:0	1	11404593
0.0026742	chr1:11404593:I:1	1	11404593
0.0026721	chr1:11405913:S	1	11405913
0.0081383	chr1:11464266:S	1	11464266
0.00039755	chr1:11470146:S	1	11470146
0.0035237	chr1:11477408:S	1	11477408
0.00037664	chr1:11516122:S	1	11516122
0.0090874	chr1:11518916:S	1	11518916
0.006366	chr1:11522750:S	1	11522750
0.0085324	chr1:11522805:S	1	11522805
0.0055603	chr1:11564569:S	1	11564569
0.0070473	chr1:11605733:S	1	11605733
0.0043044	chr1:11614960:I:0	1	11614960
0.0045381	chr1:11614960:I:2	1	11614960
0.00013536	chr1:11615887:S	1	11615887
0.0053285	chr1:11621897:S	1	11621897
0.001778	chr1:11632938:S	1	11632938
0.0087996	chr1:11646734:S	1	11646734
0.0021297	chr1:11662972:I	1	11662972
0.006311	chr1:11664035:S	1	11664035
0.0073663	chr1:11664526:I:0	1	11664526
0.0044763	chr1:11664526:I:1	1	11664526
0.0054029	chr1:11664891:S	1	11664891
0.0054764	chr1:11665042:I:0	1	11665042
0.0059659	chr1:11665042:I:1	1	11665042
0.0061161	chr1:11665149:S	1	11665149
0.0064881	chr1:11665379:S	1	11665379
0.0077161	chr1:11665661:S	1	11665661
0.0068883	chr1:11665851:S	1	11665851
0.0069915	chr1:11665880:I	1	11665880
[truncated: 444,035+ more rows]

## Sheet: Fig2
ENSG	L2FC_C.vs.Empty	Pval_C.vs.Empty	L2FC_T.vs.Empty	Pval_T.vs.Empty	L2FC_C.vs.T	Pval_C.vs.T	Target.Gene
ENSG00000260027.4	-1.75449	1.41674e-95	-1.64047	1.52999e-80	-0.112349	0.248491	0
ENSG00000117280.12	-1.09209	1.06716e-70	-1.04587	8.44771e-56	-0.0449813	0.519586	0
ENSG00000138413.13	-1.86106	3.25885e-68	-1.67056	2.38506e-33	-0.18868	0.188466	0
ENSG00000139433.9	-1.29831	2.30262e-65	-1.27359	2.62099e-58	-0.0230514	0.80238	0
ENSG00000149948.13	-1.4669	7.68001e-63	-1.26322	9.70362e-21	-0.202096	0.130875	1
ENSG00000122592.7	-1.5063	1.82689e-59	-1.45588	5.43171e-29	-0.0485682	0.715166	1
ENSG00000137492.7	-1.03659	4.2067e-58	-0.871212	4.55611e-21	-0.164183	0.0798106	0
ENSG00000131236.16	-1.0352	1.29067e-56	-0.932462	1.09036e-25	-0.101502	0.214057	0
ENSG00000160049.11	-0.898421	8.46964e-53	-0.805225	7.8264e-31	-0.0917651	0.156365	0
ENSG00000243317.7	-1.11194	1.67709e-51	-0.976268	1.03675e-18	-0.134484	0.191656	0
ENSG00000084733.10	-1.08863	1.7959e-51	-0.963849	9.10313e-30	-0.123661	0.0734859	0
ENSG00000204217.12	-0.782969	1.90628e-49	-0.686955	4.7969e-19	-0.0945145	0.175527	0
ENSG00000196678.13	-0.965125	1.51278e-48	-0.803529	1.80694e-32	-0.160277	0.0459473	0
ENSG00000179387.9	-1.44304	5.04701e-48	-1.3553	7.14769e-22	-0.0859455	0.541503	0
ENSG00000115234.10	-1.41808	3.86361e-45	-1.272	1.49774e-31	-0.144955	0.185815	0
ENSG00000106785.14	-1.47142	7.76208e-44	-1.30053	2.23704e-27	-0.169807	0.150013	0
ENSG00000147164.11	-0.950322	7.13125e-43	-0.806916	1.07688e-19	-0.142275	0.0669368	0
ENSG00000175879.8	-1.31177	8.55168e-43	-1.31582	6.80692e-37	0.00459277	0.965841	0
ENSG00000148200.16	-1.06515	1.80459e-41	-0.961944	1.76167e-26	-0.101232	0.31442	1
ENSG00000185760.15	-1.4116	7.55693e-41	-1.21526	6.37339e-26	-0.195036	0.0410877	0
ENSG00000156973.13	-1.10289	4.0035e-40	-1.07011	2.52982e-33	-0.0317665	0.727135	0
ENSG00000138463.8	-0.909119	5.1838e-40	-0.896883	1.78663e-31	-0.0106516	0.893612	0
ENSG00000108055.9	-1.13676	8.96682e-40	-1.01112	3.08974e-26	-0.124298	0.167943	0
ENSG00000160014.16	-0.992427	1.36985e-38	-0.988743	1.20668e-19	-0.00253716	0.981478	0
ENSG00000168385.17	-0.701453	2.57857e-38	-0.604996	1.18959e-15	-0.0952904	0.167388	0
ENSG00000037965.5	-1.30795	9.56538e-38	-1.08803	1.01552e-17	-0.216548	0.135821	1
ENSG00000107719.8	-1.40679	1.86161e-37	-1.32616	8.2174e-33	-0.0791019	0.453205	0
ENSG00000109586.11	-0.823904	2.11037e-36	-0.678321	4.30751e-16	-0.1443	0.051413	0
ENSG00000187772.7	-1.54755	5.43641e-35	-1.23068	1.01017e-14	-0.315789	0.0344111	1
ENSG00000048740.18	-1.02465	6.37529e-35	-0.930077	4.90175e-23	-0.0934057	0.246763	0
ENSG00000159217.9	-0.828744	3.06895e-34	-0.714018	8.83407e-29	-0.113559	0.102356	0
ENSG00000150867.13	-0.632034	4.61188e-33	-0.612793	2.81115e-14	-0.017707	0.811322	0
ENSG00000153046.17	-0.607746	1.75846e-32	-0.667015	4.1131e-27	0.0609091	0.321093	0
ENSG00000124783.12	-1.02536	2.33423e-32	-0.976268	1.58477e-15	-0.0477365	0.675829	0
ENSG00000213585.10	-1.04491	2.66596e-32	-0.928304	1.09413e-14	-0.11544	0.259422	0
ENSG00000162437.14	-0.711216	2.79219e-32	-0.646698	2.13088e-17	-0.0631194	0.369468	0
ENSG00000111707.11	-0.873597	6.61683e-32	-0.850836	4.80437e-22	-0.0214047	0.749557	0
ENSG00000168495.12	-1.50516	7.7467e-32	-1.41036	1.23583e-25	-0.0932442	0.438023	0
ENSG00000114520.10	-0.814491	2.85387e-31	-0.734885	5.09823e-23	-0.0783619	0.304551	0
ENSG00000146858.7	-1.13479	3.00332e-31	-1.0416	7.94683e-20	-0.0917438	0.451775	0
ENSG00000082516.8	-1.12583	2.02935e-30	-0.960232	2.98902e-21	-0.164429	0.0220366	0
ENSG00000168461.12	-1.11633	1.49405e-29	-1.04582	1.24963e-23	-0.069451	0.544547	0
ENSG00000183255.11	-0.690448	1.63707e-29	-0.689037	1.77272e-20	-0.000124629	0.998394	0
ENSG00000167778.8	0.721727	1.64158e-29	0.576288	1.35143e-08	0.147065	0.134268	0
ENSG00000144815.15	-0.842875	2.66927e-29	-0.729763	1.13037e-16	-0.111861	0.134642	0
ENSG00000164967.9	-1.29125	3.04505e-29	-1.14672	2.18122e-20	-0.143276	0.221851	0
ENSG00000143742.12	-1.07803	3.44555e-29	-0.896204	1.92358e-12	-0.180709	0.105565	0
ENSG00000107130.9	-0.949166	1.38283e-28	-0.932373	6.38693e-21	-0.015649	0.876382	0
ENSG00000171517.5	-1.6178	2.84251e-28	-1.55429	4.64076e-21	-0.0620901	0.640967	0
ENSG00000168807.16	-1.21538	4.44105e-28	-1.03199	1.37122e-16	-0.181945	0.140733	0
ENSG00000141448.8	-0.713924	4.82202e-28	-0.773237	1.88993e-32	0.0606488	0.415481	0
ENSG00000125445.10	-1.08243	9.43227e-28	-0.95251	5.1152e-17	-0.128769	0.201681	0
ENSG00000153956.15	-0.84738	9.65484e-28	-0.663747	3.43124e-11	-0.181993	0.0563291	0
ENSG00000174839.12	-0.837685	2.56377e-27	-0.749316	1.80119e-16	-0.0870037	0.315007	0
ENSG00000131375.9	-1.04743	3.7458e-27	-0.943549	2.99127e-31	-0.102333	0.317214	0
ENSG00000178537.9	-0.766852	4.44659e-27	-0.791419	1.68679e-24	0.0261177	0.687181	0
ENSG00000271601.3	-1.46822	5.01853e-27	-1.36478	7.81501e-17	-0.102237	0.514432	0
ENSG00000023516.8	-0.858226	6.01254e-27	-0.707603	9.04243e-13	-0.14935	0.116813	0
ENSG00000106692.13	-0.602591	8.38021e-27	-0.452707	6.27551e-08	-0.149183	0.0784703	0
ENSG00000175215.10	-0.930194	1.70136e-26	-0.914805	3.45253e-21	-0.0140671	0.892799	0
ENSG00000102531.16	-0.921522	1.79791e-26	-0.813889	6.9982e-17	-0.106314	0.304697	0
ENSG00000185630.18	-0.798211	1.89028e-26	-0.695115	3.4805e-19	-0.102108	0.206495	1
ENSG00000213281.4	-1.09051	2.29802e-26	-0.887449	3.94724e-12	-0.201877	0.098655	1
ENSG00000144724.19	-0.731267	2.41376e-26	-0.659368	1.96611e-14	-0.0708035	0.431791	0
ENSG00000164300.15	-1.16578	3.43307e-26	-1.15557	3.91275e-18	-0.00829857	0.945615	0
ENSG00000121210.15	-0.905133	8.65962e-26	-0.861544	8.08428e-23	-0.0422122	0.687196	0
ENSG00000154511.11	-0.784283	1.70337e-25	-0.679363	6.32059e-09	-0.103385	0.327477	0
ENSG00000104331.8	-0.907061	1.8743e-25	-0.763373	2.78136e-12	-0.142591	0.194374	0
ENSG00000133872.13	-0.751669	1.90616e-25	-0.775889	2.07021e-23	0.0254082	0.768602	0
ENSG00000072042.12	-0.503517	4.32891e-25	-0.45361	7.32675e-15	-0.048551	0.38941	0
ENSG00000133704.9	-0.782973	3.85401e-24	-0.64324	8.23834e-11	-0.138615	0.126417	0
ENSG00000121039.9	-0.972138	6.21354e-24	-0.905891	3.04866e-17	-0.0650852	0.550184	0
ENSG00000058799.13	-0.717346	6.38313e-24	-0.627361	4.47228e-14	-0.0882402	0.24733	0
ENSG00000155111.14	-1.06743	1.35474e-23	-1.06787	8.14447e-27	0.00200488	0.986721	0
ENSG00000135314.12	-1.17265	1.70648e-23	-1.04438	2.11187e-14	-0.126007	0.413843	0
ENSG00000090621.13	-0.561692	1.73256e-23	-0.472988	2.17303e-14	-0.0874201	0.109471	0
ENSG00000120068.6	-1.85232	2.04964e-23	-1.88061	2.17898e-16	0.0300304	0.89818	0
ENSG00000130312.6	-1.08379	2.31673e-23	-1.13504	5.20386e-30	0.0525075	0.644504	0
ENSG00000119318.12	-0.726846	2.3351e-23	-0.622044	8.26113e-12	-0.103686	0.182569	0
ENSG00000114573.9	-0.774227	3.07486e-23	-0.728079	3.54495e-12	-0.0451005	0.64925	0
ENSG00000164171.10	-0.783851	3.2239e-23	-0.692162	1.44245e-12	-0.0901732	0.32765	0
ENSG00000118276.11	-0.807567	4.07974e-23	-0.620014	2.76489e-08	-0.186325	0.0822562	0
ENSG00000129657.14	-0.621318	4.59911e-23	-0.600668	1.18888e-13	-0.0192957	0.798775	0
ENSG00000070087.13	-0.822789	5.19386e-23	-0.726416	1.00776e-10	-0.0951733	0.361155	0
ENSG00000143674.10	-0.945749	1.20378e-22	-0.881426	1.51213e-24	-0.062829	0.508574	0
ENSG00000106025.8	-0.834789	1.29575e-22	-0.810272	2.42552e-18	-0.0232223	0.797924	0
ENSG00000138448.11	-0.910271	1.82953e-22	-0.799167	2.72591e-15	-0.109936	0.263721	0
ENSG00000139197.10	-0.527848	2.72858e-22	-0.424198	1.54973e-11	-0.102331	0.0810914	0
ENSG00000134248.13	-1.0721	4.16577e-22	-1.04431	3.86162e-34	-0.0268814	0.821722	0
ENSG00000033867.16	-1.21539	4.24394e-22	-1.08006	4.31612e-17	-0.13398	0.276841	0
ENSG00000188690.12	-0.764743	5.66459e-22	-0.633772	2.67034e-16	-0.129759	0.0936308	0
ENSG00000111684.10	-1.05489	6.95657e-22	-0.985473	1.14475e-25	-0.068259	0.580201	0
ENSG00000135912.10	-0.650423	7.98667e-22	-0.572171	6.79873e-17	-0.0768339	0.300949	0
ENSG00000145685.13	-0.765116	1.22364e-21	-0.69648	1.8102e-15	-0.0675264	0.369786	0
ENSG00000182195.7	-0.983934	1.40744e-21	-0.957667	1.23177e-16	-0.0250052	0.803225	0
ENSG00000150712.10	-0.606372	2.2215e-21	-0.481057	3.62226e-12	-0.124324	0.0790843	0
ENSG00000179051.13	-1.04812	2.48396e-21	-1.0307	1.43751e-17	-0.0162196	0.900155	0
ENSG00000181704.11	-0.81062	2.63989e-21	-0.746914	1.9754e-15	-0.0622964	0.507993	0
ENSG00000102882.11	-1.0977	2.82983e-21	-1.08651	4.25654e-22	-0.00981838	0.921273	0
ENSG00000093183.13	-0.578097	2.96193e-21	-0.48872	1.13624e-11	-0.0879305	0.209971	0
ENSG00000131373.14	-0.772598	3.89284e-21	-0.564173	2.26572e-13	-0.2071	0.00112857	0
ENSG00000108511.9	-1.11782	4.09133e-21	-1.03894	3.512e-14	-0.0773833	0.617813	0
ENSG00000064652.10	-1.1048	5.63368e-21	-1.0804	4.48835e-16	-0.0229393	0.844855	0
ENSG00000153179.12	-1.07212	7.32751e-21	-0.966015	4.89362e-14	-0.104877	0.390621	0
ENSG00000243943.9	-0.823055	8.23407e-21	-0.755267	6.67763e-16	-0.0666196	0.342518	0
ENSG00000049245.12	-0.749755	1.20068e-20	-0.660293	4.87317e-11	-0.0883555	0.347292	0
ENSG00000097046.12	-0.519438	1.51785e-20	-0.389574	6.46628e-09	-0.128589	0.0829739	0
ENSG00000068878.14	-0.7515	1.54135e-20	-0.61953	2.44661e-17	-0.130767	0.132553	0
ENSG00000164124.10	-0.744838	2.70364e-20	-0.60206	6.7501e-11	-0.140911	0.12307	0
ENSG00000146038.11	-0.814474	3.19763e-20	-0.813514	2.90524e-15	0.00225358	0.967939	0
ENSG00000118181.10	-1.08557	3.94663e-20	-0.944954	2.26301e-08	-0.139369	0.386734	0
ENSG00000151726.13	-0.619973	6.67342e-20	-0.592177	7.81683e-16	-0.0265094	0.670781	0
ENSG00000125779.21	-0.726586	9.2364e-20	-0.715914	1.48967e-18	-0.00931494	0.912378	0
ENSG00000136098.16	-0.979851	1.09271e-19	-0.830174	8.26448e-15	-0.148294	0.178945	0
ENSG00000153310.18	-0.617576	1.66515e-19	-0.463812	2.84026e-07	-0.152555	0.057533	0
ENSG00000140743.7	-0.95868	3.92761e-19	-0.97235	2.21818e-21	0.0150808	0.892461	0
ENSG00000164329.13	-0.774351	4.92093e-19	-0.615318	2.54427e-11	-0.157674	0.0778781	0
ENSG00000108588.13	-0.68212	5.05812e-19	-0.68151	5.82556e-20	0.000585847	0.992868	0
ENSG00000138741.10	-0.933313	6.03469e-19	-1.00485	3.4343e-17	0.0752813	0.590246	0
ENSG00000067900.7	-0.725793	6.04237e-19	-0.609155	8.6306e-10	-0.115143	0.230916	0
ENSG00000150593.16	-0.828343	7.00373e-19	-0.799209	4.05839e-11	-0.0278497	0.800735	0
ENSG00000100580.7	-0.785822	7.16049e-19	-0.677073	6.22716e-09	-0.107305	0.359957	0
ENSG00000168813.16	-0.601763	7.45295e-19	-0.499218	1.75016e-12	-0.101239	0.124957	0
ENSG00000165244.6	0.702125	8.39105e-19	0.685561	7.33285e-12	0.0175151	0.852277	0
ENSG00000107566.13	-1.00572	1.01888e-18	-0.973751	3.96658e-14	-0.0304928	0.780146	0
ENSG00000111481.9	-1.09966	1.39031e-18	-1.02551	3.74067e-11	-0.0728429	0.59088	0
ENSG00000109654.14	-0.590046	1.47704e-18	-0.457257	3.35632e-09	-0.13176	0.0914226	0
ENSG00000145332.13	-0.687231	1.74674e-18	-0.520878	1.10647e-06	-0.164967	0.119534	0
ENSG00000163900.10	-0.493584	1.93836e-18	-0.430966	7.63349e-10	-0.0619289	0.392922	0
ENSG00000131263.12	-0.896126	2.62803e-18	-0.68128	8.04062e-08	-0.213528	0.0516715	0
ENSG00000004455.16	-0.601655	3.11825e-18	-0.500423	8.56371e-13	-0.0999642	0.0962437	0
ENSG00000197594.11	-0.882538	3.59363e-18	-0.743739	2.13914e-07	-0.137534	0.245567	0
ENSG00000203950.6	-0.863078	4.1964e-18	-0.870741	2.30607e-17	0.0089562	0.937938	0
ENSG00000165389.6	-1.6643	5.27121e-18	-1.56508	1.23712e-21	-0.0977948	0.62199	0
ENSG00000146802.12	-0.719484	6.41283e-18	-0.599114	7.78416e-11	-0.119383	0.146354	0
ENSG00000078399.16	-1.11717	6.7935e-18	-1.10151	1.14697e-19	-0.0140074	0.924258	1
ENSG00000186106.11	-0.776986	7.29753e-18	-0.639954	4.10108e-09	-0.135787	0.193056	0
ENSG00000139921.12	-0.755664	7.54488e-18	-0.689601	2.71745e-10	-0.0648805	0.521517	0
ENSG00000102910.13	-0.501073	7.71865e-18	-0.490736	3.65492e-14	-0.00908536	0.876406	0
ENSG00000149269.9	-0.65992	8.2506e-18	-0.661149	7.89422e-15	0.00242537	0.967727	0
ENSG00000149548.14	-0.858255	8.30159e-18	-0.765737	1.08298e-09	-0.0912812	0.405161	0
ENSG00000091039.16	-0.99785	9.18354e-18	-0.749375	1.36483e-07	-0.247275	0.045256	0
ENSG00000144909.7	-0.921858	1.36152e-17	-0.769194	4.892e-10	-0.151533	0.141566	0
ENSG00000185127.6	-0.6743	2.36831e-17	-0.611418	7.44376e-19	-0.0614979	0.429879	0
ENSG00000113196.2	-1.39104	2.38811e-17	-1.39182	7.19737e-17	0.00227583	0.987334	0
ENSG00000134686.17	-0.589288	2.83097e-17	-0.546716	5.12636e-12	-0.0412826	0.592116	0
ENSG00000135333.13	-0.841893	3.08548e-17	-0.738223	5.83203e-10	-0.102423	0.320862	0
ENSG00000138796.15	-0.644606	3.09827e-17	-0.555289	9.78955e-08	-0.0880885	0.301248	0
ENSG00000131732.11	-0.948646	3.793e-17	-0.852901	9.31922e-14	-0.0940674	0.460237	0
ENSG00000100697.14	-0.845549	4.91463e-17	-0.671824	3.58173e-10	-0.172465	0.114288	0
ENSG00000110906.12	-0.911144	5.3404e-17	-0.864679	2.96512e-16	-0.0452193	0.7161	0
ENSG00000136783.9	-0.777786	6.27419e-17	-0.624296	5.72346e-07	-0.152044	0.159897	0
ENSG00000106771.12	-0.673599	7.71914e-17	-0.689381	1.80067e-11	0.0170213	0.844908	0
ENSG00000166181.12	-0.505697	8.10002e-17	-0.391561	1.24433e-09	-0.113079	0.115391	0
ENSG00000243646.9	-0.766516	9.45539e-17	-0.80147	2.00895e-13	0.0363036	0.737328	0
ENSG00000133740.10	-0.920793	1.79106e-16	-0.711371	1.82513e-09	-0.208229	0.0638759	0
ENSG00000142507.9	-0.655925	2.13595e-16	-0.572104	1.02274e-07	-0.0828413	0.371673	0
ENSG00000131844.15	-0.581794	2.17268e-16	-0.429269	4.19273e-08	-0.151445	0.042069	0
ENSG00000173068.17	-0.580834	3.43149e-16	-0.506448	1.24284e-08	-0.0722953	0.432658	0
ENSG00000136381.12	-0.65733	3.665e-16	-0.530934	5.82539e-09	-0.125279	0.157466	0
ENSG00000137575.11	-0.704757	4.02212e-16	-0.676107	2.88137e-10	-0.0276801	0.794436	0
ENSG00000164466.12	-0.566379	4.34975e-16	-0.520777	9.90976e-11	-0.0443755	0.491398	0
ENSG00000136240.9	-0.913198	4.48934e-16	-0.830032	7.26108e-10	-0.082004	0.425314	0
ENSG00000170759.10	-0.599126	4.87215e-16	-0.474331	3.72234e-08	-0.123546	0.133557	0
ENSG00000110851.11	-0.414494	5.44056e-16	-0.262033	0.000128626	-0.15128	0.00947617	0
ENSG00000175893.11	-0.73886	6.40133e-16	-0.524474	1.45853e-05	-0.213007	0.0352182	0
ENSG00000161642.17	0.546442	6.48234e-16	0.393817	6.38618e-07	0.153887	0.015595	0
ENSG00000156273.15	-0.784046	6.95926e-16	-0.706614	1.30931e-09	-0.0761536	0.440829	0
ENSG00000085832.16	-0.945355	1.03285e-15	-0.891863	2.93912e-10	-0.052399	0.664365	0
ENSG00000122203.14	-0.764855	1.40855e-15	-0.718258	1.90417e-11	-0.0453007	0.577518	0
ENSG00000165118.14	-0.556714	2.09049e-15	-0.482461	2.33675e-13	-0.07309	0.321854	0
ENSG00000205133.11	-1.49072	3.88067e-15	-1.35531	2.26419e-09	-0.133693	0.547255	0
ENSG00000141179.13	-0.734428	4.23543e-15	-0.607553	1.27615e-08	-0.125486	0.173416	0
ENSG00000121644.18	-0.665843	4.87871e-15	-0.540849	6.01319e-07	-0.123724	0.217247	0
ENSG00000171310.10	-0.562018	5.16412e-15	-0.547537	2.13766e-14	-0.0134655	0.847442	0
ENSG00000139263.11	-0.599873	7.25206e-15	-0.513274	1.3436e-08	-0.0853683	0.268494	0
ENSG00000135185.11	-0.728065	7.35829e-15	-0.655084	2.28283e-15	-0.0717328	0.388367	0
ENSG00000186298.11	-0.842577	8.1434e-15	-0.748508	5.19385e-09	-0.092926	0.294595	0
ENSG00000162735.18	-0.522208	8.28389e-15	-0.452737	7.40947e-10	-0.0683334	0.317548	0
ENSG00000010361.13	-0.804113	1.49291e-14	-0.753458	2.67949e-11	-0.0493462	0.687639	0
ENSG00000174749.5	-0.555425	1.51878e-14	-0.45363	3.79106e-08	-0.100587	0.195889	0
ENSG00000105991.7	-0.953595	1.60078e-14	-0.856483	3.01299e-15	-0.0960615	0.373079	0
ENSG00000131015.4	-1.15478	1.67927e-14	-1.14464	4.07088e-14	-0.00855543	0.950278	0
ENSG00000135801.9	-0.493494	1.68422e-14	-0.424902	1.60803e-10	-0.0674669	0.323989	0
ENSG00000182197.10	-0.716289	1.71805e-14	-0.662557	2.00486e-13	-0.05247	0.60527	0
ENSG00000133056.13	-0.824612	2.27803e-14	-0.763486	7.10645e-13	-0.0597242	0.641274	0
ENSG00000165449.11	-0.534802	2.27875e-14	-0.532053	7.37108e-10	-0.00207571	0.977745	0
ENSG00000108349.15	-0.39995	3.01556e-14	-0.363377	9.27518e-10	-0.0352398	0.535347	0
ENSG00000065609.14	-0.946302	3.41987e-14	-0.908474	2.0608e-13	-0.0364398	0.782753	0
ENSG00000085491.15	-0.600976	3.73734e-14	-0.518437	5.50865e-07	-0.0811226	0.397232	0
ENSG00000165195.15	-0.610847	4.13133e-14	-0.506605	3.44341e-08	-0.102987	0.247472	0
ENSG00000130227.16	-0.582813	4.95828e-14	-0.456418	2.92132e-07	-0.125274	0.0405274	0
ENSG00000164117.13	-0.812659	5.35976e-14	-0.791543	9.51083e-12	-0.0196545	0.839606	0
ENSG00000106392.10	-0.759575	7.62749e-14	-0.616856	1.25924e-06	-0.141454	0.234094	0
ENSG00000243279.3	-0.702104	7.84026e-14	-0.830126	1.23923e-12	0.129272	0.281367	0
ENSG00000145194.17	-1.16651	8.16123e-14	-1.10326	1.01057e-09	-0.0629732	0.746682	0
ENSG00000044524.10	-0.92482	1.11441e-13	-0.826574	5.756e-08	-0.0971441	0.511417	0
ENSG00000101945.16	-0.693039	1.12707e-13	-0.656082	1.02933e-11	-0.0355665	0.734526	0
ENSG00000028839.9	-0.559738	1.15856e-13	-0.469763	1.78356e-07	-0.0886301	0.335699	0
ENSG00000104866.10	0.609811	1.26061e-13	0.549531	5.45089e-05	0.061582	0.626146	0
ENSG00000071073.12	-0.457795	1.39111e-13	-0.388466	4.88708e-05	-0.0678547	0.43742	0
ENSG00000146859.6	-0.546594	1.46155e-13	-0.471922	7.93743e-10	-0.0730384	0.387592	0
ENSG00000100335.13	-0.663808	1.46473e-13	-0.538002	3.52406e-12	-0.124653	0.183248	0
ENSG00000095209.11	-0.889196	1.6683e-13	-0.826691	4.03273e-10	-0.0613459	0.611619	0
ENSG00000082996.19	-0.606875	1.82304e-13	-0.533253	5.05208e-08	-0.0722783	0.316212	0
ENSG00000122692.8	-0.54919	2.11836e-13	-0.442222	1.14337e-09	-0.105885	0.174119	0
ENSG00000156471.12	-0.649378	2.12046e-13	-0.571319	9.04833e-12	-0.0769898	0.36181	0
ENSG00000126602.10	-0.770654	2.5473e-13	-0.708243	4.25935e-09	-0.0612182	0.508896	0
ENSG00000145545.11	-0.483487	2.59648e-13	-0.490688	8.93338e-13	0.0083524	0.896066	0
ENSG00000171241.8	0.472547	2.60753e-13	0.375376	2.19279e-07	0.0982645	0.14388	0
ENSG00000174840.8	-0.768858	2.90904e-13	-0.635204	9.00145e-08	-0.132462	0.212554	0
ENSG00000144331.18	-1.05654	3.49838e-13	-1.09479	3.83056e-13	0.039756	0.785927	0
ENSG00000001084.10	-0.73614	3.65535e-13	-0.717874	1.97227e-11	-0.0171133	0.865832	0
ENSG00000165417.11	-0.753513	4.56655e-13	-0.63416	4.14255e-08	-0.118189	0.292102	0
ENSG00000155100.10	-0.983495	5.52033e-13	-0.803829	5.87775e-08	-0.178585	0.171519	0
ENSG00000128342.4	0.805828	8.51301e-13	0.853973	2.61508e-07	-0.0468987	0.747964	0
ENSG00000212747.4	-0.694655	8.90396e-13	-0.657126	1.19781e-07	-0.0364016	0.744646	0
ENSG00000151694.12	-0.466741	9.85488e-13	-0.456235	2.77619e-11	-0.00915851	0.892916	0
ENSG00000189241.6	-0.855345	1.10233e-12	-0.78153	2.44671e-11	-0.0724943	0.526004	0
ENSG00000224531.5	-0.62761	1.12796e-12	-0.51104	4.20464e-07	-0.11552	0.219846	0
ENSG00000113356.11	-0.893921	1.46577e-12	-0.690803	6.3728e-07	-0.201804	0.150629	0
ENSG00000163032.11	-1.08613	1.55401e-12	-1.05422	1.38503e-08	-0.0305078	0.859271	0
ENSG00000100644.16	-0.499351	1.62805e-12	-0.406799	1.05147e-07	-0.0913775	0.190711	0
ENSG00000196236.12	-0.623909	1.77945e-12	-0.593762	6.41728e-10	-0.0287175	0.749662	0
ENSG00000170745.11	-0.857859	1.91857e-12	-0.956337	6.85501e-10	0.101712	0.517747	0
ENSG00000147475.14	-0.507025	2.2497e-12	-0.440465	2.71389e-07	-0.0654702	0.408913	0
ENSG00000146433.8	-0.550457	2.27197e-12	-0.44393	1.54887e-08	-0.105354	0.20879	0
ENSG00000138614.14	-0.57515	2.31959e-12	-0.460444	3.76843e-08	-0.113628	0.186891	0
ENSG00000015171.18	-1.00708	2.95962e-12	-1.00189	2.66894e-11	-0.00380388	0.975451	1
ENSG00000106772.17	-1.01949	3.1975e-12	-0.965213	4.19142e-11	-0.0523217	0.746491	0
ENSG00000171307.18	-0.685125	3.31813e-12	-0.569999	1.85048e-06	-0.113923	0.296484	0
ENSG00000088756.12	-0.593524	3.58601e-12	-0.413175	0.000137736	-0.178923	0.0860355	0
ENSG00000135446.16	-0.52511	3.95178e-12	-0.423372	5.17368e-07	-0.100599	0.15792	0
ENSG00000124496.12	-0.679825	4.23458e-12	-0.773659	9.06676e-25	0.0955023	0.381992	0
ENSG00000099139.13	-0.458635	4.24075e-12	-0.436352	6.91148e-10	-0.0212908	0.665399	0
ENSG00000111269.2	-0.606639	5.55002e-12	-0.543965	1.52831e-08	-0.0616722	0.539859	0
ENSG00000154783.10	0.819489	6.16926e-12	0.567373	6.8743e-06	0.253175	0.0279875	0
ENSG00000062485.18	-0.489539	6.5318e-12	-0.4085	1.55503e-06	-0.0798078	0.258622	0
ENSG00000140284.10	-0.596512	6.71182e-12	-0.607597	5.19389e-10	0.0122449	0.902006	0
ENSG00000161813.21	-0.770396	7.00555e-12	-0.624309	3.11221e-07	-0.144938	0.192837	0
ENSG00000159579.13	-0.443345	7.06205e-12	-0.379305	5.78904e-08	-0.0629183	0.285433	0
ENSG00000113430.9	1.36246	7.69191e-12	1.13525	1.49687e-06	0.228254	0.244742	0
ENSG00000103502.13	-0.436588	8.39025e-12	-0.497432	3.31841e-12	0.0621106	0.375222	0
ENSG00000265354.3	-0.645363	9.64505e-12	-0.514929	6.99686e-09	-0.129344	0.120507	0
ENSG00000153944.10	-0.580423	1.05586e-11	-0.497312	2.64775e-07	-0.0819239	0.323686	0
ENSG00000114805.16	-0.664458	1.06888e-11	-0.623741	3.62587e-10	-0.0390222	0.727479	0
ENSG00000109189.12	-0.477392	1.16628e-11	-0.369564	1.5754e-05	-0.106632	0.150663	0
ENSG00000170525.18	-1.02171	1.20832e-11	-1.04759	2.95422e-12	0.0273326	0.846984	0
ENSG00000130513.6	1.04668	1.22619e-11	0.640545	0.000216956	0.407025	0.00677936	0
ENSG00000175390.12	-0.645148	1.47542e-11	-0.635048	1.4782e-07	-0.0087946	0.940831	0
ENSG00000112759.16	-0.549048	1.64034e-11	-0.523039	4.83878e-08	-0.0248128	0.791971	0
ENSG00000103932.11	-0.450857	1.6927e-11	-0.437373	1.22915e-11	-0.0121191	0.868922	0
ENSG00000036549.12	-0.607006	1.98431e-11	-0.466325	2.18462e-05	-0.139353	0.141363	0
ENSG00000165660.7	-0.493273	2.14371e-11	-0.419975	1.65132e-07	-0.0722011	0.318418	0
ENSG00000168944.15	-0.621655	2.19512e-11	-0.543693	3.14935e-07	-0.0765352	0.42703	0
ENSG00000106299.7	-0.471891	2.26878e-11	-0.404947	9.29036e-07	-0.0657814	0.366729	0
ENSG00000198805.11	-0.431257	2.32062e-11	-0.361141	3.87555e-08	-0.0688882	0.252183	0
ENSG00000145882.10	-0.861703	2.43904e-11	-0.864021	1.85959e-09	0.00368724	0.980731	0
ENSG00000134590.13	-0.693357	2.47351e-11	-0.754851	1.39466e-15	0.0629122	0.577234	0
ENSG00000116016.13	-0.469881	2.53569e-11	-0.470333	3.63209e-09	0.00160086	0.981604	0
ENSG00000011105.11	0.297722	2.60617e-11	0.148389	0.0364688	0.150848	0.0235969	0
ENSG00000172339.9	-0.530956	2.64295e-11	-0.424465	3.56273e-09	-0.105393	0.140206	0
ENSG00000008869.11	-0.367689	2.66329e-11	-0.308697	1.30076e-08	-0.0577435	0.305226	0
ENSG00000185973.10	-0.691817	3.09706e-11	-0.597181	1.36855e-06	-0.0932679	0.363289	0
ENSG00000112576.12	-0.735419	3.23705e-11	-0.747986	3.14384e-10	0.0135574	0.915367	0
ENSG00000160194.17	-0.67118	3.36074e-11	-0.623158	2.12032e-09	-0.0467837	0.700961	0
ENSG00000104164.10	-0.420542	3.55964e-11	-0.295716	1.66087e-05	-0.123668	0.0359361	0
ENSG00000156531.16	-0.64881	3.80907e-11	-0.510947	2.24244e-05	-0.136749	0.198078	0
ENSG00000176783.14	-0.876909	3.8365e-11	-0.771006	6.29633e-08	-0.104533	0.284738	0
ENSG00000170537.12	-0.468078	4.13852e-11	-0.473501	3.75894e-13	0.00699327	0.928756	0
ENSG00000151806.13	-0.510639	4.48574e-11	-0.327612	0.000216463	-0.181974	0.0628298	0
ENSG00000122335.13	-0.453076	4.81057e-11	-0.37883	9.3638e-07	-0.0729549	0.286429	0
ENSG00000116127.17	-0.539457	4.91215e-11	-0.382026	4.60387e-06	-0.155908	0.102039	0
ENSG00000145335.15	-0.450716	5.10163e-11	-0.39462	1.73126e-05	-0.0549949	0.50967	0
ENSG00000151366.12	-0.603426	5.39526e-11	-0.567642	5.99724e-07	-0.0348381	0.731597	0
ENSG00000126821.7	-0.816914	5.55733e-11	-0.765053	3.5995e-12	-0.0507216	0.688981	0
ENSG00000130347.12	-0.607466	5.76072e-11	-0.537465	4.15082e-08	-0.0690296	0.479048	0
ENSG00000109133.12	-0.718648	5.77926e-11	-0.559167	4.63151e-06	-0.158419	0.197192	0
ENSG00000086289.11	0.639913	5.82153e-11	0.522182	4.01375e-06	0.118613	0.26831	0
ENSG00000135048.13	-0.814679	7.1514e-11	-0.816294	9.51407e-11	0.00279425	0.979885	0
ENSG00000187720.14	0.808508	7.71696e-11	0.538385	4.84689e-06	0.271139	0.028091	0
ENSG00000100347.14	-0.641824	8.49947e-11	-0.577952	1.71678e-09	-0.0628224	0.574602	0
ENSG00000128573.23	-0.558084	8.64828e-11	-0.452388	2.4553e-07	-0.104368	0.227677	0
ENSG00000069702.10	-1.09569	8.9602e-11	-1.0965	5.6571e-09	0.00201784	0.989225	0
ENSG00000145390.11	-0.474149	9.21137e-11	-0.396988	1.21568e-05	-0.0758084	0.353693	0
ENSG00000128989.10	-0.575129	9.62319e-11	-0.441668	7.68308e-05	-0.132226	0.265056	0
ENSG00000129625.12	-0.486139	9.9619e-11	-0.424393	3.15241e-07	-0.0606982	0.468062	0
ENSG00000145604.15	-0.41837	1.05008e-10	-0.303659	5.21434e-05	-0.113611	0.108686	0
ENSG00000004864.13	-0.914421	1.13487e-10	-0.730583	1.99342e-08	-0.182803	0.213439	0
ENSG00000106086.18	-0.41466	1.16018e-10	-0.324389	4.0618e-05	-0.0890348	0.180917	0
ENSG00000115760.13	-0.515664	1.24645e-10	-0.347138	7.88779e-05	-0.167288	0.0410824	0
ENSG00000198836.8	-0.593508	1.32006e-10	-0.492178	6.31441e-06	-0.10022	0.195949	0
ENSG00000009844.15	-0.772879	1.35187e-10	-0.589626	1.07676e-05	-0.182105	0.138042	0
ENSG00000078902.15	0.379304	1.40019e-10	0.229249	0.0158608	0.150947	0.112958	0
ENSG00000168256.17	-0.482258	1.43718e-10	-0.438449	4.96354e-08	-0.0426426	0.611495	0
ENSG00000171720.9	-0.441986	1.45511e-10	-0.378911	6.19907e-10	-0.0617604	0.31899	0
ENSG00000100865.14	-0.459904	1.51307e-10	-0.364176	8.05903e-07	-0.0945521	0.109042	0
ENSG00000178695.5	-0.720912	1.58984e-10	-0.53122	2.49694e-06	-0.188728	0.06045	0
ENSG00000105948.13	-0.550413	1.68376e-10	-0.471868	3.3372e-06	-0.0774003	0.410742	0
ENSG00000167377.17	-0.600793	1.9818e-10	-0.497412	1.73175e-06	-0.10165	0.241162	0
ENSG00000125457.13	-0.633121	1.99336e-10	-0.591165	8.12898e-08	-0.0407804	0.667013	0
ENSG00000006468.13	0.952619	2.29437e-10	1.01416	1.81026e-11	-0.0605998	0.718554	0
ENSG00000100528.11	-0.69499	2.33512e-10	-0.59579	1.69209e-05	-0.0981755	0.381966	0
ENSG00000241399.6	-0.677039	2.46819e-10	-0.5977	4.48007e-05	-0.0780186	0.542292	0
ENSG00000189120.4	0.773061	2.6401e-10	0.465979	0.00125595	0.309239	0.0208528	0
ENSG00000134569.9	-0.57739	2.72567e-10	-0.605245	1.03567e-11	0.0293238	0.791347	0
ENSG00000135776.4	-0.494416	2.86439e-10	-0.325564	8.36614e-05	-0.16791	0.0531954	0
ENSG00000244405.7	1.41572	3.66118e-10	1.237	1.89592e-07	0.179591	0.395349	0
ENSG00000100523.14	-0.499114	3.94876e-10	-0.36834	5.882e-05	-0.129501	0.15035	0
ENSG00000163349.21	-0.508796	4.023e-10	-0.485951	3.79929e-09	-0.0216357	0.804598	0
ENSG00000115170.13	0.421846	4.19775e-10	0.35011	1.72074e-05	0.0730449	0.295524	0
ENSG00000102034.16	-0.615167	4.27677e-10	-0.57689	2.02699e-08	-0.0370971	0.592794	0
ENSG00000097007.17	-0.414282	4.3401e-10	-0.423782	2.90844e-08	0.010993	0.889887	0
ENSG00000130024.14	-0.476507	5.14232e-10	-0.420773	3.48467e-06	-0.0542652	0.543276	0
ENSG00000188517.14	-0.563191	5.2017e-10	-0.474743	4.98204e-07	-0.0870634	0.367853	0
ENSG00000173905.8	-0.563788	5.32225e-10	-0.469664	3.16819e-07	-0.0927834	0.321426	0
ENSG00000109819.8	-0.645981	5.60223e-10	-0.503465	0.000107677	-0.14075	0.242164	0
ENSG00000124596.16	-0.618178	5.733e-10	-0.623929	1.57076e-08	0.00677829	0.937845	0
ENSG00000172269.17	-0.529828	6.02553e-10	-0.48228	5.21783e-09	-0.0463763	0.60962	0
ENSG00000137094.14	0.456459	6.29436e-10	0.36862	4.21294e-05	0.0892835	0.287748	0
ENSG00000057757.9	-0.653586	6.6125e-10	-0.586163	1.14216e-07	-0.0660788	0.510034	0
ENSG00000131473.16	-0.419147	6.63601e-10	-0.37269	1.8598e-06	-0.0453294	0.522929	0
ENSG00000116337.15	-0.537214	6.68632e-10	-0.485989	1.43185e-07	-0.0497964	0.453423	0
ENSG00000166900.15	-0.462317	6.73193e-10	-0.396272	2.01339e-07	-0.0646777	0.338207	0
ENSG00000100242.15	0.401539	7.05102e-10	0.268445	0.000494182	0.134513	0.0606152	0
ENSG00000065154.11	-0.432683	7.31038e-10	-0.360227	2.50757e-05	-0.0713546	0.327527	0
ENSG00000147246.9	-0.866426	8.10303e-10	-0.756833	1.7733e-05	-0.108182	0.527929	0
ENSG00000131381.12	-0.491629	8.15975e-10	-0.415421	5.09535e-08	-0.0747452	0.42203	0
ENSG00000162972.10	-0.595177	8.20381e-10	-0.520914	1.01481e-07	-0.0731432	0.436917	0
ENSG00000123908.11	-0.371132	8.34867e-10	-0.261023	0.000146635	-0.108834	0.112258	0
ENSG00000147894.14	-0.797489	8.3503e-10	-0.712999	5.12111e-08	-0.0829154	0.565217	0
ENSG00000133027.17	-0.749922	8.64157e-10	-0.717332	1.31568e-08	-0.0312361	0.785968	0
ENSG00000128923.10	-0.726822	9.21269e-10	-0.595186	3.71171e-06	-0.130191	0.33922	0
ENSG00000109670.13	0.511696	9.61556e-10	0.51446	2.16731e-06	-0.00154918	0.987256	0
ENSG00000134574.11	0.513546	1.12652e-09	0.547835	3.60245e-08	-0.0329585	0.738048	0
ENSG00000163719.19	-0.712831	1.15612e-09	-0.663828	1.88058e-07	-0.0477724	0.730582	0
ENSG00000188582.8	-0.769907	1.17027e-09	-0.785977	1.3308e-06	0.0167698	0.920772	0
ENSG00000141385.9	-0.479961	1.18159e-09	-0.424393	4.17811e-08	-0.0545872	0.375428	0
ENSG00000147274.14	-0.374249	1.24805e-09	-0.211334	0.000760016	-0.161778	0.00585876	0
ENSG00000117362.12	-0.325398	1.30234e-09	-0.328521	1.2045e-07	0.00428663	0.934813	0
ENSG00000213160.9	-0.395215	1.31495e-09	-0.303906	0.000182918	-0.0901952	0.266357	0
ENSG00000010017.12	-0.437628	1.31554e-09	-0.417307	4.52929e-08	-0.0193282	0.757201	0
ENSG00000064995.16	-0.341625	1.51298e-09	-0.268153	9.29663e-06	-0.0724036	0.203557	0
ENSG00000134440.11	-0.481659	1.51632e-09	-0.380167	1.07271e-05	-0.100287	0.215377	0
ENSG00000141965.4	-0.438644	1.53497e-09	-0.412618	3.01215e-07	-0.0248825	0.771308	0
ENSG00000104343.19	-0.68426	1.62409e-09	-0.452706	0.00110734	-0.23042	0.0946697	0
ENSG00000155189.11	-0.336601	1.62585e-09	-0.255847	0.000554694	-0.07974	0.238632	0
ENSG00000011454.16	0.346901	1.66396e-09	0.301813	4.10305e-09	0.0462945	0.361416	0
ENSG00000205213.13	-0.571069	1.73642e-09	-0.494796	2.80086e-05	-0.0751239	0.437214	0
ENSG00000067177.14	-0.51219	1.76031e-09	-0.435185	1.827e-06	-0.0756849	0.400291	0
ENSG00000148248.13	-0.48516	1.84404e-09	-0.524142	4.95464e-08	0.0401179	0.678184	0
ENSG00000204576.11	-0.454394	2.04222e-09	-0.356751	2.379e-06	-0.0964845	0.204825	0
ENSG00000166450.12	-0.894566	2.13258e-09	-0.778475	1.04366e-06	-0.114727	0.457316	0
ENSG00000185774.14	-0.923491	2.44209e-09	-0.745704	6.06568e-06	-0.178164	0.318444	0
ENSG00000166510.13	-0.585217	2.45056e-09	-0.483516	1.71437e-06	-0.101267	0.333121	0
ENSG00000073849.14	-0.587745	2.46303e-09	-0.557071	2.58254e-05	-0.0295005	0.79564	0
ENSG00000182580.2	0.509714	2.53422e-09	0.300862	0.00284111	0.210502	0.02325	0
ENSG00000172728.15	-0.621253	2.55018e-09	-0.518206	1.10157e-05	-0.10164	0.373497	0
ENSG00000103266.10	-0.525927	2.65052e-09	-0.56053	1.42848e-10	0.0359122	0.653648	0
ENSG00000241484.9	-0.764854	2.71437e-09	-0.673654	1.76326e-06	-0.0895727	0.583385	0
ENSG00000134779.14	-0.286656	2.76652e-09	-0.239766	0.000165705	-0.0457646	0.39591	0
ENSG00000119979.16	-0.384815	2.81277e-09	-0.345997	4.77334e-06	-0.037663	0.613579	0
ENSG00000145331.13	-0.512808	2.88686e-09	-0.415096	3.73036e-05	-0.0962122	0.31665	0
ENSG00000163083.5	0.563721	2.90704e-09	0.262641	0.0195518	0.302724	0.0036565	0
ENSG00000168672.3	-0.628235	3.16255e-09	-0.519521	7.7626e-06	-0.107651	0.400768	0
ENSG00000163428.3	-0.466841	3.16455e-09	-0.28323	0.00581471	-0.182304	0.0695495	0
ENSG00000163251.3	-0.303227	3.185e-09	-0.238564	5.32893e-06	-0.0635102	0.195396	0
ENSG00000161243.8	-0.753929	3.33587e-09	-0.795675	3.77729e-08	0.0438182	0.754098	0
ENSG00000135838.13	-0.709107	4.14064e-09	-0.716783	2.10283e-07	0.00854919	0.946573	0
ENSG00000167842.15	-0.376417	4.43922e-09	-0.242089	0.000830483	-0.133259	0.0614576	0
ENSG00000116273.5	0.294862	5.04243e-09	0.199091	0.000232886	0.0969797	0.0255561	0
ENSG00000256269.6	-0.468748	5.34023e-09	-0.243749	0.00623551	-0.223761	0.000506279	0
ENSG00000104341.16	-0.674384	5.90596e-09	-0.671999	4.14938e-09	-0.00146951	0.991574	0
ENSG00000066455.12	-0.569995	6.39993e-09	-0.581292	4.99874e-10	0.0127151	0.890621	0
ENSG00000165097.13	-0.519848	6.42031e-09	-0.436571	4.34656e-05	-0.0821012	0.372034	0
ENSG00000145907.14	-0.583691	6.45331e-09	-0.421993	4.72575e-05	-0.160711	0.137088	0
ENSG00000114450.9	-0.610994	7.24542e-09	-0.473621	0.000186856	-0.136255	0.225655	0
ENSG00000177542.10	-0.608165	7.25087e-09	-0.627894	2.39264e-06	0.0209572	0.876751	0
ENSG00000145715.14	-0.365676	7.39872e-09	-0.313188	7.77693e-08	-0.0512349	0.398887	0
ENSG00000174307.6	0.846022	7.40576e-09	0.850691	5.73658e-07	-0.00343191	0.983338	0
ENSG00000136160.14	-0.466252	8.50868e-09	-0.551456	6.30102e-08	0.0868366	0.365954	0
ENSG00000136231.13	-0.57646	8.59337e-09	-0.425039	6.24547e-05	-0.150351	0.126805	0
ENSG00000139719.9	-0.732041	9.21015e-09	-0.670401	7.9506e-08	-0.0605449	0.640698	0
ENSG00000198668.10	-0.584257	9.2921e-09	-0.516079	1.57661e-07	-0.0671065	0.530621	0
ENSG00000239305.6	-0.476193	9.37983e-09	-0.461385	1.57535e-10	-0.013496	0.865326	0
ENSG00000182934.11	0.309189	1.01271e-08	0.221717	0.00165039	0.0887293	0.138878	0
ENSG00000164089.8	-0.653421	1.01744e-08	-0.552833	5.52643e-06	-0.0983531	0.423944	0
ENSG00000095574.11	-0.50972	1.04105e-08	-0.375624	0.000235607	-0.132711	0.146176	0
ENSG00000139746.15	-0.418614	1.04726e-08	-0.292006	0.00207706	-0.125085	0.149135	0
ENSG00000258986.6	0.667846	1.05096e-08	0.488032	2.46866e-06	0.180197	0.0688884	0
ENSG00000128294.15	-0.596016	1.12125e-08	-0.615329	7.73791e-09	0.0203355	0.86582	0
ENSG00000167074.14	0.584511	1.13128e-08	0.484995	3.46827e-07	0.100557	0.200874	0
ENSG00000125848.9	-0.580071	1.37461e-08	-0.49293	2.53607e-06	-0.0860068	0.373786	0
ENSG00000187678.8	1.88776	1.45997e-08	1.49844	8.66883e-05	0.388625	0.20344	0
ENSG00000119537.15	-0.359855	1.4814e-08	-0.297578	6.92056e-05	-0.0610376	0.391957	0
ENSG00000175592.8	0.653556	1.50259e-08	0.437415	0.00354848	0.217782	0.0925238	0
ENSG00000100418.7	-0.451128	1.50576e-08	-0.383442	2.12277e-07	-0.0664853	0.402119	0
ENSG00000205730.6	-0.41667	1.55821e-08	-0.466375	1.51123e-09	0.0510046	0.502782	0
ENSG00000065308.4	-0.876711	1.5739e-08	-0.795079	3.30388e-07	-0.0804186	0.620408	0
ENSG00000177125.5	-0.631492	1.68069e-08	-0.576806	3.03676e-06	-0.0534014	0.640265	0
ENSG00000170571.11	-0.422502	1.73315e-08	-0.273722	0.00111897	-0.147749	0.0354189	0
ENSG00000138061.11	0.711825	1.7445e-08	0.690276	5.96797e-09	0.0223747	0.857035	0
ENSG00000153012.11	-0.461458	1.79603e-08	-0.397312	4.43145e-06	-0.0632848	0.475497	0
ENSG00000100030.14	-0.323594	2.00258e-08	-0.280583	6.34013e-05	-0.0417828	0.459318	0
ENSG00000124225.15	0.404533	2.00921e-08	0.333283	0.00065614	0.0730114	0.429099	0
ENSG00000092148.12	-0.394878	2.10383e-08	-0.346366	4.68765e-08	-0.0472991	0.55018	0
ENSG00000173065.13	-0.456172	2.12587e-08	-0.469695	2.71608e-08	0.0146778	0.872614	0
ENSG00000112701.17	-0.383571	2.13476e-08	-0.300652	0.00139411	-0.0815597	0.326061	0
ENSG00000102312.20	-0.553742	2.19679e-08	-0.526352	7.74528e-08	-0.0263004	0.755219	0
ENSG00000167244.18	1.00697	2.30571e-08	0.547562	0.000536663	0.460131	0.0055982	0
ENSG00000197217.12	-0.837009	2.34819e-08	-0.851762	3.97762e-07	0.016494	0.927712	0
ENSG00000157911.9	-0.437922	2.35102e-08	-0.310905	9.52088e-05	-0.125483	0.0546833	0
ENSG00000105204.13	0.457591	2.35127e-08	0.320453	0.00300096	0.138409	0.144391	0
ENSG00000168092.13	-0.606387	2.50874e-08	-0.450614	4.85281e-06	-0.15477	0.178383	0
ENSG00000147955.16	-0.388669	2.71317e-08	-0.400096	1.49876e-07	0.0126233	0.825056	0
ENSG00000111817.16	-0.27916	2.86827e-08	-0.226474	7.73391e-05	-0.0514787	0.333242	0
ENSG00000085365.17	-0.697057	3.0429e-08	-0.570544	0.000102619	-0.12551	0.345733	0
ENSG00000146109.4	-0.372994	3.071e-08	-0.291838	0.00012839	-0.0799517	0.267053	0
ENSG00000171444.17	-0.277558	3.13026e-08	-0.272435	8.59314e-07	-0.00386584	0.937085	0
ENSG00000140945.16	-1.07099	3.19984e-08	-0.969935	2.78193e-07	-0.100371	0.655617	0
ENSG00000148154.9	-0.535988	3.31185e-08	-0.489685	3.06522e-05	-0.0453568	0.708576	0
ENSG00000166924.8	0.724631	3.34306e-08	0.393253	0.00368502	0.333384	0.0327473	0
ENSG00000198885.9	-0.378166	3.76961e-08	-0.357782	1.33411e-06	-0.019183	0.777827	0
ENSG00000138622.3	0.746253	3.84138e-08	0.538272	0.000148041	0.209748	0.173657	0
ENSG00000163138.18	-0.650097	3.93289e-08	-0.565375	1.98483e-05	-0.0833645	0.52909	0
ENSG00000136261.14	-0.502282	4.00616e-08	-0.390744	0.000112531	-0.110389	0.222323	0
ENSG00000173334.3	-0.606306	4.06115e-08	-0.581037	3.59955e-06	-0.0243591	0.83056	0
ENSG00000072571.19	-0.374554	4.09056e-08	-0.294557	0.000132612	-0.0785459	0.364179	0
ENSG00000167550.10	0.719662	4.12476e-08	0.636588	4.65496e-05	0.0826582	0.526522	0
ENSG00000164405.10	-0.539363	4.16023e-08	-0.473749	8.86635e-06	-0.064629	0.550105	0
ENSG00000138758.11	-0.386619	4.27372e-08	-0.267509	0.00140924	-0.118022	0.14078	0
ENSG00000138074.14	-0.927244	4.29264e-08	-0.774744	2.3144e-05	-0.151331	0.368506	0
ENSG00000187699.10	-0.836095	4.50368e-08	-0.660414	2.01143e-05	-0.17438	0.254911	0
ENSG00000166224.16	-0.616095	4.62489e-08	-0.548774	1.58642e-06	-0.0662552	0.571989	0
ENSG00000154319.14	0.4956	4.66028e-08	0.406605	1.75006e-05	0.0901379	0.35852	0
ENSG00000138821.12	-0.555432	4.76031e-08	-0.489102	0.000264934	-0.0651428	0.585401	0
ENSG00000119711.12	-0.434081	4.93163e-08	-0.428542	2.02742e-05	-0.00432044	0.957905	0
ENSG00000179431.6	-0.664021	5.08687e-08	-0.659935	3.20498e-06	-0.00318062	0.976018	0
ENSG00000154719.13	-0.550515	5.43818e-08	-0.415635	9.63634e-05	-0.133578	0.116818	0
ENSG00000168884.14	0.307091	5.4822e-08	0.284703	0.000860719	0.023122	0.779405	0
ENSG00000052850.5	-0.429053	5.57691e-08	-0.386033	2.07841e-05	-0.0416028	0.68475	0
ENSG00000128829.11	-0.3966	5.72528e-08	-0.358314	2.19527e-05	-0.0371196	0.542022	0
ENSG00000117640.17	-0.327685	6.00217e-08	-0.277544	2.83057e-06	-0.0488961	0.38066	0
ENSG00000185340.15	0.533203	6.11669e-08	0.340137	0.0255946	0.194717	0.174148	0
ENSG00000187049.9	-0.456408	6.17175e-08	-0.439529	1.94272e-06	-0.0159264	0.846455	0
ENSG00000168175.14	-0.433373	6.59302e-08	-0.343007	0.000157336	-0.089226	0.244183	0
ENSG00000162396.5	-0.498116	7.33157e-08	-0.45618	4.4326e-06	-0.0407332	0.695968	0
ENSG00000136997.15	-0.907779	7.37608e-08	-0.833929	1.50459e-06	-0.0726364	0.583271	0
ENSG00000095015.5	-0.7166	7.38351e-08	-0.584368	0.000122437	-0.131046	0.230946	0
ENSG00000110324.10	0.816222	7.4107e-08	0.62085	0.000275827	0.195758	0.185406	0
ENSG00000115109.13	-0.448566	8.13199e-08	-0.40197	5.34966e-05	-0.0452962	0.590115	0
ENSG00000174327.6	-0.839007	8.28077e-08	-0.843943	2.52646e-09	0.00630111	0.966096	0
ENSG00000099194.5	-0.802859	8.36899e-08	-0.747632	8.34959e-06	-0.0539913	0.711305	0
ENSG00000168802.12	-0.340814	9.0362e-08	-0.267617	0.00122764	-0.0721899	0.324396	0
ENSG00000117153.15	-0.358245	9.4383e-08	-0.374838	3.73934e-07	0.0178135	0.818736	0
ENSG00000181789.14	-0.509314	9.44736e-08	-0.569632	5.23748e-08	0.0616655	0.565795	0
[truncated: 16,389 more rows]

## Sheet: Fig3
Pheno	Pval	Effect	95% CI lower	95% CI upper	cases	controls	total
[truncated: 5 more rows]

[truncated: 2 more sheets: Fig4, Table5]
