# Supplementary material for: GWAS of bone size yields twelve loci that also affect height, BMD, osteoarthritis or fractures
Source: Nat Commun. 2019 May 3;10:2054. doi: 10.1038/s41467-019-09860-0 (PMC6499783; doi:10.1038/s41467-019-09860-0)
Supplement: Supplementary file 13 — Source Data_supplement [file 41467_2019_9860_MOESM13_ESM.xlsx]

## Sheet: SFig2a
MarkerName	P-value		snp1	snp2	dprime	rsquare
chr12:53892030_I	0.810911		chr12:53892117_S	chr12:53991815	1	0.000578
chr12:53892117_S	0.156311		chr12:53892157_S	chr12:53991815	0.156337	0.000449
chr12:53892157_S	0.691521		chr12:53892174_I_0	chr12:53991815	0.003168	5e-06
chr12:53892174_I_0	0.111976		chr12:53892174_I_1	chr12:53991815	0.273762	0.002681
chr12:53892174_I_1	0.736093		chr12:53892174_I_2	chr12:53991815	0.047206	0.00085
chr12:53892174_I_2	0.319932		chr12:53892174_I_3	chr12:53991815	0.130836	0.000455
chr12:53892174_I_3	0.0975604		chr12:53892200_I	chr12:53991815	0.263908	0.002404
chr12:53892200_I	0.80144		chr12:53892268_S	chr12:53991815	1	3.7e-05
chr12:53892268_S	0.576941		chr12:53892434_S	chr12:53991815	0.040089	0.000453
chr12:53892434_S	0.749504		chr12:53892581_S	chr12:53991815	0.040089	0.000453
chr12:53892581_S	0.749854		chr12:53892582_S	chr12:53991815	0.891497	0.0148
chr12:53892582_S	0.289767		chr12:53892666_S	chr12:53991815	1	3e-05
chr12:53893309_S_0	0.20492		chr12:53892823_S	chr12:53991815	1	6.1e-05
chr12:53893309_S_1	0.657065		chr12:53893026_S	chr12:53991815	1	6.1e-05
chr12:53893309_S_2	0.212432		chr12:53893309_S_0	chr12:53991815	0.369039	0.018457
chr12:53893377_S	0.342814		chr12:53893309_S_1	chr12:53991815	1	0.000243
chr12:53893394_S	0.380768		chr12:53893309_S_2	chr12:53991815	0.372161	0.01872
chr12:53893455_S	0.910766		chr12:53893377_S	chr12:53991815	0.003973	1.3e-05
chr12:53893483_S	0.662684		chr12:53893394_S	chr12:53991815	0.150343	0.000992
chr12:53893528_S	0.645242		chr12:53893455_S	chr12:53991815	0.050083	0.000824
chr12:53893586_S	0.752634		chr12:53893483_S	chr12:53991815	1	3.4e-05
chr12:53893639_S	0.394601		chr12:53893517_S	chr12:53991815	1	0.000147
chr12:53893654_I	0.621282		chr12:53893528_S	chr12:53991815	0.796756	0.002404
chr12:53893661_S	0.342265		chr12:53893586_S	chr12:53991815	0.040091	0.000451
chr12:53893747_S	0.156876		chr12:53893639_S	chr12:53991815	1	0.000593
chr12:53893996_S	0.85631		chr12:53893654_I	chr12:53991815	1	0.000243
chr12:53894006_S	0.155583		chr12:53893661_S	chr12:53991815	0.003973	1.3e-05
chr12:53894264_S	0.630628		chr12:53893747_S	chr12:53991815	0.981079	0.003261
chr12:53894653_S	0.926652		chr12:53893996_S	chr12:53991815	1	3e-05
chr12:53894771_S	0.751679		chr12:53894006_S	chr12:53991815	0.011856	8.6e-05
chr12:53894867_S	0.313318		chr12:53894049_S	chr12:53991815	0.260652	6.6e-05
chr12:53894868_S	0.38064		chr12:53894049_I_0	chr12:53991815	0.219745	4.2e-05
chr12:53895013_S	0.843554		chr12:53894049_I_1	chr12:53991815	0.336225	1.6e-05
chr12:53895056_S	0.340596		chr12:53894049_I_2	chr12:53991815	0.091865	2.7e-05
chr12:53895122_S	0.75247		chr12:53894195_S	chr12:53991815	1	6.1e-05
chr12:53895182_S	0.752644		chr12:53894264_S	chr12:53991815	0.953329	0.001245
chr12:53895186_S	0.0892138		chr12:53894276_S	chr12:53991815	1	0.000152
chr12:53895278_S	0.414811		chr12:53894639_S	chr12:53991815	1	9.2e-05
chr12:53895357_S	0.786892		chr12:53894653_S	chr12:53991815	0.090963	1.7e-05
chr12:53895597_S	0.753636		chr12:53894771_S	chr12:53991815	0.040089	0.000453
chr12:53895671_S	0.503602		chr12:53894867_S	chr12:53991815	1	0.000258
chr12:53895841_S	0.833537		chr12:53894868_S	chr12:53991815	0.150343	0.000992
chr12:53895848_S	0.393531		chr12:53895013_S	chr12:53991815	1	7.4e-05
chr12:53896101_S	0.754773		chr12:53895056_S	chr12:53991815	0.004121	1.3e-05
chr12:53896113_S	0.754811		chr12:53895122_S	chr12:53991815	0.040089	0.000453
chr12:53896298_S	0.754027		chr12:53895182_S	chr12:53991815	0.040089	0.000453
chr12:53896593_S	0.111644		chr12:53895186_S	chr12:53991815	0.424606	0.000804
chr12:53896623_S	0.326633		chr12:53895278_S	chr12:53991815	0.868738	0.000367
chr12:53896706_S	0.746401		chr12:53895357_S	chr12:53991815	0.278802	0.002767
chr12:53896900_S	0.913473		chr12:53895575_S	chr12:53991815	1	0.00011
chr12:53896952_S	0.803578		chr12:53895597_S	chr12:53991815	0.040089	0.000453
chr12:53896982_S	0.746347		chr12:53895671_S	chr12:53991815	1	0.000365
chr12:53897067_S	0.78402		chr12:53895841_S	chr12:53991815	1	0.0007
chr12:53897289_S	0.783608		chr12:53895848_S	chr12:53991815	1	9.1e-05
chr12:53897342_S	0.503778		chr12:53895916_S	chr12:53991815	1	9.1e-05
chr12:53897414_S	0.876301		chr12:53896101_S	chr12:53991815	0.040089	0.000453
chr12:53897420_S	0.100625		chr12:53896113_S	chr12:53991815	0.040089	0.000453
chr12:53897431_S	0.551835		chr12:53896124_S	chr12:53991815	1	3.7e-05
chr12:53897600_S	0.0281834		chr12:53896298_S	chr12:53991815	0.040244	0.000457
chr12:53897608_S	0.672192		chr12:53896407_I	chr12:53991815	1	3e-05
chr12:53897743_S	0.507286		chr12:53896593_S	chr12:53991815	1	0.000184
chr12:53897914_I_0	0.477086		chr12:53896623_S	chr12:53991815	0.047199	0.000846
chr12:53897914_I_2	0.182329		chr12:53896706_S	chr12:53991815	0.040089	0.000453
chr12:53897914_I_4	0.575776		chr12:53896900_S	chr12:53991815	0.93529	0.003814
chr12:53897960_S	0.989801		chr12:53896952_S	chr12:53991815	1	0.000944
chr12:53897994_S	0.676041		chr12:53896982_S	chr12:53991815	0.040089	0.000453
chr12:53898003_S	0.338436		chr12:53897044_S	chr12:53991815	0.363689	1.5e-05
chr12:53898004_S	0.336746		chr12:53897067_S	chr12:53991815	0.278802	0.002767
chr12:53898011_S	0.748674		chr12:53897155_S	chr12:53991815	1	3.7e-05
chr12:53898055_I	0.960785		chr12:53897289_S	chr12:53991815	0.278802	0.002767
chr12:53898080_S	0.748792		chr12:53897342_S	chr12:53991815	0.360812	9.1e-05
chr12:53898110_S	0.754558		chr12:53897414_S	chr12:53991815	0.89953	0.002269
chr12:53898120_S	0.749187		chr12:53897420_S	chr12:53991815	0.300057	0.002029
chr12:53898230_S	0.827773		chr12:53897431_S	chr12:53991815	1	6.1e-05
chr12:53898319_S	0.584224		chr12:53897600_S	chr12:53991815	1	0.001889
chr12:53898364_S	0.749453		chr12:53897608_S	chr12:53991815	1	0.00011
chr12:53898430_S	0.277731		chr12:53897743_S	chr12:53991815	0.029981	0.000485
chr12:53898735_S	0.835764		chr12:53897912_I	chr12:53991815	0.160084	1.1e-05
chr12:53898766_S	0.516841		chr12:53897914_S	chr12:53991815	#NAME?	2.7e-05
chr12:53898960_S	0.311819		chr12:53897914_I_0	chr12:53991815	0.058438	0.001142
chr12:53898984_S	0.377005		chr12:53897914_I_1	chr12:53991815	0.579773	0.000108
chr12:53898988_I_0	0.115606		chr12:53897914_I_2	chr12:53991815	0.585213	0.001514
chr12:53898988_I_1	0.142902		chr12:53897914_I_3	chr12:53991815	1	0.000133
chr12:53898988_I_2	0.526564		chr12:53897914_I_4	chr12:53991815	0.051122	0.000845
chr12:53898988_I_3	0.725982		chr12:53897929_I	chr12:53991815	0.066754	0
chr12:53898998_I	0.780584		chr12:53897930_S	chr12:53991815	0.522833	9e-05
chr12:53898999_I	0.780862		chr12:53897931_S	chr12:53991815	1	0.000104
chr12:53899000_I	0.776274		chr12:53897940_S	chr12:53991815	1	4.8e-05
chr12:53899001_S	0.430334		chr12:53897960_S	chr12:53991815	1	0.000213
chr12:53899107_S	0.744551		chr12:53897994_S	chr12:53991815	0.883323	0.003433
chr12:53899158_S	0.321757		chr12:53898003_S	chr12:53991815	0.003965	1.3e-05
chr12:53899270_S	0.321555		chr12:53898004_S	chr12:53991815	0.003969	1.2e-05
chr12:53899385_S	0.561721		chr12:53898011_S	chr12:53991815	0.040089	0.000453
chr12:53899429_I	0.746157		chr12:53898055_I	chr12:53991815	1	0.000182
chr12:53899434_S	0.334048		chr12:53898059_S	chr12:53991815	0.454718	0.000154
chr12:53899458_I	0.426792		chr12:53898065_S	chr12:53991815	0.077947	0
chr12:53899497_S_0	0.750935		chr12:53898080_S	chr12:53991815	0.040089	0.000454
chr12:53899497_S_1	0.750935		chr12:53898099_S	chr12:53991815	1	0.000121
chr12:53899815_S_0	0.540179		chr12:53898110_S	chr12:53991815	1	0.000116
chr12:53899815_S_2	0.543287		chr12:53898120_S	chr12:53991815	0.040089	0.000453
chr12:53899882_I_0	0.0460148		chr12:53898230_S	chr12:53991815	1	9.2e-05
chr12:53899882_I_1	0.0890714		chr12:53898319_S	chr12:53991815	1	3.7e-05
chr12:53899882_I_5	0.581482		chr12:53898364_S	chr12:53991815	0.040089	0.000454
chr12:53900191_S	0.791397		chr12:53898430_S	chr12:53991815	0.942197	0.002953
chr12:53900415_S	0.618729		chr12:53898735_S	chr12:53991815	1	0.00137
chr12:53900548_S	0.064348		chr12:53898766_S	chr12:53991815	1	7.4e-05
chr12:53900762_S	0.582349		chr12:53898852_S	chr12:53991815	1	3e-05
chr12:53900811_S	0.222501		chr12:53898960_S	chr12:53991815	0.046555	0.000827
chr12:53900880_S	0.763461		chr12:53898984_S	chr12:53991815	0.150343	0.000992
chr12:53900886_S	0.276244		chr12:53898985_S	chr12:53991815	1	4.2e-05
chr12:53900891_S	0.202048		chr12:53898988_S	chr12:53991815	0.129648	1e-05
chr12:53900996_S	0.403676		chr12:53898988_I_0	chr12:53991815	0.075369	0.00053
chr12:53901008_S	0.294762		chr12:53898988_I_1	chr12:53991815	0.025733	0.000261
chr12:53901377_S	0.781535		chr12:53898988_I_2	chr12:53991815	0.012286	9.9e-05
chr12:53901390_S	0.649904		chr12:53898988_I_3	chr12:53991815	0.271358	0.002582
chr12:53901984_S	0.900226		chr12:53898998_I	chr12:53991815	0.277261	0.002732
chr12:53901986_S	0.900226		chr12:53898999_I	chr12:53991815	0.278804	0.002767
chr12:53902078_S	0.575356		chr12:53899000_I	chr12:53991815	0.280338	0.002803
chr12:53902183_S	0.706269		chr12:53899001_S	chr12:53991815	0.438851	0.000979
chr12:53902299_S	0.56363		chr12:53899016_S	chr12:53991815	#NAME?	1e-05
chr12:53902473_S	0.00371381		chr12:53899022_S	chr12:53991815	#NAME?	3.8e-05
chr12:53902543_S	0.398595		chr12:53899025_S	chr12:53991815	1	2.8e-05
chr12:53902592_S_0	0.00689014		chr12:53899081_S	chr12:53991815	1	3e-05
chr12:53902592_S_2	0.00659638		chr12:53899107_S	chr12:53991815	0.040089	0.000454
chr12:53902696_S	0.10085		chr12:53899158_S	chr12:53991815	0.047203	0.000849
chr12:53902719_S	0.77568		chr12:53899270_S	chr12:53991815	0.047203	0.000849
chr12:53902787_S	0.515277		chr12:53899347_S	chr12:53991815	1	0.000349
chr12:53902876_S	0.100864		chr12:53899385_S	chr12:53991815	1	3.7e-05
chr12:53902902_S	0.775409		chr12:53899429_I	chr12:53991815	0.039933	0.000448
chr12:53903014_S	0.748728		chr12:53899434_S	chr12:53991815	0.004019	1.3e-05
chr12:53903076_S	0.99529		chr12:53899444_S	chr12:53991815	#NAME?	1.7e-05
chr12:53903094_S	0.491187		chr12:53899449_S	chr12:53991815	#NAME?	0.000115
chr12:53903109_S	0.408165		chr12:53899453_S_0	chr12:53991815	0.212579	5.1e-05
chr12:53903247_S	0.857524		chr12:53899453_S_2	chr12:53991815	0.212476	4.7e-05
chr12:53903266_S	0.34063		chr12:53899458_I	chr12:53991815	1	0.001218
chr12:53903293_S	0.406153		chr12:53899497_S_0	chr12:53991815	0.039013	0.00043
chr12:53903398_S	0.180322		chr12:53899497_S_1	chr12:53991815	0.039013	0.00043
chr12:53903429_S	0.013792		chr12:53899552_S	chr12:53991815	1	3e-05
chr12:53903433_S	0.0391511		chr12:53899813_S	chr12:53991815	1	3.2e-05
chr12:53903559_S	0.100755		chr12:53899815_S_0	chr12:53991815	1	0.001669
chr12:53903636_S	0.680374		chr12:53899815_S_2	chr12:53991815	1	0.001675
chr12:53903692_S	0.413453		chr12:53899875_S	chr12:53991815	1	9.3e-05
chr12:53903778_S	0.890672		chr12:53899880_I	chr12:53991815	0.047393	0.000109
chr12:53903812_S	0.762755		chr12:53899881_S	chr12:53991815	#NAME?	0.000101
chr12:53904074_S	0.31131		chr12:53899881_I_0	chr12:53991815	0.014531	4.1e-05
chr12:53904196_S	0.101274		chr12:53899881_I_1	chr12:53991815	0.095814	3e-05
chr12:53904216_S	0.108163		chr12:53899881_I_2	chr12:53991815	0.015505	3.9e-05
chr12:53904217_S	0.905657		chr12:53899882_S	chr12:53991815	0.045213	0.000226
chr12:53904223_S	0.757167		chr12:53899882_I_0	chr12:53991815	0.019976	5.1e-05
chr12:53904273_S	0.41232		chr12:53899882_I_1	chr12:53991815	0.066504	0.000561
chr12:53904336_S	0.479278		chr12:53899882_I_2	chr12:53991815	0.048438	0.000127
chr12:53904358_S	0.350131		chr12:53899882_I_3	chr12:53991815	0.001178	2.8e-05
chr12:53904441_I_0	0.0169411		chr12:53899882_I_4	chr12:53991815	0.453857	0.00017
chr12:53904441_I_2	0.0262012		chr12:53899882_I_5	chr12:53991815	0.038507	0.000282
chr12:53904443_I_1	0.486079		chr12:53900191_S	chr12:53991815	0.911486	0.006652
chr12:53904443_I_3	0.0990913		chr12:53900415_S	chr12:53991815	1	0.000852
chr12:53904443_I_5	0.841639		chr12:53900548_S	chr12:53991815	1	3.7e-05
chr12:53904443_I_6	0.190846		chr12:53900762_S	chr12:53991815	0.859987	0.000337
chr12:53904445_I	0.542137		chr12:53900811_S	chr12:53991815	0.009145	7.6e-05
chr12:53904465_S	0.0867722		chr12:53900812_S	chr12:53991815	1	3.7e-05
chr12:53904539_S	0.839941		chr12:53900880_S	chr12:53991815	1	3e-05
chr12:53904541_S	0.272707		chr12:53900886_S	chr12:53991815	0.942197	0.002953
chr12:53904565_I	0.0400382		chr12:53900891_S	chr12:53991815	1	6.1e-05
chr12:53904567_I	0.0764805		chr12:53900898_S	chr12:53991815	1	9.1e-05
chr12:53904568_I	0.220978		chr12:53900996_S	chr12:53991815	1	9.1e-05
chr12:53904571_I	0.0384816		chr12:53901008_S	chr12:53991815	1	7.4e-05
chr12:53904572_I	0.545241		chr12:53901304_S	chr12:53991815	1	3e-05
chr12:53904573_I_0	0.0252553		chr12:53901372_S	chr12:53991815	1	3e-05
chr12:53904573_I_1	0.888236		chr12:53901377_S	chr12:53991815	1	0.000213
chr12:53904573_I_2	0.0251496		chr12:53901390_S	chr12:53991815	1	3e-05
chr12:53904574_I_2	0.438949		chr12:53901984_S	chr12:53991815	1	0.000295
chr12:53904574_I_3	0.834547		chr12:53901986_S	chr12:53991815	1	0.000295
chr12:53904574_I_4	0.195331		chr12:53902078_S	chr12:53991815	0.42288	0.002291
chr12:53904574_I_5	0.589894		chr12:53902183_S	chr12:53991815	1	0.001253
chr12:53904574_I_6	0.330166		chr12:53902299_S	chr12:53991815	1	0.00011
chr12:53904576_I_0	0.584187		chr12:53902473_S	chr12:53991815	1	0.000773
chr12:53904576_I_1	0.45819		chr12:53902474_S	chr12:53991815	1	2.5e-05
chr12:53904576_I_3	0.0280198		chr12:53902543_S	chr12:53991815	0.063138	0.001264
chr12:53904576_I_4	0.187256		chr12:53902592_S_0	chr12:53991815	1	0.001448
chr12:53904576_I_5	0.388103		chr12:53902592_S_2	chr12:53991815	1	0.001431
chr12:53904587_S	0.596933		chr12:53902696_S	chr12:53991815	0.300057	0.002029
chr12:53904588_S	0.459011		chr12:53902719_S	chr12:53991815	0.278802	0.002767
chr12:53904601_S	0.865415		chr12:53902787_S	chr12:53991815	0.518306	0.00321
chr12:53904602_S	0.520945		chr12:53902834_S	chr12:53991815	1	6.3e-05
chr12:53904602_I_0	0.18104		chr12:53902876_S	chr12:53991815	0.296041	0.001982
chr12:53904602_I_1	0.33119		chr12:53902902_S	chr12:53991815	0.278802	0.002767
chr12:53904603_I	0.331281		chr12:53902982_S	chr12:53991815	1	3e-05
chr12:53904604_I	0.331162		chr12:53903014_S	chr12:53991815	0.039934	0.00045
chr12:53904611_S	0.086731		chr12:53903076_S	chr12:53991815	0.981414	0.003322
chr12:53904618_S	0.8456		chr12:53903094_S	chr12:53991815	1	9.1e-05
chr12:53904732_S	0.752155		chr12:53903109_S	chr12:53991815	0.062823	0.001259
chr12:53904831_S	0.563722		chr12:53903247_S	chr12:53991815	0.684972	0.000286
chr12:53904888_S	0.108588		chr12:53903266_S	chr12:53991815	0.440481	0.020133
chr12:53904891_S	0.81531		chr12:53903293_S	chr12:53991815	0.062823	0.001259
chr12:53904903_S	0.611944		chr12:53903398_S	chr12:53991815	1	0.001401
chr12:53904905_S	0.39482		chr12:53903429_S	chr12:53991815	0.028179	2e-05
chr12:53904971_S	0.0751946		chr12:53903433_S	chr12:53991815	0.687387	0.00504
chr12:53904972_I_0	0.789641		chr12:53903559_S	chr12:53991815	0.300057	0.002029
chr12:53904972_I_1	0.602896		chr12:53903635_S	chr12:53991815	1	3e-05
chr12:53904972_I_3	0.145835		chr12:53903636_S	chr12:53991815	1	0.001798
chr12:53905012_S	0.102188		chr12:53903692_S	chr12:53991815	0.045533	0
chr12:53905013_S	0.325924		chr12:53903778_S	chr12:53991815	0.339259	0.00013
chr12:53905084_S	0.059208		chr12:53903812_S	chr12:53991815	0.039779	0.000447
chr12:53905128_S	0.186851		chr12:53904074_S	chr12:53991815	0.047521	0.000862
chr12:53905148_S	0.224068		chr12:53904117_S	chr12:53991815	1	7.4e-05
chr12:53905259_S	0.594609		chr12:53904196_S	chr12:53991815	0.296041	0.001982
chr12:53905377_S	0.610915		chr12:53904211_S	chr12:53991815	1	4.2e-05
chr12:53905438_S	0.863059		chr12:53904216_S	chr12:53991815	0.001443	2e-06
chr12:53905726_S	0.088884		chr12:53904217_S	chr12:53991815	1	3.5e-05
chr12:53905908_S	0.103084		chr12:53904222_I	chr12:53991815	0.236401	1.8e-05
chr12:53906136_S	0.103063		chr12:53904223_S	chr12:53991815	1	0.001218
chr12:53906162_S	0.393246		chr12:53904273_S	chr12:53991815	0.062823	0.001259
chr12:53906165_S	0.192397		chr12:53904336_S	chr12:53991815	1	0.003068
chr12:53906384_S	0.101948		chr12:53904342_S	chr12:53991815	0.681912	0.000166
chr12:53906404_S	0.939665		chr12:53904350_S	chr12:53991815	0.045091	1.3e-05
chr12:53906414_S	0.106273		chr12:53904357_S	chr12:53991815	0.387395	0.000208
chr12:53906426_S	0.449578		chr12:53904358_S	chr12:53991815	1	0.000122
chr12:53906488_S_0	0.0635721		chr12:53904360_S	chr12:53991815	0.017371	7e-06
chr12:53906488_S_1	0.623277		chr12:53904366_S	chr12:53991815	0.618104	3.8e-05
chr12:53906488_S_2	0.0502295		chr12:53904370_S	chr12:53991815	1	4.8e-05
chr12:53906511_S_0	0.020486		chr12:53904379_S_0	chr12:53991815	0.155431	0.000262
chr12:53906511_S_1	0.0219642		chr12:53904379_S_1	chr12:53991815	0.155498	0.000265
chr12:53906511_S_2	0.505269		chr12:53904391_S	chr12:53991815	0.086516	2e-06
chr12:53906534_I_0	0.763561		chr12:53904392_S	chr12:53991815	0.045373	1e-06
chr12:53906534_I_1	0.814618		chr12:53904397_S	chr12:53991815	0.06504	3.8e-05
chr12:53906534_I_2	0.439605		chr12:53904402_S	chr12:53991815	1	0
chr12:53906546_S	0.217631		chr12:53904409_S	chr12:53991815	0.236278	2e-06
chr12:53906726_S	0.0821731		chr12:53904421_S	chr12:53991815	0.241902	0.000134
chr12:53906735_S	0.862575		chr12:53904424_I	chr12:53991815	1	0.000133
chr12:53906790_S	0.452461		chr12:53904426_S	chr12:53991815	0.125056	0
chr12:53906898_S	0.843642		chr12:53904432_S	chr12:53991815	1	7.8e-05
chr12:53906919_S	0.834376		chr12:53904436_S_0	chr12:53991815	0.363718	2e-06
chr12:53907001_S	0.0268417		chr12:53904436_S_1	chr12:53991815	0.363712	3e-06
chr12:53907063_S	0.312599		chr12:53904438_I	chr12:53991815	0.269698	5.2e-05
chr12:53907072_S	0.634399		chr12:53904439_I_0	chr12:53991815	0.010494	4e-05
chr12:53907215_S	0.733709		chr12:53904439_I_1	chr12:53991815	0.033332	0.000229
chr12:53907260_S	0.522047		chr12:53904439_I_2	chr12:53991815	0.296713	0.000563
chr12:53907283_S	0.441788		chr12:53904440_I	chr12:53991815	0.104597	0.000877
chr12:53907311_S	0.874748		chr12:53904441_I_0	chr12:53991815	0.009725	3e-06
chr12:53907322_S	0.660113		chr12:53904441_I_1	chr12:53991815	0.165029	0.000417
chr12:53907338_S	0.823549		chr12:53904441_I_2	chr12:53991815	0.026033	8.1e-05
chr12:53907531_S	0.376163		chr12:53904441_I_3	chr12:53991815	0.019089	4.4e-05
chr12:53907569_S	0.297063		chr12:53904442_I_0	chr12:53991815	0.023328	1e-06
chr12:53907570_S	0.834614		chr12:53904442_I_1	chr12:53991815	0.103826	2.5e-05
chr12:53907576_S	0.904484		chr12:53904442_I_2	chr12:53991815	0.099621	0.00147
chr12:53907612_S	0.525055		chr12:53904442_I_3	chr12:53991815	0.030248	9e-06
chr12:53907713_S	0.925143		chr12:53904442_I_4	chr12:53991815	0.121156	0.000756
chr12:53907744_S	0.774076		chr12:53904442_I_5	chr12:53991815	0.061839	0.000349
chr12:53907756_S	0.516915		chr12:53904442_I_6	chr12:53991815	0.035029	0.000738
chr12:53907958_S	0.281185		chr12:53904443_I_0	chr12:53991815	0.036814	3.9e-05
chr12:53907966_S	0.281185		chr12:53904443_I_1	chr12:53991815	0.01194	2.4e-05
chr12:53908446_S	0.515198		chr12:53904443_I_2	chr12:53991815	0.225928	0.000124
chr12:53908529_S	0.517992		chr12:53904443_I_3	chr12:53991815	0.030734	0.00022
chr12:53908581_S	0.16404		chr12:53904443_I_4	chr12:53991815	0.04349	0.000101
chr12:53908608_S	0.0423073		chr12:53904443_I_5	chr12:53991815	0.101808	0.001142
chr12:53908645_S	0.0423073		chr12:53904443_I_6	chr12:53991815	0.0277	6.5e-05
chr12:53908671_S	0.277261		chr12:53904445_I	chr12:53991815	0.019206	0.000347
chr12:53908749_I_0	0.594924		chr12:53904457_S	chr12:53991815	0.101536	1.9e-05
chr12:53908749_I_1	0.754887		chr12:53904458_S	chr12:53991815	0.077965	7e-05
chr12:53908749_I_3	0.585616		chr12:53904459_S	chr12:53991815	0.28164	0.000328
chr12:53908762_S	0.136942		chr12:53904460_S	chr12:53991815	1	2.7e-05
chr12:53909065_S	0.779155		chr12:53904465_S	chr12:53991815	1	3e-05
chr12:53909166_S	0.182484		chr12:53904482_S	chr12:53991815	#NAME?	1.5e-05
chr12:53909571_S	0.0434719		chr12:53904486_S	chr12:53991815	#NAME?	3.1e-05
chr12:53909638_S	0.783842		chr12:53904490_S	chr12:53991815	#NAME?	3e-06
chr12:53909660_S	0.907881		chr12:53904494_S	chr12:53991815	1	0.000397
chr12:53909774_S	0.172601		chr12:53904498_S	chr12:53991815	#NAME?	5e-06
chr12:53909888_I_0	0.465649		chr12:53904503_S	chr12:53991815	#NAME?	5e-06
chr12:53909888_I_1	0.123428		chr12:53904514_S	chr12:53991815	#NAME?	6e-05
chr12:53909888_I_3	0.401208		chr12:53904519_S	chr12:53991815	1	8.4e-05
chr12:53910028_S	0.816351		chr12:53904520_S	chr12:53991815	#NAME?	6.7e-05
chr12:53910045_I_0	0.296619		chr12:53904527_S	chr12:53991815	#NAME?	0.000131
chr12:53910045_I_1	0.45756		chr12:53904539_S	chr12:53991815	0.363662	4.7e-05
chr12:53910045_I_3	0.775351		chr12:53904541_S	chr12:53991815	1	0.000243
chr12:53910045_I_5	0.0444625		chr12:53904546_S	chr12:53991815	#NAME?	0
chr12:53910057_I	0.490304		chr12:53904551_S	chr12:53991815	0.102925	6.8e-05
chr12:53910058_I	0.78865		chr12:53904559_S	chr12:53991815	#NAME?	4.9e-05
chr12:53910059_I	0.969836		chr12:53904565_S	chr12:53991815	1	0.000131
chr12:53910060_I	0.992476		chr12:53904565_I	chr12:53991815	0.080183	0.001275
chr12:53910063_I	0.944715		chr12:53904567_I	chr12:53991815	0.055949	0.000811
chr12:53910066_I	0.0866486		chr12:53904568_S_0	chr12:53991815	0.51549	5e-05
chr12:53910070_I	0.256379		chr12:53904568_S_1	chr12:53991815	0.515437	2.4e-05
chr12:53910079_I	0.276754		chr12:53904568_S_2	chr12:53991815	#NAME?	7.3e-05
chr12:53910207_S	0.934892		chr12:53904568_I	chr12:53991815	0.069571	0.001327
chr12:53910430_S	0.826291		chr12:53904571_I	chr12:53991815	0.029004	0.00048
chr12:53910447_S	0.0468515		chr12:53904572_I	chr12:53991815	0.038239	0.000642
chr12:53910469_I_0	0.524776		chr12:53904573_I_0	chr12:53991815	0.039474	0.000711
chr12:53910469_I_1	0.339814		chr12:53904573_I_1	chr12:53991815	0.096036	1e-06
chr12:53910469_I_3	0.873948		chr12:53904573_I_2	chr12:53991815	0.039757	0.000705
chr12:53910469_I_5	0.852749		chr12:53904574_I_0	chr12:53991815	0.044862	0.000147
chr12:53910469_I_6	0.221145		chr12:53904574_I_1	chr12:53991815	0.041117	0.000502
chr12:53910475_I_0	0.59381		chr12:53904574_I_2	chr12:53991815	0.042365	0.000215
chr12:53910475_I_2	0.909676		chr12:53904574_I_3	chr12:53991815	0.533997	0.001857
chr12:53910476_I_0	0.364656		chr12:53904574_I_4	chr12:53991815	0.037468	0.000441
chr12:53910476_I_2	0.494887		chr12:53904574_I_5	chr12:53991815	0.023193	8.6e-05
chr12:53910477_I	0.975829		chr12:53904574_I_6	chr12:53991815	0.037568	0.000211
chr12:53910480_I	0.818271		chr12:53904576_I_0	chr12:53991815	0.052328	0.000883
chr12:53910485_I	0.549978		chr12:53904576_I_1	chr12:53991815	0.091935	0.001096
chr12:53910486_I	0.464156		chr12:53904576_I_2	chr12:53991815	0.140145	0.000432
chr12:53910487_I_0	0.703893		chr12:53904576_I_3	chr12:53991815	0.015495	1.6e-05
chr12:53910487_I_1	0.35557		chr12:53904576_I_4	chr12:53991815	0.029493	0.000344
chr12:53910496_I	0.99513		chr12:53904576_I_5	chr12:53991815	0.047962	0.000204
chr12:53910498_I_1	0.257896		chr12:53904586_S	chr12:53991815	#NAME?	3.8e-05
chr12:53910498_I_2	0.373157		chr12:53904587_S	chr12:53991815	0.074937	0.001204
chr12:53910498_I_4	0.961811		chr12:53904588_S	chr12:53991815	0.876533	0.00218
chr12:53910505_I	0.6545		chr12:53904600_I	chr12:53991815	0.087769	0.000212
chr12:53910506_I_0	0.29965		chr12:53904601_S	chr12:53991815	1	0.000182
chr12:53910506_I_3	0.732726		chr12:53904602_S	chr12:53991815	0.145536	0.000901
chr12:53910507_I_0	0.685546		chr12:53904602_I_0	chr12:53991815	0.092834	0.000401
chr12:53910507_I_1	0.577418		chr12:53904602_I_1	chr12:53991815	0.151271	0.001005
chr12:53910508_I	0.669928		chr12:53904602_I_2	chr12:53991815	0.091034	3e-06
chr12:53910510_I	0.523706		chr12:53904602_I_3	chr12:53991815	0.195925	0.000434
chr12:53910514_I	0.891877		chr12:53904603_I	chr12:53991815	0.152097	0.001002
chr12:53910515_I	0.163098		chr12:53904604_I	chr12:53991815	0.152097	0.001002
chr12:53910519_I_0	0.564447		chr12:53904605_I	chr12:53991815	#NAME?	7.6e-05
chr12:53910519_I_2	0.451284		chr12:53904611_S	chr12:53991815	1	3e-05
chr12:53910522_I_0	0.339837		chr12:53904614_S_0	chr12:53991815	0.160234	8.1e-05
chr12:53910522_I_1	0.28727		chr12:53904614_S_1	chr12:53991815	1	0.000398
chr12:53910523_S	0.639844		chr12:53904614_S_2	chr12:53991815	0.226873	0.00022
chr12:53910528_I	0.0415334		chr12:53904618_S	chr12:53991815	1	7.4e-05
chr12:53910529_I	0.282506		chr12:53904631_S	chr12:53991815	0.110103	0.000166
chr12:53910572_S	0.600689		chr12:53904650_S	chr12:53991815	0.045457	0
chr12:53910804_S	0.042361		chr12:53904658_S	chr12:53991815	1	7e-05
chr12:53910959_S	0.582514		chr12:53904665_S	chr12:53991815	1	6.8e-05
chr12:53911100_S	0.81746		chr12:53904675_S	chr12:53991815	1	2.9e-05
chr12:53911171_S	0.817737		chr12:53904687_S	chr12:53991815	1	5.6e-05
chr12:53911220_S	0.30846		chr12:53904699_S_0	chr12:53991815	1	3e-06
chr12:53911353_I	0.821931		chr12:53904699_S_2	chr12:53991815	1	2e-06
chr12:53911405_S	0.642292		chr12:53904700_S	chr12:53991815	0.522768	3.2e-05
chr12:53911406_S	0.822125		chr12:53904732_S	chr12:53991815	1	0.000147
chr12:53911418_S	0.822241		chr12:53904831_S	chr12:53991815	0.907781	0.006322
chr12:53911468_I	0.127555		chr12:53904888_S	chr12:53991815	1	0.001071
chr12:53911496_S	0.17354		chr12:53904891_S	chr12:53991815	0.299937	1e-05
chr12:53911499_S	0.12758		chr12:53904903_S	chr12:53991815	1	0.000487
chr12:53911838_S	0.759315		chr12:53904905_S	chr12:53991815	1	3e-05
chr12:53911843_S	0.600621		chr12:53904955_S	chr12:53991815	#NAME?	8.4e-05
chr12:53912025_S	0.442803		chr12:53904965_S	chr12:53991815	1	3.8e-05
chr12:53912027_S	0.442802		chr12:53904971_S	chr12:53991815	1	3.5e-05
chr12:53912029_S	0.923411		chr12:53904972_S	chr12:53991815	0.032751	9e-06
chr12:53912048_S	0.824653		chr12:53904972_I_0	chr12:53991815	0.014961	4.6e-05
chr12:53912061_S	0.897772		chr12:53904972_I_1	chr12:53991815	0.037344	0.00036
chr12:53912171_I	0.442807		chr12:53904972_I_2	chr12:53991815	1	2e-06
chr12:53912298_I	0.825604		chr12:53904972_I_3	chr12:53991815	0.078337	0.000372
chr12:53912467_S	0.8263		chr12:53904987_S	chr12:53991815	1	4.1e-05
chr12:53912617_S	0.611148		chr12:53904998_S	chr12:53991815	#NAME?	4.6e-05
chr12:53912639_I_3	0.776884		chr12:53905012_S	chr12:53991815	0.296041	0.001982
chr12:53912762_S	0.0638294		chr12:53905013_S	chr12:53991815	0.150959	0.001001
chr12:53912818_S	0.253188		chr12:53905084_S	chr12:53991815	0.915566	0.016327
chr12:53912918_I_0	0.562078		chr12:53905128_S	chr12:53991815	1	0.000368
chr12:53912918_I_1	0.403299		chr12:53905148_S	chr12:53991815	0.006483	3.5e-05
chr12:53912918_I_2	0.352622		chr12:53905259_S	chr12:53991815	1	6.1e-05
chr12:53912938_S	0.181798		chr12:53905272_I	chr12:53991815	1	2.4e-05
chr12:53912942_S	0.0581966		chr12:53905346_S	chr12:53991815	1	3.7e-05
chr12:53912942_I	0.203983		chr12:53905377_S	chr12:53991815	0.052798	0.000774
chr12:53912946_S	0.451567		chr12:53905438_S	chr12:53991815	1	0.000883
chr12:53912949_I	0.860638		chr12:53905726_S	chr12:53991815	1	7.4e-05
chr12:53912950_I	0.254654		chr12:53905908_S	chr12:53991815	0.298046	0.002005
chr12:53912952_I	0.362755		chr12:53906136_S	chr12:53991815	0.298046	0.002005
chr12:53912953_S	0.845665		chr12:53906162_S	chr12:53991815	1	0.001005
chr12:53912953_I_0	0.0256796		chr12:53906165_S	chr12:53991815	1	0.002213
chr12:53912953_I_2	0.501717		chr12:53906297_S	chr12:53991815	1	3e-05
chr12:53912953_I_5	0.296128		chr12:53906350_S	chr12:53991815	1	0.00011
chr12:53912953_I_6	0.16484		chr12:53906384_S	chr12:53991815	0.003388	1e-05
chr12:53912976_S	0.880186		chr12:53906404_S	chr12:53991815	1	3.7e-05
chr12:53913057_S	0.824577		chr12:53906414_S	chr12:53991815	0.016444	0.000255
chr12:53913117_S	0.616732		chr12:53906426_S	chr12:53991815	0.063694	0.001292
chr12:53913146_S	0.802799		chr12:53906488_S_0	chr12:53991815	0.43577	0.000388
chr12:53913312_S	0.448381		chr12:53906488_S_1	chr12:53991815	0.88771	0.000493
chr12:53913388_I	0.299011		chr12:53906488_S_2	chr12:53991815	0.915992	0.001278
chr12:53913550_S	0.930126		chr12:53906511_S_0	chr12:53991815	0.020463	0.000376
chr12:53913557_S	0.656031		chr12:53906511_S_1	chr12:53991815	0.019771	0.000352
chr12:53913624_I	0.845019		chr12:53906511_S_2	chr12:53991815	1	0.000304
chr12:53913668_S	0.184309		chr12:53906534_I_0	chr12:53991815	0.020922	0.000135
chr12:53913918_S	0.0642017		chr12:53906534_I_1	chr12:53991815	0.016277	8.2e-05
chr12:53913971_S	0.973723		chr12:53906534_I_2	chr12:53991815	1	0.001109
chr12:53914200_S	0.939344		chr12:53906539_S	chr12:53991815	1	9.1e-05
chr12:53914201_I_0	0.863396		chr12:53906546_S	chr12:53991815	0.1475	0.004301
chr12:53914201_I_1	0.198599		chr12:53906726_S	chr12:53991815	0.026829	0.000614
chr12:53914201_I_2	0.947488		chr12:53906735_S	chr12:53991815	1	0.000213
chr12:53914201_I_3	0.449944		chr12:53906790_S	chr12:53991815	1	0.000921
chr12:53914201_I_5	0.0743782		chr12:53906898_S	chr12:53991815	1	0.00073
chr12:53914279_S	0.604715		chr12:53906919_S	chr12:53991815	1	0.000152
chr12:53914308_S	0.714685		chr12:53907001_S	chr12:53991815	0.065789	0.004171
chr12:53914394_S	0.721833		chr12:53907063_S	chr12:53991815	1	0.000122
chr12:53914523_S	0.0421655		chr12:53907072_S	chr12:53991815	1	2.9e-05
chr12:53914529_S	0.657551		chr12:53907215_S	chr12:53991815	0.899392	0.004131
chr12:53914731_S	0.72048		chr12:53907260_S	chr12:53991815	0.022836	9.3e-05
chr12:53914753_S	0.720353		chr12:53907283_S	chr12:53991815	0.982406	0.007798
chr12:53914875_S	0.0211063		chr12:53907306_S	chr12:53991815	1	7.4e-05
chr12:53915090_S	0.764825		chr12:53907311_S	chr12:53991815	0.567788	0.001262
chr12:53915101_S	0.718995		chr12:53907322_S	chr12:53991815	0.618213	0.000141
chr12:53915279_S	0.514713		chr12:53907338_S	chr12:53991815	1	0.000152
chr12:53915354_I	0.717794		chr12:53907531_S	chr12:53991815	0.470222	0.001504
chr12:53915472_I_0	0.234631		chr12:53907569_S	chr12:53991815	1	0.000152
chr12:53915472_I_2	0.0325587		chr12:53907570_S	chr12:53991815	1	0.000122
chr12:53915472_I_3	0.0736932		chr12:53907576_S	chr12:53991815	0.089873	0.0014
chr12:53915472_I_4	0.655648		chr12:53907612_S	chr12:53991815	1	0.000442
chr12:53915472_I_6	0.834661		chr12:53907713_S	chr12:53991815	0.143048	0.003846
chr12:53915527_S	0.0204102		chr12:53907744_S	chr12:53991815	1	3e-05
chr12:53915583_S	0.179873		chr12:53907756_S	chr12:53991815	1	7.4e-05
chr12:53915622_S	0.717437		chr12:53907958_S	chr12:53991815	1	0.000295
chr12:53915652_S	0.742267		chr12:53907966_S	chr12:53991815	1	0.000295
chr12:53915701_S	0.287627		chr12:53908446_S	chr12:53991815	0.076045	0.001192
chr12:53915824_S	0.596036		chr12:53908529_S	chr12:53991815	0.076042	0.001192
chr12:53915838_S	0.716035		chr12:53908581_S	chr12:53991815	1	0.001279
chr12:53916004_S	0.940536		chr12:53908608_S	chr12:53991815	0.621732	0.00311
chr12:53916211_S	0.70788		chr12:53908645_S	chr12:53991815	0.621732	0.00311
chr12:53916233_S	0.7145		chr12:53908671_S	chr12:53991815	0.380371	0.00206
chr12:53916325_I	0.981041		chr12:53908749_I_0	chr12:53991815	0.037374	0.000736
chr12:53916350_S	0.712234		chr12:53908749_I_1	chr12:53991815	0.872742	0.000375
chr12:53916356_S	0.536088		chr12:53908749_I_2	chr12:53991815	1	3.5e-05
chr12:53916357_S	0.993058		chr12:53908749_I_3	chr12:53991815	0.036051	0.000684
chr12:53916359_S	0.553409		chr12:53908760_I	chr12:53991815	0.050718	7.5e-05
chr12:53916410_S	0.40367		chr12:53908761_S	chr12:53991815	0.249638	3.8e-05
chr12:53916493_S	0.132076		chr12:53908762_S	chr12:53991815	1	0.000174
chr12:53916524_I	0.769587		chr12:53908841_S	chr12:53991815	1	3e-05
chr12:53916528_S	0.0421214		chr12:53908953_I	chr12:53991815	1	3.7e-05
chr12:53916565_S	0.719477		chr12:53909065_S	chr12:53991815	0.023394	0.000303
chr12:53916649_S	0.887637		chr12:53909166_S	chr12:53991815	1	3e-05
chr12:53916737_S	0.718716		chr12:53909266_S	chr12:53991815	1	3e-05
chr12:53916756_S	0.718288		chr12:53909501_S	chr12:53991815	1	0.000295
chr12:53916769_S	0.703054		chr12:53909571_S	chr12:53991815	1	7.4e-05
chr12:53916797_S	0.119368		chr12:53909638_S	chr12:53991815	0.023394	0.000303
chr12:53917207_S	0.699742		chr12:53909660_S	chr12:53991815	0.010093	2e-05
chr12:53917217_S	0.609595		chr12:53909663_S	chr12:53991815	1	7.4e-05
chr12:53917404_I_0	0.580043		chr12:53909774_S	chr12:53991815	1	0.00011
chr12:53917404_I_1	0.618977		chr12:53909884_S	chr12:53991815	0.826463	0.000278
chr12:53917404_I_2	0.809486		chr12:53909886_S	chr12:53991815	0.331854	6.9e-05
chr12:53917480_S	0.937848		chr12:53909887_I	chr12:53991815	0.020654	4e-06
chr12:53917597_S	0.859671		chr12:53909888_S	chr12:53991815	0.120984	0.000133
chr12:53917701_S	0.563283		chr12:53909888_I_0	chr12:53991815	0.026782	0.000429
chr12:53917702_S	0.523016		chr12:53909888_I_1	chr12:53991815	0.100127	1e-06
chr12:53918046_S_0	0.067067		chr12:53909888_I_2	chr12:53991815	1	9.2e-05
chr12:53918046_S_2	0.0481064		chr12:53909888_I_3	chr12:53991815	0.027023	0.000421
chr12:53918152_S	0.696044		chr12:53909913_S_0	chr12:53991815	1	0.000154
chr12:53918155_S	0.661052		chr12:53909913_S_1	chr12:53991815	#NAME?	0.000112
chr12:53918292_S	0.00542026		chr12:53909913_S_2	chr12:53991815	1	9.2e-05
chr12:53918428_S	0.626406		chr12:53909919_S	chr12:53991815	1	6.2e-05
chr12:53918473_S	0.695317		chr12:53909982_S_0	chr12:53991815	0.242968	6.8e-05
chr12:53918614_I_0	0.753867		chr12:53909982_S_1	chr12:53991815	#NAME?	0.000111
chr12:53918614_I_1	0.752171		chr12:53909982_S_2	chr12:53991815	0.2431	7.8e-05
chr12:53918666_S	0.197546		chr12:53909983_S	chr12:53991815	1	0.000148
chr12:53918973_S	0.454845		chr12:53909988_S	chr12:53991815	1	9.1e-05
chr12:53919184_S	0.954168		chr12:53909999_S	chr12:53991815	#NAME?	3.8e-05
chr12:53919409_S	0.596104		chr12:53910004_S_0	chr12:53991815	#NAME?	0.000107
chr12:53919621_S	0.523334		chr12:53910005_S	chr12:53991815	#NAME?	3.6e-05
chr12:53919688_S	0.967144		chr12:53910010_S	chr12:53991815	1	3.5e-05
chr12:53919689_S	0.967156		chr12:53910020_S	chr12:53991815	1	9.4e-05
chr12:53919694_S	0.620329		chr12:53910028_S	chr12:53991815	1	7.4e-05
chr12:53919895_S	0.225615		chr12:53910029_S	chr12:53991815	1	0.000364
chr12:53919920_I_0	0.959975		chr12:53910032_S	chr12:53991815	1	0.000146
chr12:53919920_I_1	0.101445		chr12:53910038_S_0	chr12:53991815	0.207052	0.000122
chr12:53919920_I_2	0.00942022		chr12:53910038_S_1	chr12:53991815	0.141336	7.7e-05
chr12:53919920_I_3	0.577172		chr12:53910038_S_2	chr12:53991815	0.300078	5.1e-05
chr12:53919920_I_4	0.281022		chr12:53910040_S	chr12:53991815	0.128685	1.5e-05
chr12:53919920_I_5	0.394428		chr12:53910043_S	chr12:53991815	#NAME?	8.7e-05
chr12:53919977_S	0.696745		chr12:53910044_S	chr12:53991815	1	6e-06
chr12:53920091_S	0.94873		chr12:53910045_S	chr12:53991815	0.038056	6e-06
chr12:53920130_I	0.0291624		chr12:53910045_I_0	chr12:53991815	0.026199	0.000417
chr12:53920340_S	0.640409		chr12:53910045_I_1	chr12:53991815	0.033026	0.000523
chr12:53920355_S	0.0417778		chr12:53910045_I_2	chr12:53991815	0.040335	1.2e-05
chr12:53920618_S	0.962497		chr12:53910045_I_3	chr12:53991815	0.276449	0.000759
chr12:53920696_S	0.133571		chr12:53910045_I_4	chr12:53991815	0.170327	0.000538
chr12:53920710_S	0.824575		chr12:53910045_I_5	chr12:53991815	0.003548	7e-06
chr12:53920914_S	0.200709		chr12:53910045_I_6	chr12:53991815	0.071682	3.6e-05
chr12:53921103_S	0.0417647		chr12:53910057_I	chr12:53991815	0.016033	0.000129
chr12:53921146_S	0.411246		chr12:53910058_I	chr12:53991815	0.023042	0.000294
chr12:53921156_S	0.157479		chr12:53910059_I	chr12:53991815	0.023569	0.000313
chr12:53921250_S	0.294651		chr12:53910060_I	chr12:53991815	0.024519	0.000338
chr12:53921258_S	0.130393		chr12:53910063_I	chr12:53991815	0.016228	0.000144
chr12:53921401_I_0	0.823165		chr12:53910066_I	chr12:53991815	0.116977	0.000933
chr12:53921401_I_1	0.67898		chr12:53910070_I	chr12:53991815	0.387692	0.002016
chr12:53921401_I_6	0.715482		chr12:53910079_I	chr12:53991815	0.380371	0.00206
chr12:53921437_S	0.642797		chr12:53910207_S	chr12:53991815	0.469708	0.000438
chr12:53921456_S	0.116944		chr12:53910430_S	chr12:53991815	0.028595	0.000449
chr12:53921477_S	0.427361		chr12:53910447_S	chr12:53991815	0.969938	0.004416
chr12:53921595_S	0.845776		chr12:53910469_S	chr12:53991815	1	0.000217
chr12:53921603_S	0.613288		chr12:53910469_I_0	chr12:53991815	0.077417	0.001393
chr12:53921708_I	0.192911		chr12:53910469_I_1	chr12:53991815	0.498717	0.002262
chr12:53921734_S	0.122238		chr12:53910469_I_2	chr12:53991815	0.322756	1e-06
chr12:53921844_S	0.594898		chr12:53910469_I_3	chr12:53991815	0.476501	0.007916
chr12:53921931_I_0	0.688947		chr12:53910469_I_4	chr12:53991815	0.014979	6e-06
chr12:53921931_I_1	0.931618		chr12:53910469_I_5	chr12:53991815	0.115667	0.002233
chr12:53921931_I_2	0.0194237		chr12:53910469_I_6	chr12:53991815	0.028439	0.000595
chr12:53921948_I	0.9824		chr12:53910475_I_0	chr12:53991815	0.004655	2e-05
chr12:53921949_S	0.97446		chr12:53910475_I_1	chr12:53991815	1	2.5e-05
chr12:53921979_S	0.629301		chr12:53910475_I_2	chr12:53991815	0.004193	1.8e-05
chr12:53922174_S	0.211157		chr12:53910475_I_3	chr12:53991815	0.002818	0
chr12:53922216_S	0.179736		chr12:53910476_I_0	chr12:53991815	0.011178	8.8e-05
chr12:53922281_S	0.940549		chr12:53910476_I_1	chr12:53991815	0.024064	0.000104
chr12:53922294_I_0	0.292421		chr12:53910476_I_2	chr12:53991815	0.001176	1e-05
chr12:53922294_I_1	0.653829		chr12:53910477_I	chr12:53991815	0.020674	0.000384
chr12:53922294_I_2	0.575601		chr12:53910480_I	chr12:53991815	0.043216	0.000911
chr12:53922294_I_3	0.623635		chr12:53910485_I	chr12:53991815	0.030133	0.00048
chr12:53922294_I_5	0.692748		chr12:53910486_I	chr12:53991815	0.026837	0.000374
chr12:53922294_I_6	0.755649		chr12:53910487_I_0	chr12:53991815	0.040728	0.000965
chr12:53922295_S	0.287625		chr12:53910487_I_1	chr12:53991815	0.020747	0.000338
chr12:53922295_I_0	0.84343		chr12:53910487_I_2	chr12:53991815	0.04068	0.000338
chr12:53922295_I_1	0.71897		chr12:53910487_I_3	chr12:53991815	0.0464	0
chr12:53922295_I_3	0.696292		chr12:53910496_I	chr12:53991815	0.027283	0.000436
chr12:53922295_I_4	0.742273		chr12:53910497_I	chr12:53991815	#NAME?	0.000364
chr12:53922295_I_5	0.982685		chr12:53910498_I_0	chr12:53991815	0.046794	2e-06
chr12:53922295_I_6	0.0349497		chr12:53910498_I_1	chr12:53991815	0.019953	0.000299
chr12:53922297_I_0	0.409485		chr12:53910498_I_2	chr12:53991815	0.067458	0.001037
chr12:53922297_I_1	0.791387		chr12:53910498_I_3	chr12:53991815	0.003022	8e-06
chr12:53922297_I_2	0.637158		chr12:53910498_I_4	chr12:53991815	0.020201	8.1e-05
chr12:53922297_I_3	0.678799		chr12:53910505_I	chr12:53991815	0.025715	0.000354
chr12:53922297_I_4	0.451205		chr12:53910506_I_0	chr12:53991815	0.031973	0.000619
chr12:53922297_I_5	0.688817		chr12:53910506_I_1	chr12:53991815	0.103783	0.000112
chr12:53922297_I_6	0.731684		chr12:53910506_I_2	chr12:53991815	0.056664	0.000502
chr12:53922337_I	0.159221		chr12:53910506_I_3	chr12:53991815	0.015944	0.000257
chr12:53922339_I_0	0.603059		chr12:53910506_I_4	chr12:53991815	0.222198	7.9e-05
chr12:53922339_I_2	0.173406		chr12:53910507_S	chr12:53991815	0.058228	0.000734
chr12:53922341_I	0.0553971		chr12:53910507_I_0	chr12:53991815	0.02781	0.000627
chr12:53922343_S	0.0480267		chr12:53910507_I_1	chr12:53991815	0.024299	0.000539
chr12:53922347_S	0.464867		chr12:53910507_I_2	chr12:53991815	0.009737	2.8e-05
chr12:53922523_S	0.501008		chr12:53910508_I	chr12:53991815	0.031319	0.000574
chr12:53922545_S	0.0243935		chr12:53910510_I	chr12:53991815	0.015968	0.000174
chr12:53922742_S	0.331659		chr12:53910514_I	chr12:53991815	0.032388	0.000649
chr12:53922754_I	0.603817		chr12:53910515_I	chr12:53991815	0.027025	0.000679
chr12:53923019_I_0	0.659569		chr12:53910519_I_0	chr12:53991815	0.013196	0.000132
chr12:53923019_I_1	0.655506		chr12:53910519_I_1	chr12:53991815	0.085995	3.3e-05
chr12:53923123_S	0.52827		chr12:53910519_I_2	chr12:53991815	0.013467	0.000142
chr12:53923398_S	0.415067		chr12:53910519_I_3	chr12:53991815	1	6.4e-05
chr12:53923574_S	0.655403		chr12:53910522_I_0	chr12:53991815	0.022984	0.000352
chr12:53923616_S	0.0157577		chr12:53910522_I_1	chr12:53991815	0.017519	0.000195
chr12:53923695_S	0.895728		chr12:53910522_I_2	chr12:53991815	1	3e-05
chr12:53923762_S	0.319378		chr12:53910522_I_3	chr12:53991815	0.047845	0.00011
chr12:53923905_I	0.153885		chr12:53910522_I_4	chr12:53991815	0.002655	1.5e-05
chr12:53923935_S	0.652284		chr12:53910523_S	chr12:53991815	1	0.000974
chr12:53923966_S	0.187843		chr12:53910528_I	chr12:53991815	0.010191	6.8e-05
chr12:53924362_S	0.554243		chr12:53910529_I	chr12:53991815	0.010409	1e-06
chr12:53924473_S	0.581012		chr12:53910531_I	chr12:53991815	#NAME?	9e-05
chr12:53924526_S	0.884485		chr12:53910532_S	chr12:53991815	0.013199	3.1e-05
chr12:53924566_S	0.374734		chr12:53910551_S	chr12:53991815	#NAME?	3e-05
chr12:53924574_S	0.91311		chr12:53910572_S	chr12:53991815	1	0.00011
chr12:53924778_S	0.855071		chr12:53910804_S	chr12:53991815	0.621732	0.003109
chr12:53924827_S	0.699258		chr12:53910863_S	chr12:53991815	1	5e-06
chr12:53924956_I	0.370184		chr12:53910875_S	chr12:53991815	#NAME?	3.6e-05
chr12:53924964_S	0.974118		chr12:53910887_I_0	chr12:53991815	0.026008	2e-06
chr12:53925177_S	0.42857		chr12:53910887_I_1	chr12:53991815	0.067285	5e-06
chr12:53925190_S	0.604134		chr12:53910887_I_2	chr12:53991815	0.363592	2e-06
chr12:53925219_S	0.68126		chr12:53910887_I_3	chr12:53991815	0.02827	6e-06
chr12:53925367_S	0.588981		chr12:53910901_S	chr12:53991815	0.028193	6.7e-05
chr12:53925445_S	0.96916		chr12:53910902_S	chr12:53991815	0.427096	0.000109
chr12:53925639_S	0.248068		chr12:53910909_S	chr12:53991815	1	0.000139
chr12:53925672_I	0.824006		chr12:53910914_S_0	chr12:53991815	0.652914	0.000175
chr12:53925848_S	0.126126		chr12:53910914_S_1	chr12:53991815	#NAME?	0
chr12:53925943_S	0.385662		chr12:53910914_S_2	chr12:53991815	0.652883	0.000179
chr12:53926142_I	0.979398		chr12:53910925_S	chr12:53991815	1	6.1e-05
chr12:53926197_I	0.493266		chr12:53910959_S	chr12:53991815	0.868738	0.000369
chr12:53926420_S	0.687393		chr12:53911100_S	chr12:53991815	0.028408	0.000444
chr12:53926451_S	0.0821048		chr12:53911171_S	chr12:53991815	0.028408	0.000443
chr12:53926680_I	0.679785		chr12:53911220_S	chr12:53991815	1	6.1e-05
chr12:53926706_S	0.0122723		chr12:53911353_I	chr12:53991815	0.028408	0.000443
chr12:53926740_S	0.246622		chr12:53911405_S	chr12:53991815	0.901038	0.004745
chr12:53926908_S	0.945089		chr12:53911406_S	chr12:53991815	0.028408	0.000443
chr12:53926951_S	0.142447		chr12:53911418_S	chr12:53991815	0.028408	0.000443
chr12:53927021_S	0.932582		chr12:53911468_I	chr12:53991815	0.021723	6.8e-05
chr12:53927070_S_0	0.299716		chr12:53911496_S	chr12:53991815	1	0.000152
chr12:53927070_S_1	0.299758		chr12:53911499_S	chr12:53991815	0.021723	6.8e-05
chr12:53927314_S	0.0971354		chr12:53911670_S	chr12:53991815	1	6.1e-05
chr12:53927319_S	0.742158		chr12:53911838_S	chr12:53991815	0.196238	2.7e-05
chr12:53927338_S	0.0924408		chr12:53911843_S	chr12:53991815	1	0.00011
chr12:53927483_S	0.0820784		chr12:53912025_S	chr12:53991815	0.016303	0.000232
chr12:53927566_S	0.00702332		chr12:53912027_S	chr12:53991815	0.016303	0.000232
chr12:53927672_S	0.306956		chr12:53912029_S	chr12:53991815	0.009733	1.9e-05
chr12:53927801_S	0.814847		chr12:53912048_S	chr12:53991815	0.028408	0.000443
chr12:53927946_S	0.516777		chr12:53912061_S	chr12:53991815	1	6.1e-05
chr12:53927983_S	0.0696368		chr12:53912070_S	chr12:53991815	1	3e-05
chr12:53927994_I	0.772881		chr12:53912171_S	chr12:53991815	0.522599	2.9e-05
chr12:53928014_S_1	0.468726		chr12:53912171_I	chr12:53991815	0.016303	0.000232
chr12:53928023_I_0	0.416666		chr12:53912267_S	chr12:53991815	1	3e-05
chr12:53928023_I_1	0.666909		chr12:53912298_I	chr12:53991815	0.028408	0.000443
chr12:53928023_I_2	0.13103		chr12:53912299_S	chr12:53991815	0.663347	0.000408
chr12:53928023_I_3	0.203232		chr12:53912467_S	chr12:53991815	0.028408	0.000443
chr12:53928031_I_0	0.0810159		chr12:53912617_S	chr12:53991815	1	0.000122
chr12:53928031_I_1	0.0771607		chr12:53912639_S	chr12:53991815	#NAME?	8e-06
chr12:53928032_I	0.0246092		chr12:53912639_I_0	chr12:53991815	0.039734	0.000141
chr12:53928034_I	0.529972		chr12:53912639_I_1	chr12:53991815	0.211456	0
chr12:53928035_S	0.0578987		chr12:53912639_I_2	chr12:53991815	0.046138	1.6e-05
chr12:53928035_I	0.0669364		chr12:53912639_I_3	chr12:53991815	0.40852	0.001405
chr12:53928036_I_0	0.907589		chr12:53912639_I_4	chr12:53991815	0.046641	1e-06
chr12:53928036_I_1	0.941194		chr12:53912639_I_5	chr12:53991815	1	0.000144
chr12:53928036_I_2	0.777532		chr12:53912639_I_6	chr12:53991815	0.0196	1e-06
chr12:53928037_I_0	0.846813		chr12:53912657_S	chr12:53991815	0.016566	2.4e-05
chr12:53928037_I_1	0.94161		chr12:53912660_S	chr12:53991815	0.522687	8.5e-05
chr12:53928037_I_2	0.206335		chr12:53912670_S	chr12:53991815	#NAME?	0.000112
chr12:53928038_I_0	0.81963		chr12:53912674_S	chr12:53991815	0.045632	5.2e-05
chr12:53928038_I_2	0.984652		chr12:53912679_S	chr12:53991815	1	5.1e-05
chr12:53928038_I_3	0.317681		chr12:53912697_S_0	chr12:53991815	#NAME?	3e-06
chr12:53928039_I_0	0.923237		chr12:53912697_S_2	chr12:53991815	#NAME?	3e-06
chr12:53928039_I_2	0.772186		chr12:53912719_S	chr12:53991815	1	3.6e-05
chr12:53928040_I_0	0.781761		chr12:53912753_S	chr12:53991815	1	3.7e-05
chr12:53928040_I_1	0.669444		chr12:53912762_S	chr12:53991815	0.978569	0.002863
chr12:53928042_I	0.986622		chr12:53912818_S	chr12:53991815	1	0.000368
chr12:53928044_I	0.909362		chr12:53912878_S	chr12:53991815	1	3.7e-05
chr12:53928045_I	0.690833		chr12:53912918_I_0	chr12:53991815	0.093121	0.000283
chr12:53928047_I_0	0.11076		chr12:53912918_I_1	chr12:53991815	0.525446	0.001231
chr12:53928047_I_1	0.151828		chr12:53912918_I_2	chr12:53991815	0.027914	3.5e-05
chr12:53928047_I_3	0.951146		chr12:53912918_I_4	chr12:53991815	0.698546	0.000368
chr12:53928047_I_4	0.861221		chr12:53912938_S	chr12:53991815	0.665961	0.000591
chr12:53928047_I_5	0.795723		chr12:53912942_S	chr12:53991815	0.470051	0.001943
chr12:53928048_I_0	0.123275		chr12:53912942_I	chr12:53991815	0.09347	0.000222
chr12:53928048_I_1	0.175821		chr12:53912946_S	chr12:53991815	0.42733	0.000112
chr12:53928048_I_2	0.342377		chr12:53912949_S	chr12:53991815	0.475119	0.00012
chr12:53928049_I	0.0246365		chr12:53912949_I	chr12:53991815	0.295789	0.002151
chr12:53928050_I	0.0959513		chr12:53912950_I	chr12:53991815	0.075761	0.000163
chr12:53928051_S	0.688224		chr12:53912952_I	chr12:53991815	0.048661	9.6e-05
chr12:53928053_S	0.125601		chr12:53912953_S	chr12:53991815	0.130198	0.000283
chr12:53928053_I_0	0.735437		chr12:53912953_I_0	chr12:53991815	0.037473	0.000739
chr12:53928053_I_1	0.469586		chr12:53912953_I_1	chr12:53991815	0.006648	3e-06
chr12:53928053_I_2	0.82943		chr12:53912953_I_2	chr12:53991815	0.029696	0.00018
chr12:53928060_S	0.932092		chr12:53912953_I_3	chr12:53991815	0.051672	4e-06
chr12:53928060_I_0	0.656876		chr12:53912953_I_4	chr12:53991815	0.453079	0.000439
chr12:53928060_I_1	0.338658		chr12:53912953_I_5	chr12:53991815	0.293778	0.00098
chr12:53928060_I_2	0.110567		chr12:53912953_I_6	chr12:53991815	0.024657	0.000613
chr12:53928060_I_5	0.671984		chr12:53912954_I	chr12:53991815	0.079947	0.000131
chr12:53928060_I_6	0.211469		chr12:53912967_I_0	chr12:53991815	0.036854	0.000175
chr12:53928061_I	0.723796		chr12:53912967_I_1	chr12:53991815	0.122326	8.6e-05
chr12:53928182_S	0.979981		chr12:53912967_I_2	chr12:53991815	0.028302	0.000112
chr12:53928245_S	0.92778		chr12:53912968_S	chr12:53991815	0.23672	5.2e-05
chr12:53928286_S	0.918559		chr12:53912968_I	chr12:53991815	0.00227	1.3e-05
chr12:53928665_S	0.0182939		chr12:53912969_S	chr12:53991815	0.250148	9.2e-05
chr12:53928740_S	0.760313		chr12:53912973_S	chr12:53991815	0.045905	1e-06
chr12:53928804_S	0.29034		chr12:53912974_S	chr12:53991815	#NAME?	0.000114
chr12:53928909_S	0.00850236		chr12:53912976_S	chr12:53991815	0.474779	0.007742
chr12:53928955_S	0.206023		chr12:53912984_S_0	chr12:53991815	0.04544	0
chr12:53928998_I_0	0.0816476		chr12:53912984_S_1	chr12:53991815	1	5e-06
chr12:53928998_I_1	0.0746843		chr12:53912984_S_2	chr12:53991815	1	1.4e-05
chr12:53928998_I_2	0.906732		chr12:53912990_S	chr12:53991815	0.618124	7.7e-05
chr12:53929191_S	0.651553		chr12:53912993_S	chr12:53991815	#NAME?	7.9e-05
chr12:53929329_S	0.014108		chr12:53912999_S	chr12:53991815	1	3e-05
chr12:53929345_S	0.365951		chr12:53913034_S	chr12:53991815	1	5.4e-05
chr12:53929363_I	0.292544		chr12:53913057_S	chr12:53991815	0.028491	0.000446
chr12:53929364_S	0.936809		chr12:53913117_S	chr12:53991815	1	0.001105
chr12:53929366_S	0.287993		chr12:53913146_S	chr12:53991815	0.988705	0.006115
chr12:53929453_I	0.993941		chr12:53913163_S	chr12:53991815	1	3e-05
chr12:53929472_S	0.932718		chr12:53913168_S	chr12:53991815	1	3.1e-05
chr12:53929491_S	0.611799		chr12:53913312_S	chr12:53991815	1	9.1e-05
chr12:53929583_S	0.103904		chr12:53913388_I	chr12:53991815	0.912031	0.006691
chr12:53930285_S	0.908417		chr12:53913550_S	chr12:53991815	0.009733	1.9e-05
chr12:53930288_S	0.32552		chr12:53913557_S	chr12:53991815	0.872738	0.000421
chr12:53930321_S	0.139468		chr12:53913624_I	chr12:53991815	0.028581	0.000449
chr12:53930503_S	0.832574		chr12:53913668_S	chr12:53991815	1	0.000213
chr12:53930668_S	0.88507		chr12:53913876_S	chr12:53991815	1	9.1e-05
chr12:53930677_S	0.741343		chr12:53913918_S	chr12:53991815	1	0.000182
chr12:53930759_I	0.926362		chr12:53913969_S	chr12:53991815	1	3e-05
chr12:53930792_S	0.922773		chr12:53913971_S	chr12:53991815	0.835538	0.008443
chr12:53931054_S	0.123602		chr12:53914188_S	chr12:53991815	#NAME?	7.6e-05
chr12:53931264_S	0.11473		chr12:53914199_I	chr12:53991815	0.663162	0.000314
chr12:53931480_S	0.648222		chr12:53914200_S	chr12:53991815	1	3.5e-05
chr12:53931532_S	0.145887		chr12:53914200_I	chr12:53991815	0.22907	0.000249
chr12:53931565_S	0.0143408		chr12:53914201_S	chr12:53991815	0.049389	4.9e-05
chr12:53931700_S	0.474111		chr12:53914201_I_0	chr12:53991815	0.110604	0.003336
chr12:53931707_S	0.00136424		chr12:53914201_I_1	chr12:53991815	0.421599	0.001764
chr12:53931899_S	0.58388		chr12:53914201_I_2	chr12:53991815	0.036657	0.000935
chr12:53931914_S	0.138493		chr12:53914201_I_3	chr12:53991815	0.077115	0.001047
chr12:53932012_S	0.99468		chr12:53914201_I_4	chr12:53991815	0.668248	0.000243
chr12:53932050_S	0.574897		chr12:53914201_I_5	chr12:53991815	0.769207	0.013813
chr12:53932200_S	0.596274		chr12:53914234_S	chr12:53991815	#NAME?	6.9e-05
chr12:53932346_S	0.958047		chr12:53914279_S	chr12:53991815	1	0.000258
chr12:53932370_S	0.777409		chr12:53914308_S	chr12:53991815	1	7.4e-05
chr12:53932378_S	0.566182		chr12:53914376_S	chr12:53991815	1	3e-05
chr12:53932515_S	0.673615		chr12:53914394_S	chr12:53991815	0.014751	5.8e-05
chr12:53932777_S	0.0449326		chr12:53914438_S	chr12:53991815	1	3e-05
chr12:53932893_I_0	0.80993		chr12:53914523_S	chr12:53991815	0.614711	0.003054
chr12:53932893_I_1	0.726001		chr12:53914529_S	chr12:53991815	1	6.1e-05
chr12:53932893_I_3	0.775045		chr12:53914731_S	chr12:53991815	0.014751	5.8e-05
chr12:53933003_S	0.627125		chr12:53914733_S	chr12:53991815	1	3e-05
chr12:53933027_S	0.045308		chr12:53914753_S	chr12:53991815	0.014751	5.8e-05
chr12:53933131_S	0.0158191		chr12:53914875_S	chr12:53991815	0.888427	0.015695
chr12:53933230_S	0.718574		chr12:53915090_S	chr12:53991815	1	9.1e-05
chr12:53933274_S	0.649167		chr12:53915101_S	chr12:53991815	0.014751	5.8e-05
chr12:53933295_S	0.596386		chr12:53915279_S	chr12:53991815	1	9.1e-05
chr12:53933320_S	0.0733804		chr12:53915354_I	chr12:53991815	0.014751	5.8e-05
chr12:53933320_I	0.97767		chr12:53915472_S	chr12:53991815	0.474886	6.5e-05
chr12:53933375_S	0.166845		chr12:53915472_I_0	chr12:53991815	0.049383	0.000615
chr12:53933558_S	0.239009		chr12:53915472_I_1	chr12:53991815	0.14355	2.5e-05
chr12:53933748_S	0.244193		chr12:53915472_I_2	chr12:53991815	0.45452	0.001949
chr12:53933892_S	0.0443422		chr12:53915472_I_3	chr12:53991815	0.024126	7.8e-05
chr12:53933899_S	0.4788		chr12:53915472_I_4	chr12:53991815	0.005896	4.3e-05
chr12:53934319_S	0.377855		chr12:53915472_I_5	chr12:53991815	0.605914	5.9e-05
chr12:53934652_S	0.16993		chr12:53915472_I_6	chr12:53991815	0.000306	1e-06
chr12:53934686_S	0.11688		chr12:53915487_S	chr12:53991815	0.029671	3.6e-05
chr12:53934729_S	0.83503		chr12:53915499_S	chr12:53991815	#NAME?	8.4e-05
chr12:53934886_S	0.525063		chr12:53915527_S	chr12:53991815	0.429439	0.00549
chr12:53934957_I	0.334018		chr12:53915531_S	chr12:53991815	1	0.000122
chr12:53935106_S	0.410853		chr12:53915559_S	chr12:53991815	1	7e-05
chr12:53935169_S	0.216333		chr12:53915583_S	chr12:53991815	1	0.000152
chr12:53935247_S	0.897857		chr12:53915622_S	chr12:53991815	0.014751	5.8e-05
chr12:53935486_S	0.130985		chr12:53915652_S	chr12:53991815	1	6.1e-05
chr12:53935732_S	0.953196		chr12:53915661_I	chr12:53991815	1	3e-05
chr12:53935757_S	0.715801		chr12:53915701_S	chr12:53991815	1	0.000274
chr12:53935787_S	0.203138		chr12:53915753_S	chr12:53991815	1	7.4e-05
chr12:53936112_S	0.368083		chr12:53915824_S	chr12:53991815	1	3.7e-05
chr12:53936156_S	0.39413		chr12:53915838_S	chr12:53991815	0.014751	5.8e-05
chr12:53936173_S	0.124444		chr12:53916004_S	chr12:53991815	0.00955	1.9e-05
chr12:53936191_S	0.79473		chr12:53916211_S	chr12:53991815	0.014399	5.4e-05
chr12:53936322_S	0.481984		chr12:53916233_S	chr12:53991815	0.014751	5.8e-05
chr12:53936622_S	0.809839		chr12:53916275_S	chr12:53991815	1	3e-05
chr12:53936657_S	0.788207		chr12:53916325_I	chr12:53991815	1	0.001218
chr12:53936807_S	0.124504		chr12:53916350_S	chr12:53991815	0.0476	0.001282
chr12:53936823_S	0.574289		chr12:53916356_S	chr12:53991815	1	0.002042
chr12:53936892_S	0.707489		chr12:53916357_S	chr12:53991815	1	0.000639
chr12:53936957_S	0.415296		chr12:53916359_S	chr12:53991815	1	0.000974
chr12:53937075_S	0.492498		chr12:53916394_I	chr12:53991815	1	3e-05
chr12:53937137_S	0.355884		chr12:53916410_S	chr12:53991815	1	9.1e-05
chr12:53937218_S	0.880142		chr12:53916493_S	chr12:53991815	0.021996	6.8e-05
chr12:53937300_S	0.171212		chr12:53916524_I	chr12:53991815	0.877016	0.005232
chr12:53937345_S	0.0371595		chr12:53916528_S	chr12:53991815	0.614711	0.003054
chr12:53937370_S	0.815392		chr12:53916565_S	chr12:53991815	0.014751	5.8e-05
chr12:53937657_S	0.908645		chr12:53916622_S	chr12:53991815	1	2.8e-05
chr12:53937799_S	0.000969445		chr12:53916649_S	chr12:53991815	1	0.000852
chr12:53937946_S	0.654482		chr12:53916737_S	chr12:53991815	0.014751	5.8e-05
chr12:53938119_S	0.658565		chr12:53916756_S	chr12:53991815	0.015014	5.8e-05
chr12:53938174_S	0.0177745		chr12:53916769_S	chr12:53991815	0.014751	5.8e-05
chr12:53938258_I	0.00811332		chr12:53916781_S	chr12:53991815	1	0.000121
chr12:53938259_S	0.00811332		chr12:53916797_S	chr12:53991815	0.138254	0.00089
chr12:53938396_S	0.896346		chr12:53917207_S	chr12:53991815	0.014751	5.8e-05
chr12:53938416_S	0.156972		chr12:53917217_S	chr12:53991815	1	3.6e-05
chr12:53938480_I_0	0.20992		chr12:53917386_S_0	chr12:53991815	0.181771	3e-06
chr12:53938480_I_1	0.205973		chr12:53917386_S_1	chr12:53991815	0.181746	8e-06
chr12:53938487_S_0	0.163597		chr12:53917386_S_2	chr12:53991815	#NAME?	6e-05
chr12:53938487_S_1	0.157947		chr12:53917394_S	chr12:53991815	0.159809	9e-06
chr12:53938487_S_2	0.864026		chr12:53917401_S_0	chr12:53991815	1	3.2e-05
chr12:53938511_I	0.86617		chr12:53917401_S_1	chr12:53991815	#NAME?	2.1e-05
chr12:53938572_S	0.0222041		chr12:53917401_S_2	chr12:53991815	1	1.5e-05
chr12:53938633_S	0.905673		chr12:53917404_I_0	chr12:53991815	0.51987	0.006317
chr12:53938648_S	0.158008		chr12:53917404_I_1	chr12:53991815	0.534782	0.005612
chr12:53938787_S	0.960552		chr12:53917404_I_2	chr12:53991815	0.419064	0.000698
chr12:53938813_S	0.103275		chr12:53917416_S	chr12:53991815	0.18355	6.5e-05
chr12:53938819_I	0.28788		chr12:53917480_S	chr12:53991815	1	0.00011
chr12:53938949_I	0.0510288		chr12:53917597_S	chr12:53991815	0.476515	0.007826
chr12:53938978_S	0.701013		chr12:53917701_S	chr12:53991815	0.868738	0.000367
chr12:53939023_S	0.772779		chr12:53917702_S	chr12:53991815	0.076106	0.001192
chr12:53939187_S	0.0966389		chr12:53918046_S_0	chr12:53991815	0.879016	0.003769
chr12:53939224_S	0.606262		chr12:53918046_S_1	chr12:53991815	0.109202	1e-06
chr12:53939243_S	0.369359		chr12:53918046_S_2	chr12:53991815	0.969935	0.004419
chr12:53939315_S	0.818194		chr12:53918046_I_0	chr12:53991815	0.088921	0.000107
chr12:53939654_I	0.226121		chr12:53918046_I_1	chr12:53991815	0.699976	0.0001
chr12:53939726_S_0	0.595873		chr12:53918046_I_2	chr12:53991815	0.074375	8.1e-05
chr12:53939726_S_1	0.705455		chr12:53918081_S	chr12:53991815	1	3.7e-05
chr12:53939726_S_2	0.625612		chr12:53918152_S	chr12:53991815	0.014751	5.8e-05
chr12:53939898_S	0.539617		chr12:53918155_S	chr12:53991815	1	0.000147
chr12:53940144_S	0.871798		chr12:53918292_S	chr12:53991815	0.888486	0.002723
chr12:53940212_S	0.0205013		chr12:53918385_S	chr12:53991815	1	3.7e-05
chr12:53940324_S	0.903934		chr12:53918428_S	chr12:53991815	1	0.000487
chr12:53940418_S	0.113503		chr12:53918473_S	chr12:53991815	0.014751	5.8e-05
chr12:53940634_S	0.977398		chr12:53918552_S	chr12:53991815	1	3e-05
chr12:53940841_S	0.775785		chr12:53918614_I_0	chr12:53991815	1	0.003255
chr12:53941484_S	0.918489		chr12:53918614_I_1	chr12:53991815	1	0.003265
chr12:53941488_S	0.29436		chr12:53918625_S	chr12:53991815	1	4.1e-05
chr12:53941564_I_2	0.693135		chr12:53918666_S	chr12:53991815	1	0.003602
chr12:53941564_I_3	0.689147		chr12:53918973_S	chr12:53991815	1	7.4e-05
chr12:53941624_S	0.674958		chr12:53919184_S	chr12:53991815	0.004488	4e-06
chr12:53941749_S	0.877922		chr12:53919321_S	chr12:53991815	1	3e-05
chr12:53941763_S	0.687724		chr12:53919409_S	chr12:53991815	1	3.7e-05
chr12:53941846_I	0.44842		chr12:53919621_S	chr12:53991815	1	9.1e-05
chr12:53941930_S	0.0610368		chr12:53919688_S	chr12:53991815	0.009733	1.9e-05
chr12:53942120_I_0	0.588313		chr12:53919689_S	chr12:53991815	0.009733	1.9e-05
chr12:53942120_I_1	0.885551		chr12:53919694_S	chr12:53991815	1	0.000243
chr12:53942120_I_2	0.312681		chr12:53919895_S	chr12:53991815	0.789981	0.000194
chr12:53942120_I_3	0.578287		chr12:53919920_I_0	chr12:53991815	0.035397	0.000714
chr12:53942146_S_1	0.824387		chr12:53919920_I_1	chr12:53991815	0.017175	4.3e-05
chr12:53942154_I_3	0.709762		chr12:53919920_I_2	chr12:53991815	0.830246	0.004179
chr12:53942293_S	0.566068		chr12:53919920_I_3	chr12:53991815	0.279021	0.000502
chr12:53942406_I	0.490256		chr12:53919920_I_4	chr12:53991815	0.175985	5.8e-05
chr12:53942408_S	0.843349		chr12:53919920_I_5	chr12:53991815	0.030443	0.000844
chr12:53942476_S	0.0275981		chr12:53919977_S	chr12:53991815	0.014915	5.8e-05
chr12:53942555_S	0.51433		chr12:53920091_S	chr12:53991815	1	0.000147
chr12:53942603_S	0.348394		chr12:53920130_I	chr12:53991815	0.045533	0
chr12:53942651_S	0.156753		chr12:53920340_S	chr12:53991815	0.953329	0.001245
chr12:53942721_S	0.0211143		chr12:53920355_S	chr12:53991815	0.607753	0.002999
chr12:53942830_S	0.97381		chr12:53920377_S	chr12:53991815	0.522711	5e-06
chr12:53943057_S	0.824183		chr12:53920618_S	chr12:53991815	0.009931	1.9e-05
chr12:53943058_S	0.867799		chr12:53920696_S	chr12:53991815	0.983635	0.011475
chr12:53943163_S	0.021119		chr12:53920710_S	chr12:53991815	1	7.4e-05
chr12:53943197_S	0.790583		chr12:53920914_S	chr12:53991815	1	7.4e-05
chr12:53943207_S	0.93169		chr12:53921012_S	chr12:53991815	#NAME?	9.1e-05
chr12:53943299_S	0.8244		chr12:53921056_S	chr12:53991815	1	2.9e-05
chr12:53943347_S	0.00886498		chr12:53921103_S	chr12:53991815	0.607753	0.002999
chr12:53943418_S	0.514448		chr12:53921146_S	chr12:53991815	1	0.001105
chr12:53943587_I	0.785332		chr12:53921156_S	chr12:53991815	1	0.000304
chr12:53943667_S	0.831282		chr12:53921250_S	chr12:53991815	1	7.4e-05
chr12:53943724_S	0.342234		chr12:53921258_S	chr12:53991815	1	0.000884
chr12:53943743_S_0	0.802253		chr12:53921399_S	chr12:53991815	1	5.7e-05
chr12:53943743_S_1	0.802253		chr12:53921401_I_0	chr12:53991815	0.029251	0.000533
chr12:53944260_S	0.976179		chr12:53921401_I_1	chr12:53991815	0.546732	0.000219
chr12:53944332_S	0.578336		chr12:53921401_I_2	chr12:53991815	0.063621	3.4e-05
chr12:53944481_S	0.0175745		chr12:53921401_I_3	chr12:53991815	0.007399	1.5e-05
chr12:53944672_S	0.596495		chr12:53921401_I_4	chr12:53991815	0.203306	0.001129
chr12:53945206_S	0.907159		chr12:53921401_I_5	chr12:53991815	0.151296	2e-06
chr12:53945268_S	0.811778		chr12:53921401_I_6	chr12:53991815	0.01184	0.000147
chr12:53945320_S	0.790674		chr12:53921417_I_0	chr12:53991815	0.004047	3e-06
chr12:53945388_S	0.336837		chr12:53921417_I_1	chr12:53991815	0.360378	0
chr12:53945452_S	0.66178		chr12:53921417_I_2	chr12:53991815	0.004745	3e-06
chr12:53945452_I	0.457327		chr12:53921419_S	chr12:53991815	1	3e-05
chr12:53945468_S	0.939545		chr12:53921431_S	chr12:53991815	1	3.4e-05
chr12:53945830_S	0.0161975		chr12:53921437_S	chr12:53991815	1	0.000184
chr12:53945987_S	0.784859		chr12:53921456_S	chr12:53991815	1	0.001005
chr12:53946028_S	0.763185		chr12:53921477_S	chr12:53991815	0.917003	0.008649
chr12:53946293_S	0.965766		chr12:53921486_S	chr12:53991815	1	3e-05
chr12:53946426_S	0.650786		chr12:53921493_S	chr12:53991815	#NAME?	8e-06
chr12:53946599_S	0.965744		chr12:53921595_S	chr12:53991815	0.618147	0.000128
chr12:53946631_I	0.0163011		chr12:53921603_S	chr12:53991815	1	0.001309
chr12:53946760_S	0.0022496		chr12:53921708_I	chr12:53991815	1	9.1e-05
chr12:53946786_S	0.482242		chr12:53921717_S	chr12:53991815	1	3.7e-05
chr12:53946791_S	0.077213		chr12:53921734_S	chr12:53991815	0.909098	0.001279
chr12:53946838_S	0.631279		chr12:53921781_I	chr12:53991815	1	0.00011
chr12:53946981_S	0.368224		chr12:53921844_S	chr12:53991815	0.957139	0.009666
chr12:53947057_S	0.618389		chr12:53921930_S	chr12:53991815	1	1.9e-05
chr12:53947543_S	0.3256		chr12:53921931_S	chr12:53991815	0.1619	3e-06
chr12:53947557_I_0	0.139057		chr12:53921931_I_0	chr12:53991815	0.019302	0.000153
chr12:53947557_I_1	0.107235		chr12:53921931_I_1	chr12:53991815	0.023189	8.7e-05
chr12:53947557_I_2	0.131403		chr12:53921931_I_2	chr12:53991815	0.901422	0.008452
chr12:53947557_I_3	0.0375498		chr12:53921931_I_3	chr12:53991815	0.258665	1e-05
chr12:53947557_I_4	0.00722445		chr12:53921931_I_4	chr12:53991815	0.007047	3e-06
chr12:53947557_I_5	0.0766949		chr12:53921948_I	chr12:53991815	0.795471	0.000657
chr12:53947557_I_6	0.29195		chr12:53921949_S	chr12:53991815	0.91322	0.000531
chr12:53947596_S	0.0760115		chr12:53921979_S	chr12:53991815	0.758446	0.011661
chr12:53947961_S	0.47812		chr12:53921996_S	chr12:53991815	0.160034	5e-06
chr12:53948127_I	0.08421		chr12:53922174_S	chr12:53991815	1	0.000122
chr12:53948196_S	0.0161976		chr12:53922216_S	chr12:53991815	1	0.001142
chr12:53948348_S	0.0632152		chr12:53922269_S	chr12:53991815	1	6.1e-05
chr12:53948419_I	0.57317		chr12:53922279_S	chr12:53991815	0.132366	9e-06
chr12:53948420_I	0.708897		chr12:53922281_S	chr12:53991815	1	0.000639
chr12:53948421_I_0	0.797436		chr12:53922294_I_0	chr12:53991815	0.046233	0.001414
chr12:53948421_I_1	0.647273		chr12:53922294_I_1	chr12:53991815	0.949218	0.010947
chr12:53948421_I_4	0.369665		chr12:53922294_I_2	chr12:53991815	0.051854	0.001624
chr12:53948422_I_0	0.809563		chr12:53922294_I_3	chr12:53991815	0.025171	6.9e-05
chr12:53948422_I_2	0.890634		chr12:53922294_I_4	chr12:53991815	0.299645	7e-06
chr12:53948435_I	0.706769		chr12:53922294_I_5	chr12:53991815	0.609685	0.002112
chr12:53948436_I	0.075032		chr12:53922294_I_6	chr12:53991815	0.081783	0.001303
chr12:53948437_I	0.254687		chr12:53922295_S	chr12:53991815	1	0.000701
chr12:53948438_I	0.214721		chr12:53922295_I_0	chr12:53991815	0.042686	0.00127
chr12:53948439_I	0.954696		chr12:53922295_I_1	chr12:53991815	0.03722	0.001332
chr12:53948440_I_0	0.5157		chr12:53922295_I_2	chr12:53991815	0.095837	7.2e-05
chr12:53948440_I_1	0.510674		chr12:53922295_I_3	chr12:53991815	0.626306	0.00462
chr12:53948441_I_0	0.985817		chr12:53922295_I_4	chr12:53991815	0.146599	0.000908
chr12:53948441_I_1	0.544211		chr12:53922295_I_5	chr12:53991815	0.967036	0.007365
chr12:53948443_I	0.18562		chr12:53922295_I_6	chr12:53991815	0.414302	0.002614
chr12:53948444_I	0.171814		chr12:53922297_I_0	chr12:53991815	0.053421	0.000485
chr12:53948445_I	0.193958		chr12:53922297_I_1	chr12:53991815	0.018662	0.000284
chr12:53948446_I	0.176333		chr12:53922297_I_2	chr12:53991815	0.699186	0.016615
chr12:53948447_I	0.199678		chr12:53922297_I_3	chr12:53991815	0.03595	0.000131
chr12:53948448_I	0.269538		chr12:53922297_I_4	chr12:53991815	0.269904	0.002986
chr12:53948542_S	0.232772		chr12:53922297_I_5	chr12:53991815	0.029753	0.000111
chr12:53948735_S	0.0761921		chr12:53922297_I_6	chr12:53991815	0.128509	0.001288
chr12:53948779_S	0.0225835		chr12:53922327_S	chr12:53991815	1	3.5e-05
chr12:53948900_S	0.232569		chr12:53922337_I	chr12:53991815	0.017488	0.000211
chr12:53949002_S	0.231801		chr12:53922339_I_0	chr12:53991815	0.199307	0.006459
chr12:53949038_S	0.954545		chr12:53922339_I_1	chr12:53991815	0.040414	0.00021
chr12:53949083_S	0.614483		chr12:53922339_I_2	chr12:53991815	0.591056	0.020612
chr12:53949542_S	0.384743		chr12:53922341_I	chr12:53991815	0.73339	0.026741
chr12:53949596_S	0.577793		chr12:53922343_S	chr12:53991815	0.782729	0.025412
chr12:53949688_S	0.101803		chr12:53922345_S	chr12:53991815	1	3.6e-05
chr12:53949767_I_0	0.0112715		chr12:53922347_S	chr12:53991815	1	0.000827
chr12:53949767_I_1	0.291006		chr12:53922523_S	chr12:53991815	0.07577	0.001183
chr12:53949767_I_2	0.0016373		chr12:53922545_S	chr12:53991815	1	7.4e-05
chr12:53949770_S	0.327465		chr12:53922576_S	chr12:53991815	#NAME?	2.6e-05
chr12:53949898_S	0.936281		chr12:53922742_S	chr12:53991815	1	0.000426
chr12:53949977_S	0.871616		chr12:53922754_I	chr12:53991815	1	0.000791
chr12:53950006_S	0.238506		chr12:53923019_I_0	chr12:53991815	0.014935	6e-05
chr12:53950198_S	0.743282		chr12:53923019_I_1	chr12:53991815	0.014763	5.9e-05
chr12:53950694_I	0.675567		chr12:53923019_I_2	chr12:53991815	1	2.5e-05
chr12:53950719_S	0.439741		chr12:53923084_S	chr12:53991815	1	3e-05
chr12:53950872_S	0.365264		chr12:53923123_S	chr12:53991815	0.847567	0.00272
chr12:53951064_S	0.620513		chr12:53923326_S	chr12:53991815	1	3.2e-05
chr12:53951117_I	0.707625		chr12:53923375_S	chr12:53991815	1	3e-05
chr12:53951188_S	0.889969		chr12:53923398_S	chr12:53991815	1	7.4e-05
chr12:53951332_S	0.201215		chr12:53923574_S	chr12:53991815	0.015439	6.2e-05
chr12:53952027_S	0.9949		chr12:53923616_S	chr12:53991815	0.569253	0.008771
chr12:53952036_S	0.626769		chr12:53923695_S	chr12:53991815	0.254462	0.004393
chr12:53952079_S	0.329567		chr12:53923762_S	chr12:53991815	0.120039	0.00311
chr12:53952169_S	0.158937		chr12:53923878_I	chr12:53991815	1	3e-05
chr12:53952242_I	0.461005		chr12:53923905_I	chr12:53991815	1	0.000552
chr12:53952261_S	0.337282		chr12:53923907_S	chr12:53991815	1	9.1e-05
chr12:53952449_S	0.203136		chr12:53923935_S	chr12:53991815	0.013996	5.1e-05
chr12:53952451_S	0.0104313		chr12:53923966_S	chr12:53991815	1	0.000791
chr12:53952651_S	0.833236		chr12:53924093_S	chr12:53991815	1	3e-05
chr12:53952711_S	0.994265		chr12:53924166_S	chr12:53991815	0.579857	0
chr12:53952816_S	0.160481		chr12:53924362_S	chr12:53991815	0.033371	0.001
chr12:53952837_S	0.0104634		chr12:53924453_S	chr12:53991815	0.363689	1.5e-05
chr12:53952854_S	0.0104632		chr12:53924473_S	chr12:53991815	1	6.1e-05
chr12:53952867_S	0.0131261		chr12:53924526_S	chr12:53991815	0.81088	0.007902
chr12:53953085_S	0.0912511		chr12:53924566_S	chr12:53991815	1	0.000258
chr12:53953142_S	0.259905		chr12:53924574_S	chr12:53991815	1	0.001696
chr12:53953170_S	0.0257672		chr12:53924778_S	chr12:53991815	0.05066	0.002406
chr12:53953178_S	0.115508		chr12:53924827_S	chr12:53991815	0.868738	0.000735
chr12:53953202_S	0.00596762		chr12:53924956_I	chr12:53991815	0.300059	0.004215
chr12:53953211_S	0.862761		chr12:53924964_S	chr12:53991815	0.006161	4e-06
chr12:53953699_S	0.670001		chr12:53925013_S	chr12:53991815	1	3e-05
chr12:53953738_S	0.589524		chr12:53925177_S	chr12:53991815	0.908188	0.004618
chr12:53953914_S	0.108855		chr12:53925190_S	chr12:53991815	1	0.000944
chr12:53954250_S	0.013489		chr12:53925219_S	chr12:53991815	0.160878	0.005305
chr12:53954276_I	0.376597		chr12:53925367_S	chr12:53991815	1	3.4e-05
chr12:53954295_S	0.0196885		chr12:53925445_S	chr12:53991815	0.001608	0
chr12:53954369_S	0.00255758		chr12:53925632_S	chr12:53991815	1	6.1e-05
chr12:53954401_S	0.495887		chr12:53925639_S	chr12:53991815	0.358826	0.004458
chr12:53954563_I_0	0.633806		chr12:53925672_I	chr12:53991815	0.629378	0.002059
chr12:53954563_I_1	0.103877		chr12:53925848_S	chr12:53991815	1	6.1e-05
chr12:53954563_I_2	0.841338		chr12:53925943_S	chr12:53991815	0.013893	9.3e-05
chr12:53954563_I_3	0.186641		chr12:53926142_I	chr12:53991815	0.112548	0.004201
chr12:53954563_I_4	0.345229		chr12:53926197_I	chr12:53991815	1	0.000426
chr12:53954565_I	0.02238		chr12:53926420_S	chr12:53991815	0.806092	0.036114
chr12:53954568_I	0.47628		chr12:53926451_S	chr12:53991815	0.00591	0
chr12:53954586_S	0.00879993		chr12:53926680_I	chr12:53991815	0.806206	0.036143
chr12:53954770_I	0.521246		chr12:53926706_S	chr12:53991815	0.545266	0.015263
chr12:53954777_I_0	0.733266		chr12:53926740_S	chr12:53991815	1	0.00011
chr12:53954777_I_1	0.771892		chr12:53926908_S	chr12:53991815	0.221819	0.021075
chr12:53954778_I	0.841012		chr12:53926951_S	chr12:53991815	1	0.000152
chr12:53954781_I	0.646375		chr12:53927021_S	chr12:53991815	0.221819	0.021075
chr12:53954783_I_0	0.0483548		chr12:53927070_S_0	chr12:53991815	0.983401	0.004109
chr12:53954783_I_1	0.577665		chr12:53927070_S_1	chr12:53991815	1	0.004212
chr12:53954783_I_3	0.0275787		chr12:53927070_S_2	chr12:53991815	1	3e-05
chr12:53954784_S	0.00443601		chr12:53927314_S	chr12:53991815	0.081915	0.000634
chr12:53954787_I_0	0.100189		chr12:53927319_S	chr12:53991815	0.462855	0.002869
chr12:53954787_I_1	0.147755		chr12:53927338_S	chr12:53991815	0.081915	0.000634
chr12:53954787_I_2	0.0477314		chr12:53927359_S	chr12:53991815	1	6.1e-05
chr12:53954794_S	0.0333813		chr12:53927483_S	chr12:53991815	0.98846	0.00544
chr12:53954794_I	0.0491928		chr12:53927566_S	chr12:53991815	0.950846	0.007816
chr12:53954795_I	0.0491944		chr12:53927672_S	chr12:53991815	0.944669	0.002272
chr12:53954812_I	0.171871		chr12:53927720_S	chr12:53991815	1	2.9e-05
chr12:53954813_S	0.47794		chr12:53927801_S	chr12:53991815	1	0.000368
chr12:53954885_S	0.648433		chr12:53927946_S	chr12:53991815	1	7.4e-05
chr12:53955061_S	0.298373		chr12:53927983_S	chr12:53991815	1	0.000304
chr12:53955301_S	0.539753		chr12:53927994_I	chr12:53991815	1	2.4e-05
chr12:53955358_I	0.165883		chr12:53928004_S	chr12:53991815	0.474729	1.3e-05
chr12:53955375_S	0.87846		chr12:53928005_S	chr12:53991815	#NAME?	9.4e-05
chr12:53955428_S	0.202654		chr12:53928008_S	chr12:53991815	#NAME?	5.2e-05
chr12:53955457_S	0.924753		chr12:53928009_S	chr12:53991815	1	0.000134
chr12:53955581_S	0.293142		chr12:53928011_S	chr12:53991815	1	2.9e-05
chr12:53955675_S	0.033888		chr12:53928012_S_0	chr12:53991815	0.427388	4e-06
chr12:53955688_S	0.229544		chr12:53928012_S_1	chr12:53991815	0.045623	0
chr12:53955804_I	0.426682		chr12:53928012_S_2	chr12:53991815	0.681811	4e-06
chr12:53955989_S	0.470001		chr12:53928014_S_0	chr12:53991815	1	0.000109
chr12:53955995_I	0.613581		chr12:53928014_S_1	chr12:53991815	1	7.9e-05
chr12:53956116_I	0.173568		chr12:53928014_S_2	chr12:53991815	#NAME?	0.000101
chr12:53956117_S	0.855819		chr12:53928016_S_0	chr12:53991815	0.057481	1.1e-05
chr12:53956226_S	0.0132605		chr12:53928016_S_1	chr12:53991815	0.011156	2.3e-05
chr12:53956253_S	0.01326		chr12:53928016_S_2	chr12:53991815	0.058661	2e-06
chr12:53956396_S	0.432913		chr12:53928016_S_3	chr12:53991815	1	4e-06
chr12:53956628_S	0.0135698		chr12:53928019_I	chr12:53991815	0.175816	0.000171
chr12:53956687_S	0.030065		chr12:53928021_S	chr12:53991815	#NAME?	8.4e-05
chr12:53956696_S	0.871783		chr12:53928021_I_0	chr12:53991815	0.002531	1e-06
chr12:53956698_S	0.388468		chr12:53928021_I_1	chr12:53991815	0.051795	6.3e-05
chr12:53956851_S	0.0135461		chr12:53928021_I_2	chr12:53991815	0.393257	0.000304
chr12:53956990_S	0.27427		chr12:53928022_S_0	chr12:53991815	1	0.000216
chr12:53957057_S	0.340483		chr12:53928022_S_1	chr12:53991815	1	0.000158
chr12:53957286_S	0.065673		chr12:53928022_S_2	chr12:53991815	1	5.9e-05
chr12:53957363_S	0.0136122		chr12:53928022_I	chr12:53991815	1	9.9e-05
chr12:53957567_S	0.26262		chr12:53928023_S	chr12:53991815	0.001287	7e-06
chr12:53957584_S	0.0136191		chr12:53928023_I_0	chr12:53991815	0.095086	0.004354
chr12:53957585_S	0.820416		chr12:53928023_I_1	chr12:53991815	0.312661	0.003763
chr12:53957592_I	0.820453		chr12:53928023_I_2	chr12:53991815	0.080194	0.004533
chr12:53957616_I	0.388547		chr12:53928023_I_3	chr12:53991815	0.40784	0.001019
chr12:53957633_S	0.285457		chr12:53928023_I_4	chr12:53991815	0.08885	0.001414
chr12:53957719_S	0.845079		chr12:53928023_I_5	chr12:53991815	0.04995	3.3e-05
chr12:53957803_S	0.198394		chr12:53928023_I_6	chr12:53991815	0.746386	0.000481
chr12:53957878_S	0.0136134		chr12:53928031_S	chr12:53991815	0.204344	6e-06
chr12:53958012_S	0.0136185		chr12:53928031_I_0	chr12:53991815	0.454547	0.012561
chr12:53958063_S	0.926289		chr12:53928031_I_1	chr12:53991815	0.459529	0.012908
chr12:53958201_S	0.182538		chr12:53928031_I_2	chr12:53991815	0.363691	1e-05
chr12:53958226_S	0.626351		chr12:53928031_I_3	chr12:53991815	1	0.000113
chr12:53958303_S	0.243542		chr12:53928032_S	chr12:53991815	0.475037	2.7e-05
chr12:53958501_S	0.89853		chr12:53928032_I	chr12:53991815	0.409345	0.002202
chr12:53958818_S	0.54299		chr12:53928034_I	chr12:53991815	0.046047	0.001725
chr12:53958842_S	3.88101e-05		chr12:53928035_S	chr12:53991815	0.536952	0.020393
chr12:53958861_S	2.47906e-06		chr12:53928035_I	chr12:53991815	0.528243	0.020201
chr12:53958972_S	0.9095		chr12:53928036_I_0	chr12:53991815	0.208175	0.018656
chr12:53959052_S	0.953066		chr12:53928036_I_1	chr12:53991815	0.210349	0.019207
chr12:53959060_S	0.063578		chr12:53928036_I_2	chr12:53991815	0.829689	0.000738
chr12:53959078_S	0.00112288		chr12:53928037_I_0	chr12:53991815	0.206602	0.018653
chr12:53959162_S	0.619415		chr12:53928037_I_1	chr12:53991815	0.210762	0.019589
chr12:53959220_S	0.729902		chr12:53928037_I_2	chr12:53991815	1	0.00158
chr12:53959318_S	0.508489		chr12:53928038_I_0	chr12:53991815	0.199256	0.018415
chr12:53959508_S	0.475927		chr12:53928038_I_1	chr12:53991815	0.113148	0.000323
chr12:53959642_S	0.216744		chr12:53928038_I_2	chr12:53991815	0.184633	0.017119
chr12:53959739_S	0.0273351		chr12:53928038_I_3	chr12:53991815	0.962446	0.001579
chr12:53959767_S	0.00505526		chr12:53928039_I_0	chr12:53991815	0.117234	0.007795
chr12:53959851_S	0.940376		chr12:53928039_I_1	chr12:53991815	0.048771	2.8e-05
chr12:53959878_S	0.528996		chr12:53928039_I_2	chr12:53991815	0.120531	0.008021
chr12:53960015_S	0.0382327		chr12:53928040_I_0	chr12:53991815	0.214298	0.020925
chr12:53960062_S	0.154695		chr12:53928040_I_1	chr12:53991815	0.197487	0.018309
chr12:53960076_S	0.248024		chr12:53928040_I_2	chr12:53991815	0.117629	0.000576
chr12:53960096_S	0.0393385		chr12:53928042_I	chr12:53991815	0.222061	0.020962
chr12:53960176_S	0.458347		chr12:53928043_I	chr12:53991815	0.01111	7.3e-05
chr12:53960606_I	0.960999		chr12:53928044_I	chr12:53991815	0.203553	0.018761
chr12:53960629_S	0.0971941		chr12:53928045_I	chr12:53991815	0.059824	0.002159
chr12:53960685_S	0.529209		chr12:53928046_I	chr12:53991815	0.066827	0.000887
chr12:53960912_S	0.087992		chr12:53928047_I_0	chr12:53991815	0.702738	0.040944
chr12:53961057_S	0.445607		chr12:53928047_I_1	chr12:53991815	0.168732	0.003526
chr12:53961425_S	0.041218		chr12:53928047_I_2	chr12:53991815	0.192925	0.000129
chr12:53961427_S	0.529107		chr12:53928047_I_3	chr12:53991815	0.188991	0.017327
chr12:53961477_S	0.0677429		chr12:53928047_I_4	chr12:53991815	0.237765	0.001085
chr12:53961666_S	0.0791348		chr12:53928047_I_5	chr12:53991815	0.16396	0.003738
chr12:53961667_S	0.049156		chr12:53928048_I_0	chr12:53991815	0.487211	0.017041
chr12:53961717_S	0.048116		chr12:53928048_I_1	chr12:53991815	0.442288	0.006877
chr12:53961858_S	0.690446		chr12:53928048_I_2	chr12:53991815	0.552631	0.011581
chr12:53961924_S	0.0396621		chr12:53928049_I	chr12:53991815	0.545592	0.027646
chr12:53962098_S	0.38994		chr12:53928050_I	chr12:53991815	0.617917	0.043655
chr12:53962299_S	0.48026		chr12:53928051_S	chr12:53991815	0.798321	0.035724
chr12:53962306_S	0.0187402		chr12:53928053_S	chr12:53991815	0.099855	0.003993
chr12:53962497_S	0.635349		chr12:53928053_I_0	chr12:53991815	0.368743	0.035151
chr12:53962605_S	0.046061		chr12:53928053_I_1	chr12:53991815	0.08599	0.00096
chr12:53962667_I	0.0628524		chr12:53928053_I_2	chr12:53991815	0.211752	0.019948
chr12:53962703_I	0.0374697		chr12:53928053_I_3	chr12:53991815	0.214799	0.000172
chr12:53962704_S	0.961443		chr12:53928054_S	chr12:53991815	0.056806	0.00029
chr12:53962835_S	0.636945		chr12:53928060_S	chr12:53991815	0.085667	0.003357
chr12:53962864_I	0.170473		chr12:53928060_I_0	chr12:53991815	0.346904	0.020709
chr12:53963219_S	0.764402		chr12:53928060_I_1	chr12:53991815	0.166281	0.002801
chr12:53963342_S	0.0458246		chr12:53928060_I_2	chr12:53991815	0.01194	3.6e-05
chr12:53963414_S	0.0601644		chr12:53928060_I_3	chr12:53991815	0.478038	0.002158
chr12:53963441_S	0.199094		chr12:53928060_I_4	chr12:53991815	0.047449	7e-06
chr12:53963588_S	0.182908		chr12:53928060_I_5	chr12:53991815	0.207145	0.000891
chr12:53963711_S	0.0511992		chr12:53928060_I_6	chr12:53991815	0.088212	0.007035
chr12:53963768_S	0.0424057		chr12:53928061_I	chr12:53991815	0.019948	5e-06
chr12:53963780_S	0.0279751		chr12:53928095_S	chr12:53991815	1	6.1e-05
chr12:53963786_S	0.984307		chr12:53928182_S	chr12:53991815	0.221161	0.020948
chr12:53963826_S	0.152311		chr12:53928245_S	chr12:53991815	1	0.000737
chr12:53963972_I	0.0275623		chr12:53928286_S	chr12:53991815	1	3.7e-05
chr12:53964212_I_0	0.0576168		chr12:53928665_S	chr12:53991815	1	0.000182
chr12:53964212_I_1	0.787659		chr12:53928740_S	chr12:53991815	1	9.1e-05
chr12:53964212_I_2	0.051629		chr12:53928804_S	chr12:53991815	0.166835	0.00284
chr12:53964263_I	0.0512476		chr12:53928815_S	chr12:53991815	0.838433	0.00019
chr12:53964585_S	0.596422		chr12:53928820_S	chr12:53991815	1	7.1e-05
chr12:53964591_S	0.658516		chr12:53928909_S	chr12:53991815	1	0.000995
chr12:53964628_S	0.477546		chr12:53928955_S	chr12:53991815	1	0.000122
chr12:53964630_S	0.456021		chr12:53928998_I_0	chr12:53991815	0.985999	0.004452
chr12:53964844_I	0.737374		chr12:53928998_I_1	chr12:53991815	1	0.004553
chr12:53965226_S	0.480875		chr12:53928998_I_2	chr12:53991815	1	4.2e-05
chr12:53965290_S	0.0389071		chr12:53929191_S	chr12:53991815	0.934369	0.00085
chr12:53965291_I	0.535885		chr12:53929329_S	chr12:53991815	0.474953	2.8e-05
chr12:53965436_S	0.0389642		chr12:53929345_S	chr12:53991815	1	0.000639
chr12:53965603_S	0.0389765		chr12:53929363_I	chr12:53991815	1	0.000198
chr12:53965740_I	1.72278e-05		chr12:53929364_S	chr12:53991815	0.222233	0.021143
chr12:53965753_S	0.0139783		chr12:53929366_S	chr12:53991815	1	0.000152
chr12:53965764_S	0.275041		chr12:53929453_I	chr12:53991815	0.838801	0.005872
chr12:53965832_S	0.0593473		chr12:53929472_S	chr12:53991815	0.222095	0.021121
chr12:53966162_S	0.0216098		chr12:53929491_S	chr12:53991815	0.806206	0.036143
chr12:53966170_I	0.315807		chr12:53929583_S	chr12:53991815	0.082692	0.000647
chr12:53966240_S	0.200304		chr12:53930285_S	chr12:53991815	0.222095	0.02112
chr12:53966448_S	0.0386493		chr12:53930288_S	chr12:53991815	1	6.1e-05
chr12:53966645_S	0.465436		chr12:53930321_S	chr12:53991815	1	6.1e-05
chr12:53966828_I	0.46531		chr12:53930503_S	chr12:53991815	1	0.00021
chr12:53966935_S	0.896855		chr12:53930668_S	chr12:53991815	1	0.00011
chr12:53966943_S	0.465354		chr12:53930677_S	chr12:53991815	1	0.001142
chr12:53967210_S	0.0647603		chr12:53930759_I	chr12:53991815	1	0.001248
chr12:53968051_S	0.464432		chr12:53930792_S	chr12:53991815	0.221079	0.020931
chr12:53968410_S	0.0550927		chr12:53931054_S	chr12:53991815	1	0.000184
chr12:53968551_S	0.196325		chr12:53931264_S	chr12:53991815	1	0.004509
chr12:53968586_S	0.196325		chr12:53931340_S	chr12:53991815	1	3.6e-05
chr12:53968801_I	0.0556213		chr12:53931480_S	chr12:53991815	1	0.000995
chr12:53968802_S	0.334704		chr12:53931532_S	chr12:53991815	1	0.001142
chr12:53968810_S	0.816871		chr12:53931565_S	chr12:53991815	0.474953	2.7e-05
chr12:53968811_S	0.410701		chr12:53931693_S	chr12:53991815	1	7.4e-05
chr12:53968956_S	0.290983		chr12:53931700_S	chr12:53991815	1	0.000609
chr12:53969131_S	0.535596		chr12:53931707_S	chr12:53991815	1	0.000184
chr12:53969201_S	0.0240672		chr12:53931899_S	chr12:53991815	0.547806	0.003868
chr12:53969246_S	0.100735		chr12:53931914_S	chr12:53991815	0.977542	0.002998
chr12:53969266_S	0.401675		chr12:53932012_S	chr12:53991815	0.219888	0.020754
chr12:53969411_S	0.029415		chr12:53932050_S	chr12:53991815	1	6.1e-05
chr12:53969453_S	0.895269		chr12:53932200_S	chr12:53991815	1	3.7e-05
chr12:53969472_S_0	0.649779		chr12:53932207_S	chr12:53991815	1	4e-05
chr12:53969472_S_2	0.64966		chr12:53932305_S	chr12:53991815	1	7.4e-05
chr12:53969523_S	0.205437		chr12:53932346_S	chr12:53991815	1	0.0007
chr12:53969716_S	0.53565		chr12:53932370_S	chr12:53991815	0.849295	0.00101
chr12:53969806_S	0.473962		chr12:53932378_S	chr12:53991815	0.806206	0.036143
chr12:53969923_S	0.463895		chr12:53932515_S	chr12:53991815	0.954201	0.008984
chr12:53969934_S	0.933217		chr12:53932777_S	chr12:53991815	0.472438	0.013608
chr12:53970123_S	0.155634		chr12:53932893_I_0	chr12:53991815	0.002135	1e-06
chr12:53970160_S	0.950579		chr12:53932893_I_1	chr12:53991815	0.79453	0.001772
chr12:53970233_S	0.07913		chr12:53932893_I_2	chr12:53991815	1	6e-05
chr12:53970494_S	0.152672		chr12:53932893_I_3	chr12:53991815	0.01839	4.2e-05
chr12:53970580_I	0.0653826		chr12:53933003_S	chr12:53991815	1	6.1e-05
chr12:53970806_S	0.325348		chr12:53933027_S	chr12:53991815	0.472438	0.01361
chr12:53971265_S	0.253854		chr12:53933131_S	chr12:53991815	1	0.001462
chr12:53971452_S	0.0550038		chr12:53933230_S	chr12:53991815	0.018943	4.5e-05
chr12:53971491_S	0.0449104		chr12:53933274_S	chr12:53991815	1	0.000995
chr12:53971504_I	0.999125		chr12:53933295_S	chr12:53991815	1	0.000304
chr12:53971545_S	0.254167		chr12:53933310_S	chr12:53991815	1	3.7e-05
chr12:53971548_S	0.343611		chr12:53933320_S	chr12:53991815	1	0.000517
chr12:53971751_S	0.0551231		chr12:53933320_I	chr12:53991815	0.220049	0.020783
chr12:53971799_S	0.659258		chr12:53933375_S	chr12:53991815	1	0.001142
chr12:53971821_S	0.0450135		chr12:53933558_S	chr12:53991815	1	0.00073
chr12:53971883_S	0.294228		chr12:53933703_S	chr12:53991815	0.465321	7.9e-05
chr12:53971946_S	0.427257		chr12:53933748_S	chr12:53991815	1	0.001585
chr12:53972003_S	0.830578		chr12:53933797_S	chr12:53991815	1	3.7e-05
chr12:53972141_S	0.944262		chr12:53933892_S	chr12:53991815	0.472438	0.013608
chr12:53972180_S	0.938793		chr12:53933899_S	chr12:53991815	1	3e-05
chr12:53972287_S	0.803786		chr12:53934319_S	chr12:53991815	1	6.1e-05
chr12:53972415_S	0.438306		chr12:53934652_S	chr12:53991815	1	0.005537
chr12:53972420_S	0.16803		chr12:53934686_S	chr12:53991815	0.082326	0.000641
chr12:53972489_I	0.0420158		chr12:53934695_S	chr12:53991815	1	6.1e-05
chr12:53972586_S	0.724598		chr12:53934729_S	chr12:53991815	1	0.001248
chr12:53972601_S	0.771859		chr12:53934886_S	chr12:53991815	1	0.00011
chr12:53972919_S	0.752149		chr12:53934957_S	chr12:53991815	0.093184	6.2e-05
chr12:53973014_S	0.893398		chr12:53934957_I	chr12:53991815	1	7.4e-05
chr12:53973042_I	0.162501		chr12:53934964_S	chr12:53991815	0.045533	0
chr12:53973056_I	0.30625		chr12:53934965_S	chr12:53991815	0.124721	5e-06
chr12:53973095_S	0.898433		chr12:53935014_S	chr12:53991815	1	3e-05
chr12:53973136_S	0.964646		chr12:53935106_S	chr12:53991815	1	9.1e-05
chr12:53973229_S	0.226845		chr12:53935169_S	chr12:53991815	0.844169	0.001287
chr12:53973235_S	0.555096		chr12:53935247_S	chr12:53991815	0.126666	0.005737
chr12:53973507_S	0.511002		chr12:53935486_S	chr12:53991815	0.268261	0.002723
chr12:53973526_S	0.152411		chr12:53935732_S	chr12:53991815	0.928277	0.022468
chr12:53973701_S	0.709017		chr12:53935757_S	chr12:53991815	1	0.000258
chr12:53973844_I	0.749835		chr12:53935787_S	chr12:53991815	1	6.1e-05
chr12:53973906_S	0.0416174		chr12:53936112_S	chr12:53991815	1	0.000331
chr12:53973938_S	0.103743		chr12:53936156_S	chr12:53991815	1	6.1e-05
chr12:53973951_S	0.489881		chr12:53936173_S	chr12:53991815	1	0.000405
chr12:53974034_S	0.175559		chr12:53936191_S	chr12:53991815	0.112953	0.004468
chr12:53974134_S	0.289196		chr12:53936322_S	chr12:53991815	1	0.00011
chr12:53974469_S	0.946954		chr12:53936369_S	chr12:53991815	1	6.1e-05
chr12:53974471_S	0.89734		chr12:53936622_S	chr12:53991815	1	6.1e-05
chr12:53974760_S	0.329897		chr12:53936648_S	chr12:53991815	1	8e-05
chr12:53974842_S	0.856717		chr12:53936657_S	chr12:53991815	0.112085	0.004403
chr12:53974947_S	0.151234		chr12:53936802_S	chr12:53991815	0.014507	3.8e-05
chr12:53975227_S	0.61931		chr12:53936806_S	chr12:53991815	0.025902	4e-06
chr12:53975249_S	0.743449		chr12:53936807_S	chr12:53991815	0.187177	0.002969
chr12:53975389_S	0.791374		chr12:53936810_S	chr12:53991815	0.041552	0.000155
chr12:53975615_S	0.586192		chr12:53936811_S	chr12:53991815	1	3e-05
chr12:53975732_S	0.788164		chr12:53936816_S	chr12:53991815	0.003481	1.5e-05
chr12:53975773_S	0.536661		chr12:53936819_S	chr12:53991815	0.04544	0
chr12:53975916_S	0.94704		chr12:53936823_S	chr12:53991815	1	0.00014
chr12:53975976_S	0.509297		chr12:53936858_S	chr12:53991815	0.045547	0
chr12:53976041_S	0.425398		chr12:53936892_S	chr12:53991815	0.868738	0.000735
chr12:53976127_I_0	0.00917358		chr12:53936957_S	chr12:53991815	1	0.002409
chr12:53976127_I_1	0.144547		chr12:53937039_S	chr12:53991815	1	3e-05
chr12:53976127_I_2	0.518841		chr12:53937075_S	chr12:53991815	1	3.7e-05
chr12:53976127_I_3	0.0925004		chr12:53937136_S	chr12:53991815	1	3e-05
chr12:53976127_I_4	0.154689		chr12:53937137_S	chr12:53991815	1	0.000995
chr12:53976127_I_5	0.329527		chr12:53937218_S	chr12:53991815	0.110377	0.004276
chr12:53976127_I_6	0.6651		chr12:53937273_S	chr12:53991815	1	0.000184
chr12:53976275_S	0.961671		chr12:53937300_S	chr12:53991815	1	0.000405
chr12:53976324_S	0.099337		chr12:53937345_S	chr12:53991815	1	6.1e-05
chr12:53976486_S	0.093671		chr12:53937370_S	chr12:53991815	0.080898	0.000954
chr12:53976492_S	0.664052		chr12:53937657_S	chr12:53991815	1	0.000852
chr12:53976510_I	0.552091		chr12:53937799_S	chr12:53991815	0.77764	0.037078
chr12:53976778_S	0.869552		chr12:53937946_S	chr12:53991815	0.13992	0.002904
chr12:53976853_I_0	0.406454		chr12:53938119_S	chr12:53991815	0.13992	0.002904
chr12:53976853_I_2	0.0101577		chr12:53938174_S	chr12:53991815	0.507066	0.016856
chr12:53976853_I_4	0.257597		chr12:53938258_I	chr12:53991815	1	0.007001
chr12:53976873_S	0.111035		chr12:53938259_S	chr12:53991815	1	0.007001
chr12:53977473_S	0.483701		chr12:53938396_S	chr12:53991815	1	9.1e-05
chr12:53977612_S	0.0945836		chr12:53938416_S	chr12:53991815	1	0.000274
chr12:53977730_S	0.589514		chr12:53938480_I_0	chr12:53991815	1	0.000734
chr12:53977737_S	0.401982		chr12:53938480_I_1	chr12:53991815	1	0.000733
chr12:53977738_I	0.0947742		chr12:53938487_S_0	chr12:53991815	0.178815	0.002766
chr12:53977782_S	0.303173		chr12:53938487_S_1	chr12:53991815	0.173502	0.002586
chr12:53978087_S	0.0957866		chr12:53938487_S_2	chr12:53991815	1	0.000516
chr12:53978117_S	0.32679		chr12:53938488_S	chr12:53991815	1	0.000243
chr12:53978157_S	0.115429		chr12:53938511_I	chr12:53991815	1	0.001492
chr12:53978318_S	0.721134		chr12:53938572_S	chr12:53991815	0.501296	0.016491
chr12:53978469_I_4	0.296929		chr12:53938633_S	chr12:53991815	0.928689	0.022623
chr12:53978473_S	0.35836		chr12:53938648_S	chr12:53991815	0.173502	0.002586
chr12:53978473_I_0	0.462332		chr12:53938748_S	chr12:53991815	#NAME?	1e-06
chr12:53978473_I_2	0.328308		chr12:53938759_S	chr12:53991815	#NAME?	1.7e-05
chr12:53978473_I_3	0.432741		chr12:53938771_S	chr12:53991815	0.164617	0.000208
chr12:53978477_I	0.10381		chr12:53938787_S	chr12:53991815	0.300012	8.8e-05
chr12:53978478_S	0.0855471		chr12:53938792_S	chr12:53991815	0.100202	1.2e-05
chr12:53978478_I_0	0.384732		chr12:53938797_S	chr12:53991815	0.057906	1.6e-05
chr12:53978478_I_1	0.387476		chr12:53938803_S	chr12:53991815	#NAME?	5.2e-05
chr12:53978479_I_0	0.000398134		chr12:53938809_S	chr12:53991815	0.044865	1.7e-05
chr12:53978479_I_1	0.0258062		chr12:53938813_S	chr12:53991815	0.878843	0.001224
chr12:53978479_I_2	0.202056		chr12:53938814_S	chr12:53991815	0.222473	8.6e-05
chr12:53978479_I_3	0.00188828		chr12:53938819_S	chr12:53991815	0.139936	1e-06
chr12:53978481_I	0.599013		chr12:53938819_I	chr12:53991815	0.944669	0.002272
chr12:53978489_S	0.363619		chr12:53938826_S	chr12:53991815	0.031665	6e-06
chr12:53978579_S	0.00140465		chr12:53938949_I	chr12:53991815	0.018086	6e-06
chr12:53978636_S	0.0961503		chr12:53938978_S	chr12:53991815	1	0.000213
chr12:53978681_S	0.0961591		chr12:53939023_S	chr12:53991815	1	3e-05
chr12:53978879_S	0.112767		chr12:53939038_S	chr12:53991815	0.004786	8e-06
chr12:53978965_S	0.537039		chr12:53939187_S	chr12:53991815	0.46149	0.001016
chr12:53979120_S	0.392941		chr12:53939224_S	chr12:53991815	1	0.001474
chr12:53979178_S	0.468243		chr12:53939243_S	chr12:53991815	1	7e-05
chr12:53979222_S	0.0408744		chr12:53939315_S	chr12:53991815	1	0.001736
chr12:53979261_S	0.537051		chr12:53939654_I	chr12:53991815	1	0.000152
chr12:53979305_I	0.537043		chr12:53939678_S	chr12:53991815	0.579949	0.000106
chr12:53979314_S	0.0866735		chr12:53939721_S	chr12:53991815	#NAME?	6e-06
chr12:53979333_S	0.538041		chr12:53939726_S_0	chr12:53991815	1	0.007823
chr12:53979449_S	0.714951		chr12:53939726_S_1	chr12:53991815	1	9.3e-05
chr12:53979486_S	0.537047		chr12:53939726_S_2	chr12:53991815	1	0.007729
chr12:53979605_S	0.537043		chr12:53939898_S	chr12:53991815	0.148124	0.003251
chr12:53979655_I_0	0.789326		chr12:53940144_S	chr12:53991815	1	0.000295
chr12:53979655_I_1	0.0246918		chr12:53940212_S	chr12:53991815	0.507311	0.016882
chr12:53979655_I_2	0.310622		chr12:53940324_S	chr12:53991815	1	0.007913
chr12:53979655_I_3	0.899745		chr12:53940418_S	chr12:53991815	1	0.004546
chr12:53979655_I_4	0.908945		chr12:53940634_S	chr12:53991815	1	0.000395
chr12:53979655_I_5	0.280651		chr12:53940841_S	chr12:53991815	0.080231	0.000938
chr12:53979655_I_6	0.562531		chr12:53941288_S	chr12:53991815	1	3e-05
chr12:53979684_I	0.0347268		chr12:53941484_S	chr12:53991815	0.110009	0.004249
chr12:53979686_I	0.0231821		chr12:53941488_S	chr12:53991815	1	7.4e-05
chr12:53979688_I	0.108491		chr12:53941564_I_2	chr12:53991815	0.671813	0.000458
chr12:53979693_S	0.41764		chr12:53941564_I_3	chr12:53991815	0.671813	0.000462
chr12:53979693_I	0.0273916		chr12:53941624_S	chr12:53991815	1	0.001475
chr12:53979695_I	0.798656		chr12:53941749_S	chr12:53991815	0.109786	0.004197
chr12:53979959_S	0.203719		chr12:53941761_S	chr12:53991815	1	3e-05
chr12:53980079_S	0.18376		chr12:53941763_S	chr12:53991815	1	0.0014
chr12:53980421_S	0.87123		chr12:53941846_I	chr12:53991815	1	9.1e-05
chr12:53980496_S	0.54822		chr12:53941930_S	chr12:53991815	1	0.000487
chr12:53980658_S	0.463275		chr12:53942098_S	chr12:53991815	0.479393	0.0001
chr12:53980792_S	0.338561		chr12:53942100_S_0	chr12:53991815	0.16018	3e-06
chr12:53980878_S	0.763264		chr12:53942100_S_1	chr12:53991815	1	0.000125
chr12:53980942_S	0.912479		chr12:53942100_S_2	chr12:53991815	1	0.00011
chr12:53981037_S	0.061902		chr12:53942111_S	chr12:53991815	0.21227	1.2e-05
chr12:53981122_S	0.46864		chr12:53942118_I	chr12:53991815	0.042912	9e-06
chr12:53981126_S	0.205959		chr12:53942120_I_0	chr12:53991815	0.023815	0.000248
chr12:53981221_S	0.248394		chr12:53942120_I_1	chr12:53991815	0.934338	0.000624
chr12:53981704_S	0.443642		chr12:53942120_I_2	chr12:53991815	0.522904	0.000104
chr12:53981848_S	0.591023		chr12:53942120_I_3	chr12:53991815	0.020419	0.0002
chr12:53981897_S	0.76326		chr12:53942133_I	chr12:53991815	0.019276	3.4e-05
chr12:53982126_S	0.803091		chr12:53942134_S	chr12:53991815	0.299972	4.8e-05
chr12:53982231_S	0.896212		chr12:53942140_S_0	chr12:53991815	0.045388	5e-06
chr12:53982243_S	0.483858		chr12:53942140_S_1	chr12:53991815	0.045388	1e-06
chr12:53982276_S	0.664802		chr12:53942140_S_2	chr12:53991815	#NAME?	1.3e-05
chr12:53982320_S	0.978848		chr12:53942144_S	chr12:53991815	1	4e-05
chr12:53982344_S	0.213084		chr12:53942146_S_0	chr12:53991815	1	2.7e-05
chr12:53982480_S	0.0360962		chr12:53942146_S_1	chr12:53991815	1	2.1e-05
chr12:53982721_S	0.752554		chr12:53942146_S_2	chr12:53991815	#NAME?	9.3e-05
chr12:53982780_S	0.0740105		chr12:53942148_S	chr12:53991815	1	5.7e-05
chr12:53983001_S	0.819872		chr12:53942152_I_0	chr12:53991815	0.031365	0.000378
chr12:53983266_S	0.379905		chr12:53942152_I_1	chr12:53991815	0.030744	0.000363
chr12:53983522_S	0.923964		chr12:53942152_I_2	chr12:53991815	0.365944	9.9e-05
chr12:53983550_S	0.590799		chr12:53942153_S	chr12:53991815	#NAME?	1.8e-05
chr12:53983897_S	0.930986		chr12:53942154_I_0	chr12:53991815	0.051046	0.001776
chr12:53984333_S	0.265082		chr12:53942154_I_1	chr12:53991815	0.093621	0.000551
chr12:53984512_S	0.0744388		chr12:53942154_I_2	chr12:53991815	0.312157	0.000671
chr12:53984526_S	0.141878		chr12:53942154_I_3	chr12:53991815	0.044258	0.000834
chr12:53984552_S	0.265728		chr12:53942154_I_4	chr12:53991815	0.306665	0.00113
chr12:53984590_S	0.272772		chr12:53942154_I_5	chr12:53991815	0.031054	1e-05
chr12:53984604_I	0.352815		chr12:53942154_I_6	chr12:53991815	0.141843	0.000696
chr12:53984607_I_0	0.0494844		chr12:53942191_I_0	chr12:53991815	0.443251	0.000204
chr12:53984607_I_1	0.209304		chr12:53942191_I_2	chr12:53991815	0.443251	0.000204
chr12:53984607_I_2	0.253683		chr12:53942293_S	chr12:53991815	0.144671	0.003092
chr12:53984607_I_4	0.026966		chr12:53942406_S	chr12:53991815	1	0.000108
chr12:53984607_I_5	0.67529		chr12:53942406_I	chr12:53991815	1	9.1e-05
chr12:53984609_S	0.729075		chr12:53942408_S	chr12:53991815	1	0.001
chr12:53984615_S	0.621026		chr12:53942414_S	chr12:53991815	0.363247	5.8e-05
chr12:53984618_S_0	0.419272		chr12:53942418_S	chr12:53991815	0.7064	0.000507
chr12:53984618_S_1	0.446407		chr12:53942422_S	chr12:53991815	0.160025	6e-05
chr12:53984618_S_2	0.663666		chr12:53942424_S	chr12:53991815	1	1e-06
chr12:53984618_I	0.328062		chr12:53942428_S	chr12:53991815	0.375389	0.000369
chr12:53984669_S	0.026927		chr12:53942432_S	chr12:53991815	0.005013	1.5e-05
chr12:53984804_S_0	0.0210868		chr12:53942439_S	chr12:53991815	0.045617	3e-06
chr12:53984804_S_2	0.0220392		chr12:53942462_S	chr12:53991815	1	3e-05
chr12:53984865_I	0.246717		chr12:53942476_S	chr12:53991815	0.91828	0.006648
chr12:53984866_I_0	0.77579		chr12:53942555_S	chr12:53991815	1	0.000335
chr12:53984866_I_1	0.0416958		chr12:53942603_S	chr12:53991815	0.740762	0.00164
chr12:53984866_I_3	0.347395		chr12:53942651_S	chr12:53991815	1	0.001492
chr12:53984871_I	0.471519		chr12:53942721_S	chr12:53991815	0.507066	0.016856
chr12:53984872_S	0.121632		chr12:53942830_S	chr12:53991815	1	0.001005
chr12:53984878_S	0.904842		chr12:53943057_S	chr12:53991815	0.11268	0.004441
chr12:53984884_S	0.794925		chr12:53943058_S	chr12:53991815	1	0.000883
chr12:53984899_S	0.756923		chr12:53943163_S	chr12:53991815	0.507066	0.016856
chr12:53984902_S	0.129663		chr12:53943197_S	chr12:53991815	0.080231	0.000938
chr12:53984912_S	0.565292		chr12:53943207_S	chr12:53991815	1	0.001105
chr12:53984929_S	0.568182		chr12:53943299_S	chr12:53991815	0.112633	0.00444
chr12:53985027_S	0.527534		chr12:53943332_S	chr12:53991815	1	3e-05
chr12:53985050_S	0.336979		chr12:53943347_S	chr12:53991815	0.794387	0.01119
chr12:53985117_S	0.643388		chr12:53943418_S	chr12:53991815	1	0.000152
chr12:53985184_S_0	0.191325		chr12:53943587_I	chr12:53991815	0.080231	0.000938
chr12:53985184_S_1	0.199403		chr12:53943667_S	chr12:53991815	1	0.000669
chr12:53985184_S_2	0.737515		chr12:53943724_S	chr12:53991815	1	3e-05
chr12:53985511_S	0.110602		chr12:53943743_S_0	chr12:53991815	0.11268	0.004441
chr12:53985559_S	0.116485		chr12:53943743_S_1	chr12:53991815	0.11268	0.004441
chr12:53985643_S	0.0563279		chr12:53944260_S	chr12:53991815	1	9.3e-05
chr12:53985726_S	0.338555		chr12:53944332_S	chr12:53991815	1	0.001659
chr12:53985801_S	0.127071		chr12:53944481_S	chr12:53991815	0.507066	0.016856
chr12:53985886_S	0.0382163		chr12:53944672_S	chr12:53991815	0.962425	0.008735
chr12:53985894_S	0.172051		chr12:53944684_S	chr12:53991815	1	3e-05
chr12:53986083_S	0.556205		chr12:53945101_S	chr12:53991815	1	3e-05
chr12:53986129_S	0.73924		chr12:53945206_S	chr12:53991815	1	0.000516
chr12:53986232_S	0.0772224		chr12:53945268_S	chr12:53991815	0.11123	0.004329
chr12:53986254_S	0.0845952		chr12:53945320_S	chr12:53991815	0.598119	0.000501
chr12:53986416_S	0.135669		chr12:53945388_S	chr12:53991815	1	6.1e-05
chr12:53986518_S	0.565231		chr12:53945452_S	chr12:53991815	1	0.002561
chr12:53986780_S	0.474735		chr12:53945452_I	chr12:53991815	1	0.00011
chr12:53986921_S	0.0552199		chr12:53945468_S	chr12:53991815	1	0.001309
chr12:53987111_S	0.478747		chr12:53945653_I	chr12:53991815	1	0.00011
chr12:53987175_S	6.75166e-06		chr12:53945719_S	chr12:53991815	1	0.000147
chr12:53987240_I	0.750545		chr12:53945830_S	chr12:53991815	0.505469	0.016768
chr12:53987257_S	0.204089		chr12:53945987_S	chr12:53991815	1	0.000182
chr12:53987492_S	0.452789		chr12:53946028_S	chr12:53991815	1	3e-05
chr12:53987658_S	0.615176		chr12:53946045_I	chr12:53991815	0.369744	5.8e-05
chr12:53987788_S	0.880901		chr12:53946293_S	chr12:53991815	0.068517	0.001459
chr12:53987939_I	0.111435		chr12:53946426_S	chr12:53991815	1	0.001032
chr12:53988191_S	0.483833		chr12:53946538_S	chr12:53991815	1	5.9e-05
chr12:53988285_S	0.881263		chr12:53946599_S	chr12:53991815	0.068363	0.001452
chr12:53988351_S	0.937598		chr12:53946631_I	chr12:53991815	0.505469	0.016768
chr12:53988375_S	0.26118		chr12:53946760_S	chr12:53991815	0.72873	0.007523
chr12:53988557_S	0.222083		chr12:53946786_S	chr12:53991815	1	0.000304
chr12:53988754_S	0.807855		chr12:53946791_S	chr12:53991815	1	0.000517
chr12:53988975_S	0.155763		chr12:53946838_S	chr12:53991815	0.022335	6.4e-05
chr12:53989086_S	0.502808		chr12:53946950_S	chr12:53991815	1	6.1e-05
chr12:53989549_S	0.602087		chr12:53946981_S	chr12:53991815	0.069065	4.1e-05
chr12:53989732_S	0.500503		chr12:53947057_S	chr12:53991815	0.021992	6.2e-05
chr12:53990034_S	0.125458		chr12:53947190_S	chr12:53991815	1	3.7e-05
chr12:53990098_I	0.0524803		chr12:53947543_S	chr12:53991815	1	0.00073
chr12:53990140_I_0	0.000105713		chr12:53947557_I_0	chr12:53991815	0.039856	0.000237
chr12:53990140_I_1	0.701453		chr12:53947557_I_1	chr12:53991815	0.060508	0.000452
chr12:53990140_I_2	0.000157168		chr12:53947557_I_2	chr12:53991815	0.409184	0.002933
chr12:53990140_I_3	0.846905		chr12:53947557_I_3	chr12:53991815	0.375305	0.01476
chr12:53990149_I	0.0265426		chr12:53947557_I_4	chr12:53991815	0.689463	0.034418
chr12:53990150_I	0.0108521		chr12:53947557_I_5	chr12:53991815	0.220787	0.003546
chr12:53990238_I	0.689296		chr12:53947557_I_6	chr12:53991815	0.041178	0.001596
chr12:53990247_I	0.823437		chr12:53947596_S	chr12:53991815	0.22877	0.004527
chr12:53990420_S	0.230251		chr12:53947951_S	chr12:53991815	1	6.1e-05
chr12:53990603_S	1.13707e-09		chr12:53947961_S	chr12:53991815	1	3e-05
chr12:53990750_S	0.0938607		chr12:53948123_S	chr12:53991815	1	1.4e-05
chr12:53990826_S	0.419862		chr12:53948127_S	chr12:53991815	#NAME?	2.5e-05
chr12:53990885_S	0.579408		chr12:53948127_I	chr12:53991815	0.205401	0.003643
chr12:53990927_S	0.884406		chr12:53948196_S	chr12:53991815	1	0.000589
chr12:53990978_I	8.17382e-09		chr12:53948262_S	chr12:53991815	1	3.2e-05
chr12:53990980_S	0.229574		chr12:53948348_S	chr12:53991815	1	0.001005
chr12:53991008_S	2.78357e-09		chr12:53948354_S	chr12:53991815	0.284246	0
chr12:53991092_S	0.229555		chr12:53948360_S	chr12:53991815	1	4.6e-05
chr12:53991134_S	0.673834		chr12:53948382_S	chr12:53991815	1	3.8e-05
chr12:53991144_I	0.673866		chr12:53948409_S	chr12:53991815	1	6.1e-05
chr12:53991163_S	2.86911e-09		chr12:53948415_S	chr12:53991815	#NAME?	0.000125
chr12:53991243_S	0.68301		chr12:53948419_I	chr12:53991815	0.012865	4e-05
chr12:53991459_S	0.634938		chr12:53948420_I	chr12:53991815	0.005486	2.2e-05
chr12:53991815	1.4769e-23		chr12:53948421_I_0	chr12:53991815	0.021096	0.000275
chr12:53991852_S	0.359987		chr12:53948421_I_1	chr12:53991815	0.023216	0.000258
chr12:53991869_S	0.55715		chr12:53948421_I_2	chr12:53991815	0.038166	2.1e-05
chr12:53991906_S	0.454065		chr12:53948421_I_3	chr12:53991815	0.106779	0.000104
chr12:53992203_S	0.841677		chr12:53948421_I_4	chr12:53991815	0.337039	0.000124
chr12:53992208_S	1.37456e-08		chr12:53948422_I_0	chr12:53991815	0.000626	2e-06
chr12:53992449_S	0.743467		chr12:53948422_I_1	chr12:53991815	0.018367	5e-05
chr12:53992736_S	0.0548234		chr12:53948422_I_2	chr12:53991815	0.449094	0.001284
chr12:53992769_I	0.323978		chr12:53948422_I_3	chr12:53991815	0.040906	0.000248
chr12:53992775_S	0.328054		chr12:53948435_I	chr12:53991815	0.02874	0.000666
chr12:53992794_S	0.526901		chr12:53948436_I	chr12:53991815	0.032068	0.000888
chr12:53992795_S	0.956186		chr12:53948437_I	chr12:53991815	0.001448	5e-06
chr12:53992801_S	0.296811		chr12:53948438_I	chr12:53991815	0.018426	0.00033
chr12:53992803_I	1.58477e-09		chr12:53948439_I	chr12:53991815	0.022801	0.000392
chr12:53992804_I_0	4.15182e-07		chr12:53948440_I_0	chr12:53991815	0.019716	0.000267
chr12:53992804_I_1	0.0372382		chr12:53948440_I_1	chr12:53991815	0.019737	0.00027
chr12:53992804_I_2	3.8227e-22		chr12:53948440_I_2	chr12:53991815	0.109218	1e-06
chr12:53992804_I_3	3.49053e-09		chr12:53948441_I_0	chr12:53991815	0.01915	0.000249
chr12:53992807_S_1	0.0221506		chr12:53948441_I_1	chr12:53991815	0.023192	0.000317
chr12:53992808_S_0	3.58929e-08		chr12:53948441_I_2	chr12:53991815	0.076295	0.000112
chr12:53992808_S_2	3.58929e-08		chr12:53948443_I	chr12:53991815	0.052684	0.000717
chr12:53992814_I	4.87201e-08		chr12:53948444_I	chr12:53991815	0.083078	0.001581
chr12:53992815_I_0	0.000604863		chr12:53948445_I	chr12:53991815	0.089481	0.001861
chr12:53992815_I_2	0.000559362		chr12:53948446_I	chr12:53991815	0.089193	0.001825
chr12:53992997_I	0.402012		chr12:53948447_I	chr12:53991815	0.088147	0.001767
chr12:53993004_S	0.725907		chr12:53948448_I	chr12:53991815	0.036147	0.000571
chr12:53993318_S	7.36943e-09		chr12:53948468_S	chr12:53991815	1	3e-06
chr12:53993413_I	0.645094		chr12:53948474_S	chr12:53991815	0.255608	0.000102
chr12:53993420_S	0.76404		chr12:53948542_S	chr12:53991815	0.048764	0.000583
chr12:53993441_S	0.920633		chr12:53948735_S	chr12:53991815	1	0.004645
chr12:53993593_S	2.82399e-09		chr12:53948747_S	chr12:53991815	1	3.7e-05
chr12:53993760_S	0.715898		chr12:53948779_S	chr12:53991815	0.396636	0.041294
chr12:53993768_S	0.77956		chr12:53948900_S	chr12:53991815	0.048764	0.000583
chr12:53993925_S	0.39491		chr12:53949002_S	chr12:53991815	0.048764	0.000583
chr12:53993937_I_2	0.858563		chr12:53949038_S	chr12:53991815	0.060723	0.000412
chr12:53994163_S	9.96417e-22		chr12:53949083_S	chr12:53991815	0.299937	8e-06
chr12:53994219_S	7.36938e-09		chr12:53949542_S	chr12:53991815	1	0.000274
chr12:53994290_I	0.289107		chr12:53949596_S	chr12:53991815	1	0.000243
chr12:53994346_S	0.229827		chr12:53949688_S	chr12:53991815	0.067962	0.001105
chr12:53994447_S	1		chr12:53949767_I_0	chr12:53991815	0.530617	0.024007
chr12:53994468_S	0.605436		chr12:53949767_I_1	chr12:53991815	0.99409	0.011879
chr12:53994575_S	7.36944e-09		chr12:53949767_I_2	chr12:53991815	0.764754	0.043078
chr12:53994672_I	0.0370272		chr12:53949770_S	chr12:53991815	1	3e-05
chr12:53994689_S	2.60773e-09		chr12:53949776_S	chr12:53991815	1	0.000106
chr12:53994811_I	0.68362		chr12:53949898_S	chr12:53991815	1	0.000122
chr12:53994868_S	0.133746		chr12:53949977_S	chr12:53991815	1	3e-05
chr12:53995039_S	0.386576		chr12:53950003_S	chr12:53991815	0.045484	0
chr12:53995256_S	0.11021		chr12:53950006_S	chr12:53991815	1	0.000322
chr12:53995341_S	0.638272		chr12:53950198_S	chr12:53991815	1	0.0007
chr12:53995395_S	0.000116364		chr12:53950291_S	chr12:53991815	1	6.1e-05
chr12:53995408_S	0.0645434		chr12:53950507_I_0	chr12:53991815	0.045591	8e-06
chr12:53995454_S	0.778755		chr12:53950507_I_1	chr12:53991815	1	6.1e-05
chr12:53995491_S	0.4711		chr12:53950507_I_2	chr12:53991815	0.28423	4.9e-05
chr12:53995653_S	0.455751		chr12:53950519_S	chr12:53991815	0.650007	0.000186
chr12:53995728_S	0.730183		chr12:53950694_I	chr12:53991815	1	0.000182
chr12:53995805_S	0.512364		chr12:53950719_S	chr12:53991815	1	0.00011
chr12:53996008_S	0.804998		chr12:53950872_S	chr12:53991815	1	0.000184
chr12:53996280_S	0.0509293		chr12:53951064_S	chr12:53991815	1	0.000371
chr12:53996541_S	0.291379		chr12:53951101_S	chr12:53991815	1	3e-05
chr12:53996780_I	0.219879		chr12:53951117_I	chr12:53991815	1	0.000182
chr12:53996965_I_0	7.24086e-22		chr12:53951188_S	chr12:53991815	0.527668	0.004288
chr12:53996965_I_1	7.23829e-22		chr12:53951332_S	chr12:53991815	0.533805	0.007553
chr12:53997079_I	2.23787e-20		chr12:53951588_S	chr12:53991815	1	7.4e-05
chr12:53997092_I	3.7219e-21		chr12:53952027_S	chr12:53991815	1	9.1e-05
chr12:53997094_S	0.000173198		chr12:53952036_S	chr12:53991815	1	9.1e-05
chr12:53997135_S	0.395109		chr12:53952079_S	chr12:53991815	0.960374	0.001489
chr12:53997149_S	0.549331		chr12:53952169_S	chr12:53991815	1	0.000405
chr12:53997760_S	0.751158		chr12:53952242_I	chr12:53991815	1	0.000884
chr12:53997773_I	0.719452		chr12:53952261_S	chr12:53991815	1	0.001157
chr12:53997888_S	0.776102		chr12:53952449_S	chr12:53991815	0.533805	0.007553
chr12:53998136_S	0.69774		chr12:53952451_S	chr12:53991815	0.278588	0.006256
chr12:53998193_S	0.569316		chr12:53952616_S	chr12:53991815	1	3e-05
chr12:53998345_I	0.375699		chr12:53952651_S	chr12:53991815	0.805878	0.004766
chr12:53998618_S	0.612541		chr12:53952711_S	chr12:53991815	0.060723	0.000412
chr12:53998665_S	1.38182e-08		chr12:53952816_S	chr12:53991815	1	0.000184
chr12:53999148_S_0	0.100338		chr12:53952837_S	chr12:53991815	0.278588	0.006256
chr12:53999148_S_2	0.100339		chr12:53952854_S	chr12:53991815	0.278588	0.006256
chr12:53999369_S	0.393436		chr12:53952867_S	chr12:53991815	1	0.0007
chr12:53999403_S	0.766542		chr12:53953085_S	chr12:53991815	0.072402	0.001256
chr12:53999570_S	0.305864		chr12:53953142_S	chr12:53991815	1	0.005214
chr12:53999889_S	0.0628341		chr12:53953170_S	chr12:53991815	1	0.000395
chr12:53999929_S	0.0815839		chr12:53953178_S	chr12:53991815	1	7.4e-05
chr12:53999980_I_0	7.60687e-22		chr12:53953202_S	chr12:53991815	0.811204	0.01347
chr12:53999980_I_1	4.46635e-22		chr12:53953211_S	chr12:53991815	1	0.00011
chr12:53999980_I_2	0.361459		chr12:53953699_S	chr12:53991815	0.532568	0.004148
chr12:53999986_S	1.08602e-20		chr12:53953738_S	chr12:53991815	1	3.7e-05
chr12:53999989_I	1.38089e-10		chr12:53953914_S	chr12:53991815	0.077703	0.001427
chr12:53999990_S	1.51839e-09		chr12:53954150_S	chr12:53991815	1	6.1e-05
chr12:53999999_S	3.2661e-23		chr12:53954250_S	chr12:53991815	0.294514	0.006893
chr12:54000009_S	0.88006		chr12:53954276_I	chr12:53991815	1	0.000395
chr12:54000154_S	0.174884		chr12:53954295_S	chr12:53991815	1	0.001462
chr12:54000222_S	0.375321		chr12:53954369_S	chr12:53991815	0.592049	0.02561
chr12:54000365_S	0.696867		chr12:53954401_S	chr12:53991815	1	0.001068
chr12:54000410_S	0.693657		chr12:53954562_S	chr12:53991815	1	2.7e-05
chr12:54000449_S	0.0562456		chr12:53954563_S	chr12:53991815	0.044872	1e-06
chr12:54000500_S	0.404873		chr12:53954563_I_0	chr12:53991815	0.016005	3e-05
chr12:54000713_S	1.42879e-09		chr12:53954563_I_1	chr12:53991815	0.253866	0.034878
chr12:54001000_S	1.9354e-08		chr12:53954563_I_2	chr12:53991815	0.420428	0.011106
chr12:54001139_S	0.610514		chr12:53954563_I_3	chr12:53991815	0.117017	0.012271
chr12:54001245_S	0.611307		chr12:53954563_I_4	chr12:53991815	0.912823	0.006876
chr12:54001270_S	1.43039e-09		chr12:53954565_I	chr12:53991815	0.876459	0.000826
chr12:54001298_S	3.64047e-10		chr12:53954567_I	chr12:53991815	0.045885	1e-06
chr12:54001345_S	0.974505		chr12:53954568_I	chr12:53991815	0.550333	0.000474
chr12:54001429_I_0	0.456606		chr12:53954573_S	chr12:53991815	0.071357	2e-06
chr12:54001429_I_1	0.248751		chr12:53954586_S	chr12:53991815	1	0.000426
chr12:54001429_I_2	0.549807		chr12:53954588_S	chr12:53991815	1	1.2e-05
chr12:54001429_I_3	0.323572		chr12:53954770_I	chr12:53991815	0.069266	0.000504
chr12:54001429_I_4	0.42532		chr12:53954777_I_0	chr12:53991815	0.056971	0.000506
chr12:54001429_I_5	0.132411		chr12:53954777_I_1	chr12:53991815	0.055907	0.000479
chr12:54001456_S	0.958449		chr12:53954777_I_2	chr12:53991815	0.454351	0.0001
chr12:54001460_I	0.437127		chr12:53954778_I	chr12:53991815	0.02848	7.7e-05
chr12:54001648_S	0.341278		chr12:53954781_I	chr12:53991815	0.129182	0.007469
chr12:54001692_S	0.181213		chr12:53954783_I_0	chr12:53991815	0.126535	0.01074
chr12:54001714_S	0.983779		chr12:53954783_I_1	chr12:53991815	0.071147	0.003332
chr12:54001814_S	0.418921		chr12:53954783_I_2	chr12:53991815	0.397033	0.000455
chr12:54001905_S	0.448832		chr12:53954783_I_3	chr12:53991815	0.261362	0.005998
chr12:54002354_S	0.567294		chr12:53954784_S	chr12:53991815	0.274263	0.005841
chr12:54002578_S	0.946389		chr12:53954787_S	chr12:53991815	0.522809	0.0001
chr12:54002838_S	0.536419		chr12:53954787_I_0	chr12:53991815	0.161509	0.011763
chr12:54002840_S	0.417557		chr12:53954787_I_1	chr12:53991815	0.962698	0.011329
chr12:54002977_S	0.427813		chr12:53954787_I_2	chr12:53991815	0.192345	0.017692
chr12:54002992_S	0.0586464		chr12:53954788_S	chr12:53991815	0.045484	0
chr12:54003099_I_0	0.143611		chr12:53954794_S	chr12:53991815	0.178666	0.016921
chr12:54003099_I_2	0.759127		chr12:53954794_I	chr12:53991815	0.193395	0.017849
chr12:54003112_I	0.0301448		chr12:53954795_I	chr12:53991815	0.193395	0.017849
chr12:54003173_S	0.95773		chr12:53954812_I	chr12:53991815	0.963247	0.011438
chr12:54003187_S	1.73704e-09		chr12:53954813_S	chr12:53991815	1	0.002424
chr12:54003191_I	0.390707		chr12:53954885_S	chr12:53991815	1	0.001954
chr12:54003206_S	0.730445		chr12:53955061_S	chr12:53991815	1	0.000548
chr12:54003252_S	0.986117		chr12:53955206_S	chr12:53991815	1	0.000122
chr12:54003332_S	0.639826		chr12:53955301_S	chr12:53991815	0.532516	0.002622
chr12:54003424_S	0.507765		chr12:53955358_I	chr12:53991815	1	0.005479
chr12:54003529_S	0.376525		chr12:53955375_S	chr12:53991815	1	0.001696
chr12:54003536_S	0.557711		chr12:53955428_S	chr12:53991815	0.934369	0.00085
chr12:54003612_S	0.533572		chr12:53955457_S	chr12:53991815	0.188564	0.000326
chr12:54003614_S	0.0249452		chr12:53955581_S	chr12:53991815	0.120712	0.001626
chr12:54003617_S	0.969874		chr12:53955675_S	chr12:53991815	0.474951	0.00046
chr12:54003865_S	0.994826		chr12:53955688_S	chr12:53991815	1	3.7e-05
chr12:54004024_S	0.986172		chr12:53955804_I	chr12:53991815	1	0.003756
chr12:54004061_S	0.594731		chr12:53955810_S	chr12:53991815	0.650047	1.9e-05
chr12:54004665_S	0.171979		chr12:53955917_S	chr12:53991815	1	3e-05
chr12:54005391_S	0.571765		chr12:53955921_S	chr12:53991815	1	3e-05
chr12:54005590_S	0.110113		chr12:53955989_S	chr12:53991815	0.070477	0.000521
chr12:54005658_S	0.3866		chr12:53955995_I	chr12:53991815	1	0.00011
chr12:54005966_S	0.137039		chr12:53956025_S	chr12:53991815	1	7.8e-05
chr12:54006095_S	0.713363		chr12:53956083_S	chr12:53991815	1	3.6e-05
chr12:54006417_S	0.0135365		chr12:53956116_I	chr12:53991815	1	0.000768
chr12:54006444_S	1.00043e-08		chr12:53956117_S	chr12:53991815	1	0.001828
chr12:54006454_S	0.00300431		chr12:53956128_S	chr12:53991815	#NAME?	2.1e-05
chr12:54006497_S	0.93865		chr12:53956132_S	chr12:53991815	1	3e-05
chr12:54006669_S	0.533346		chr12:53956145_S	chr12:53991815	1	4.2e-05
chr12:54006735_S	0.308502		chr12:53956226_S	chr12:53991815	0.294514	0.006893
chr12:54006755_S	0.0453008		chr12:53956253_S	chr12:53991815	0.294514	0.006893
chr12:54006801_S	0.108508		chr12:53956396_S	chr12:53991815	1	0.001253
chr12:54007314_S	0.693166		chr12:53956628_S	chr12:53991815	0.294514	0.006894
chr12:54007547_S	1.87416e-08		chr12:53956687_S	chr12:53991815	0.877391	0.019868
chr12:54007634_I	0.216314		chr12:53956696_S	chr12:53991815	1	3e-05
chr12:54007783_S	0.882774		chr12:53956698_S	chr12:53991815	1	0.004769
chr12:54007825_S	0.262213		chr12:53956851_S	chr12:53991815	0.295112	0.006918
chr12:54007941_S	0.0133924		chr12:53956990_S	chr12:53991815	0.943855	0.002235
chr12:54008155_S	0.926574		chr12:53957040_S	chr12:53991815	1	0.000122
chr12:54008240_S	0.633206		chr12:53957057_S	chr12:53991815	1	3e-05
chr12:54008243_S	0.359781		chr12:53957286_S	chr12:53991815	1	0.004431
chr12:54008244_S	0.00781039		chr12:53957363_S	chr12:53991815	0.293917	0.00687
chr12:54008348_S	0.235981		chr12:53957567_S	chr12:53991815	1	0.000243
chr12:54008613_I	0.639692		chr12:53957584_S	chr12:53991815	0.293917	0.00687
chr12:54008653_S	0.774421		chr12:53957585_S	chr12:53991815	0.094842	0.001087
chr12:54008732_S	0.908674		chr12:53957592_I	chr12:53991815	0.0951	0.001094
chr12:54008825_I_0	0.452085		chr12:53957616_I	chr12:53991815	1	0.001068
chr12:54008825_I_1	0.839		chr12:53957633_S	chr12:53991815	1	0.000295
chr12:54008825_I_2	0.760953		chr12:53957719_S	chr12:53991815	0.914321	0.030464
chr12:54008825_I_3	0.0197341		chr12:53957770_S	chr12:53991815	0.299916	2.4e-05
chr12:54008825_I_4	0.00413379		chr12:53957773_S	chr12:53991815	1	3.5e-05
chr12:54008825_I_5	0.861334		chr12:53957803_S	chr12:53991815	1	0.003602
chr12:54008825_I_6	0.158		chr12:53957878_S	chr12:53991815	0.293917	0.00687
chr12:54008826_I_0	0.573393		chr12:53958012_S	chr12:53991815	0.293917	0.00687
chr12:54008826_I_1	0.563553		chr12:53958063_S	chr12:53991815	1	0.000737
chr12:54008826_I_2	0.443859		chr12:53958201_S	chr12:53991815	0.942817	0.011069
chr12:54008826_I_3	0.178958		chr12:53958226_S	chr12:53991815	1	6.1e-05
chr12:54008826_I_4	0.000104344		chr12:53958303_S	chr12:53991815	0.977803	0.003035
chr12:54008826_I_5	0.0864807		chr12:53958501_S	chr12:53991815	1	3.7e-05
chr12:54008826_I_6	0.1105		chr12:53958512_S	chr12:53991815	1	3.7e-05
chr12:54008835_S	0.18515		chr12:53958818_S	chr12:53991815	1	6.1e-05
chr12:54008836_S	0.0752846		chr12:53958842_S	chr12:53991815	0.374527	0.12753
chr12:54008839_S	0.700413		chr12:53958861_S	chr12:53991815	0.397213	0.131824
chr12:54008841_S	0.838651		chr12:53958972_S	chr12:53991815	1	7.4e-05
chr12:54009007_S	0.390472		chr12:53959052_S	chr12:53991815	0.034658	0.000282
chr12:54009024_I_0	4.05845e-21		chr12:53959060_S	chr12:53991815	1	0.000122
chr12:54009024_I_1	0.112714		chr12:53959078_S	chr12:53991815	0.439647	0.097168
chr12:54009024_I_2	0.916169		chr12:53959093_S	chr12:53991815	1	6.1e-05
chr12:54009024_I_5	0.41823		chr12:53959162_S	chr12:53991815	0.003759	5e-06
chr12:54009024_I_6	1.78479e-22		chr12:53959220_S	chr12:53991815	0.944732	0.009389
chr12:54009029_I	0.494675		chr12:53959278_S	chr12:53991815	1	3e-05
chr12:54009039_I	0.991475		chr12:53959318_S	chr12:53991815	0.091277	0.000853
chr12:54009056_I	0.734442		chr12:53959508_S	chr12:53991815	0.05398	1.2e-05
chr12:54009131_S	0.248431		chr12:53959642_S	chr12:53991815	0.638301	0.002243
chr12:54009399_S	0.00770224		chr12:53959739_S	chr12:53991815	0.324895	0.046383
chr12:54009605_S	0.704247		chr12:53959767_S	chr12:53991815	1	3.2e-05
chr12:54009757_S	0.943373		chr12:53959851_S	chr12:53991815	1	0.000609
chr12:54009968_S	0.657304		chr12:53959878_S	chr12:53991815	1	9.1e-05
chr12:54010130_S	0.115723		chr12:53960015_S	chr12:53991815	0.340579	0.051751
chr12:54010303_S	0.321731		chr12:53960042_S	chr12:53991815	1	3e-05
chr12:54010327_S	0.186019		chr12:53960062_S	chr12:53991815	0.920246	0.00204
chr12:54010349_I_0	0.810306		chr12:53960076_S	chr12:53991815	0.663462	0.01119
chr12:54010349_I_2	0.810318		chr12:53960096_S	chr12:53991815	0.340579	0.051746
chr12:54010350_S	0.810318		chr12:53960176_S	chr12:53991815	1	0.000737
chr12:54010628_S	0.325031		chr12:53960606_I	chr12:53991815	1	0.002042
chr12:54010886_S	0.212419		chr12:53960629_S	chr12:53991815	0.753686	0.006549
chr12:54011363_S	0.107801		chr12:53960685_S	chr12:53991815	1	0.00011
chr12:54011394_I	0.552746		chr12:53960912_S	chr12:53991815	1	0.001645
chr12:54011395_I_0	0.187617		chr12:53960925_S	chr12:53991815	#NAME?	2.8e-05
chr12:54011395_I_1	4.09105e-06		chr12:53960999_S	chr12:53991815	1	3.3e-05
chr12:54011395_I_2	0.918629		chr12:53961042_S	chr12:53991815	1	3e-05
chr12:54011395_I_3	0.657705		chr12:53961057_S	chr12:53991815	1	0.000368
chr12:54011395_I_5	0.0281688		chr12:53961425_S	chr12:53991815	0.352104	0.054354
chr12:54011404_S	0.194084		chr12:53961427_S	chr12:53991815	0.946523	0.01194
chr12:54011406_S	6.89047e-18		chr12:53961477_S	chr12:53991815	0.329873	0.043847
chr12:54011406_I_0	0.00161429		chr12:53961666_S	chr12:53991815	1	0.002582
chr12:54011406_I_1	0.87742		chr12:53961667_S	chr12:53991815	0.357713	0.055141
chr12:54011406_I_2	0.000910889		chr12:53961717_S	chr12:53991815	0.357595	0.055018
chr12:54011406_I_3	0.548982		chr12:53961858_S	chr12:53991815	1	0.000589
chr12:54011577_S	0.511293		chr12:53961924_S	chr12:53991815	0.352101	0.054309
chr12:54011615_S	0.46069		chr12:53962053_S	chr12:53991815	1	3e-05
chr12:54011867_S	0.0355677		chr12:53962098_S	chr12:53991815	1	0.002684
chr12:54011942_S	0.762352		chr12:53962299_S	chr12:53991815	0.260826	0.000672
chr12:54011948_S	0.145757		chr12:53962306_S	chr12:53991815	0.995118	0.01444
chr12:54012040_S	0.618409		chr12:53962497_S	chr12:53991815	1	0.000487
chr12:54012323_S	0.62957		chr12:53962605_S	chr12:53991815	0.357597	0.055061
chr12:54012338_I	1.98546e-05		chr12:53962667_I	chr12:53991815	0.329859	0.043812
chr12:54012339_I_0	2.0708e-09		chr12:53962703_I	chr12:53991815	0.352101	0.054317
chr12:54012339_I_1	0.444297		chr12:53962704_S	chr12:53991815	0.929993	0.001603
chr12:54012339_I_2	2.89521e-09		chr12:53962835_S	chr12:53991815	1	0.000958
chr12:54012340_S	1.05622e-08		chr12:53962864_I	chr12:53991815	1	0.000589
chr12:54012340_I_0	2.97586e-05		chr12:53963153_S	chr12:53991815	1	7.4e-05
chr12:54012340_I_1	0.00147726		chr12:53963185_S	chr12:53991815	1	3e-05
chr12:54012340_I_2	0.00128758		chr12:53963219_S	chr12:53991815	1	0.000182
chr12:54012340_I_3	0.46533		chr12:53963342_S	chr12:53991815	0.357597	0.055064
chr12:54012340_I_4	0.76458		chr12:53963414_S	chr12:53991815	0.330807	0.044152
chr12:54012351_I	0.635955		chr12:53963441_S	chr12:53991815	1	0.003602
chr12:54012441_S	0.294278		chr12:53963588_S	chr12:53991815	0.535951	0.001931
chr12:54012617_S	0.209249		chr12:53963711_S	chr12:53991815	0.35783	0.055099
chr12:54012626_I	0.177769		chr12:53963766_S	chr12:53991815	1	3e-05
chr12:54012693_S	0.265391		chr12:53963767_S	chr12:53991815	1	3.7e-05
chr12:54012732_S	0.525409		chr12:53963768_S	chr12:53991815	0.352136	0.054318
chr12:54013010_S	0.685804		chr12:53963780_S	chr12:53991815	1	0.001279
chr12:54013068_S	0.268396		chr12:53963786_S	chr12:53991815	1	7.4e-05
chr12:54013210_S	0.33655		chr12:53963826_S	chr12:53991815	1	0.001474
chr12:54013411_S	0.0553937		chr12:53963972_I	chr12:53991815	0.442918	0.062573
chr12:54013506_S	1.10991e-09		chr12:53964212_I_0	chr12:53991815	0.364995	0.058388
chr12:54013513_S	5.07724e-09		chr12:53964212_I_1	chr12:53991815	1	0.003455
chr12:54013536_S	0.420539		chr12:53964212_I_2	chr12:53991815	0.357483	0.05506
chr12:54013537_S	0.601236		chr12:53964237_I	chr12:53991815	1	3.7e-05
chr12:54013657_S	1.24218e-09		chr12:53964263_I	chr12:53991815	0.357749	0.055102
chr12:54013944_I_0	0.739692		chr12:53964388_S	chr12:53991815	1	2.4e-05
chr12:54013944_I_1	1.86739e-07		chr12:53964388_I	chr12:53991815	1	3e-05
chr12:54013944_I_2	0.689011		chr12:53964585_S	chr12:53991815	1	3.4e-05
chr12:54013944_I_3	0.0167438		chr12:53964591_S	chr12:53991815	1	0.002409
chr12:54013944_I_4	0.00770437		chr12:53964628_S	chr12:53991815	1	0.000365
chr12:54013944_I_5	0.0813855		chr12:53964630_S	chr12:53991815	1	0.000822
chr12:54013944_I_6	0.00144983		chr12:53964844_I	chr12:53991815	0.700333	0.012795
chr12:54013970_I	0.706929		chr12:53964847_S	chr12:53991815	1	6.1e-05
chr12:54013980_I	0.00443848		chr12:53965226_S	chr12:53991815	1	9.1e-05
chr12:54013981_I	0.00780336		chr12:53965290_S	chr12:53991815	0.352317	0.054379
chr12:54013985_I	1.47811e-08		chr12:53965291_I	chr12:53991815	1	0.000184
chr12:54013987_I	0.913001		chr12:53965436_S	chr12:53991815	0.352317	0.054383
chr12:54013988_I	0.00962635		chr12:53965603_S	chr12:53991815	0.352317	0.054379
chr12:54013990_I_0	0.00495116		chr12:53965740_I	chr12:53991815	0.931749	0.054868
chr12:54013990_I_1	1.67828e-05		chr12:53965753_S	chr12:53991815	0.835384	0.020489
chr12:54013990_I_2	0.0599991		chr12:53965764_S	chr12:53991815	1	0.001327
chr12:54013992_I	0.242507		chr12:53965832_S	chr12:53991815	0.977409	0.005976
chr12:54013993_I_0	0.00229264		chr12:53966162_S	chr12:53991815	0.625541	0.014183
chr12:54013993_I_1	0.00323624		chr12:53966170_I	chr12:53991815	0.045533	0
chr12:54013994_I_0	0.000129575		chr12:53966224_S	chr12:53991815	0.299925	1e-06
chr12:54013994_I_1	0.0197655		chr12:53966230_S	chr12:53991815	0.192456	4.4e-05
chr12:54013994_I_2	0.0010107		chr12:53966234_S	chr12:53991815	1	2.6e-05
chr12:54013995_S	0.424398		chr12:53966235_S	chr12:53991815	0.222236	2.9e-05
chr12:54013995_I_0	0.0270978		chr12:53966240_S	chr12:53991815	1	7.4e-05
chr12:54013995_I_1	0.000186748		chr12:53966241_S	chr12:53991815	#NAME?	3e-05
chr12:54013995_I_2	0.304903		chr12:53966264_S	chr12:53991815	0.36354	2.2e-05
chr12:54013995_I_4	0.863629		chr12:53966274_S	chr12:53991815	1	9.2e-05
chr12:54013997_I_0	0.0754433		chr12:53966314_S	chr12:53991815	0.681873	0.000129
chr12:54013997_I_2	0.105608		chr12:53966368_S	chr12:53991815	0.575792	0.00011
chr12:54013997_I_3	0.785047		chr12:53966448_S	chr12:53991815	0.352317	0.054383
chr12:54013997_I_4	0.000131837		chr12:53966481_S	chr12:53991815	1	6.1e-05
chr12:54013997_I_5	0.477083		chr12:53966645_S	chr12:53991815	0.104659	4.6e-05
chr12:54013997_I_6	0.074886		chr12:53966828_I	chr12:53991815	0.104659	4.6e-05
chr12:54013999_I	0.464166		chr12:53966935_S	chr12:53991815	1	0.000147
chr12:54014000_S	0.528292		chr12:53966943_S	chr12:53991815	1	0.007112
chr12:54014000_I_0	0.19516		chr12:53967210_S	chr12:53991815	0.33009	0.043875
chr12:54014000_I_1	0.00168516		chr12:53967409_I	chr12:53991815	1	6.1e-05
chr12:54014000_I_2	5.56268e-05		chr12:53968051_S	chr12:53991815	0.104659	4.6e-05
chr12:54014000_I_3	5.93717e-05		chr12:53968410_S	chr12:53991815	0.35614	0.054404
chr12:54014000_I_4	0.160893		chr12:53968551_S	chr12:53991815	1	0.001035
chr12:54014000_I_5	0.0668207		chr12:53968586_S	chr12:53991815	1	0.001035
chr12:54014000_I_6	0.76037		chr12:53968648_S	chr12:53991815	1	3e-05
chr12:54014002_S	0.589621		chr12:53968801_I	chr12:53991815	0.332274	0.044668
chr12:54014002_I_0	0.0368469		chr12:53968802_S	chr12:53991815	1	6.5e-05
chr12:54014002_I_1	0.0183639		chr12:53968810_S	chr12:53991815	0.649943	6.4e-05
chr12:54014002_I_2	0.00302288		chr12:53968811_S	chr12:53991815	1	0.001157
chr12:54014002_I_3	0.000686678		chr12:53968816_S	chr12:53991815	0.045306	1e-06
chr12:54014002_I_4	0.318992		chr12:53968956_S	chr12:53991815	0.993315	0.021199
chr12:54014002_I_5	0.0854756		chr12:53969131_S	chr12:53991815	0.946523	0.011941
chr12:54014002_I_6	0.359951		chr12:53969201_S	chr12:53991815	1	6.1e-05
chr12:54014004_I_0	0.147242		chr12:53969246_S	chr12:53991815	1	0.001492
chr12:54014004_I_1	0.285024		chr12:53969266_S	chr12:53991815	1	0.000822
chr12:54014004_I_2	0.0332009		chr12:53969411_S	chr12:53991815	1	0.000335
chr12:54014004_I_3	0.0490387		chr12:53969453_S	chr12:53991815	1	9.1e-05
chr12:54014004_I_4	0.00269318		chr12:53969472_S_0	chr12:53991815	0.681844	0.000103
chr12:54014004_I_5	8.56208e-15		chr12:53969472_S_1	chr12:53991815	1	3e-05
chr12:54014004_I_6	0.005336		chr12:53969472_S_2	chr12:53991815	1	0.000184
chr12:54014005_I_0	5.21295e-11		chr12:53969523_S	chr12:53991815	0.977542	0.002998
chr12:54014005_I_1	0.101863		chr12:53969716_S	chr12:53991815	0.946523	0.011941
chr12:54014005_I_2	4.13998e-12		chr12:53969806_S	chr12:53991815	0.845068	0.00266
chr12:54014005_I_3	0.0818511		chr12:53969821_S	chr12:53991815	1	3e-05
chr12:54014005_I_4	0.614218		chr12:53969923_S	chr12:53991815	1	0.00195
chr12:54014006_S	0.228214		chr12:53969934_S	chr12:53991815	1	0.002287
chr12:54014006_I	2.32202e-05		chr12:53970123_S	chr12:53991815	1	9.1e-05
chr12:54014007_S	0.277677		chr12:53970160_S	chr12:53991815	1	0.00011
chr12:54014007_I	0.205304		chr12:53970233_S	chr12:53991815	1	0.002582
chr12:54014008_S	0.177537		chr12:53970436_S	chr12:53991815	1	4e-05
chr12:54014008_I_0	5.64284e-05		chr12:53970494_S	chr12:53991815	1	0.00081
chr12:54014008_I_1	8.36041e-05		chr12:53970580_I	chr12:53991815	0.330465	0.043989
chr12:54014008_I_2	0.000603448		chr12:53970806_S	chr12:53991815	1	0.001511
chr12:54014008_I_3	0.0097987		chr12:53971265_S	chr12:53991815	1	0.000152
chr12:54014008_I_4	0.00225979		chr12:53971452_S	chr12:53991815	0.356294	0.054449
chr12:54014008_I_6	0.460812		chr12:53971491_S	chr12:53991815	0.350799	0.053703
chr12:54014009_S	0.324542		chr12:53971504_I	chr12:53991815	1	3e-05
chr12:54014009_I_0	7.42705e-08		chr12:53971545_S	chr12:53991815	1	0.000152
chr12:54014009_I_1	0.0853429		chr12:53971548_S	chr12:53991815	1	0.000921
chr12:54014009_I_2	0.94301		chr12:53971751_S	chr12:53991815	0.356294	0.054449
chr12:54014009_I_3	1.25229e-05		chr12:53971799_S	chr12:53991815	1	0.000152
chr12:54014009_I_4	0.00268703		chr12:53971821_S	chr12:53991815	0.350799	0.053703
chr12:54014009_I_5	0.214602		chr12:53971883_S	chr12:53991815	1	7.4e-05
chr12:54014009_I_6	0.198349		chr12:53971946_S	chr12:53991815	1	0.002176
chr12:54014010_I	9.724e-07		chr12:53972003_S	chr12:53991815	1	9.2e-05
chr12:54014011_I	1.84424e-06		chr12:53972028_S	chr12:53991815	1	3e-05
chr12:54014012_I	0.00659318		chr12:53972141_S	chr12:53991815	1	0.000184
chr12:54014013_I_0	7.74463e-05		chr12:53972162_S	chr12:53991815	1	6.1e-05
chr12:54014013_I_1	0.493852		chr12:53972180_S	chr12:53991815	1	0.002176
chr12:54014013_I_2	3.67226e-05		chr12:53972287_S	chr12:53991815	1	6.1e-05
chr12:54014015_I_0	6.83343e-07		chr12:53972415_S	chr12:53991815	1	0.00225
chr12:54014015_I_3	2.29001e-06		chr12:53972420_S	chr12:53991815	1	0.000152
chr12:54014017_S	0.456016		chr12:53972489_I	chr12:53991815	0.607154	0.045088
chr12:54014017_I	0.00343446		chr12:53972586_S	chr12:53991815	1	0.000517
chr12:54014019_I	0.110986		chr12:53972601_S	chr12:53991815	1	0.000774
chr12:54014020_I	0.543516		chr12:53972895_S	chr12:53991815	0.158129	8e-06
chr12:54014021_I	0.111356		chr12:53972902_S	chr12:53991815	0.079033	5e-06
chr12:54014026_S	0.344092		chr12:53972907_S	chr12:53991815	0.032396	5e-06
chr12:54014031_S	0.145579		chr12:53972912_S	chr12:53991815	0.00511	0
chr12:54014031_I_0	0.000151602		chr12:53972917_S	chr12:53991815	0.167072	0.000132
chr12:54014031_I_1	0.0229228		chr12:53972919_S	chr12:53991815	1	0.00073
chr12:54014031_I_2	0.0200522		chr12:53972926_S	chr12:53991815	1	1.5e-05
chr12:54014033_S	3.04044e-08		chr12:53972945_S	chr12:53991815	1	8.3e-05
chr12:54014035_I_0	1.99889e-05		chr12:53972960_S	chr12:53991815	#NAME?	1.1e-05
chr12:54014035_I_1	0.196619		chr12:53972962_S	chr12:53991815	#NAME?	3e-05
chr12:54014035_I_2	6.6867e-12		chr12:53973014_S	chr12:53991815	1	0.000883
chr12:54014035_I_3	0.63835		chr12:53973042_I	chr12:53991815	1	0.004286
chr12:54014035_I_4	0.256883		chr12:53973056_I	chr12:53991815	1	0.000395
chr12:54014035_I_5	0.59833		chr12:53973095_S	chr12:53991815	1	3.7e-05
chr12:54014035_I_6	0.00285165		chr12:53973136_S	chr12:53991815	1	7.4e-05
chr12:54014037_I	0.0256008		chr12:53973229_S	chr12:53991815	1	0.001622
chr12:54014045_S	0.495096		chr12:53973235_S	chr12:53991815	1	0.014735
chr12:54014049_S	0.317309		chr12:53973507_S	chr12:53991815	1	2.7e-05
chr12:54014056_S	0.360225		chr12:53973526_S	chr12:53991815	1	0.001553
chr12:54014076_S	0.188276		chr12:53973618_S	chr12:53991815	1	1.9e-05
chr12:54014228_S	0.751441		chr12:53973623_S	chr12:53991815	1	6e-05
chr12:54014230_S	0.93791		chr12:53973629_S	chr12:53991815	1	3e-05
chr12:54014251_S	0.288757		chr12:53973701_S	chr12:53991815	1	0.000258
chr12:54014308_S	0.603115		chr12:53973829_S	chr12:53991815	#NAME?	7e-05
chr12:54014418_S	0.942485		chr12:53973844_I	chr12:53991815	1	0.0007
chr12:54014479_S	0.974565		chr12:53973906_S	chr12:53991815	0.60718	0.045099
chr12:54014609_S	0.397016		chr12:53973938_S	chr12:53991815	1	0.003572
chr12:54014673_S	0.522575		chr12:53973951_S	chr12:53991815	1	9.1e-05
chr12:54014745_S	0.726892		chr12:53974015_S	chr12:53991815	1	3e-05
chr12:54014896_S	0.953919		chr12:53974034_S	chr12:53991815	1	0.000669
chr12:54015151_I	0.489621		chr12:53974134_S	chr12:53991815	1	7.4e-05
chr12:54015286_S	0.197586		chr12:53974283_S	chr12:53991815	1	0.000118
chr12:54015345_S	0.850953		chr12:53974304_S	chr12:53991815	#NAME?	7.6e-05
chr12:54015481_I	0.749447		chr12:53974306_S	chr12:53991815	0.006958	1.2e-05
chr12:54016223_I_0	2.24871e-21		chr12:53974314_S	chr12:53991815	0.015376	7.7e-05
chr12:54016223_I_2	2.24871e-21		chr12:53974319_S	chr12:53991815	0.040496	2.1e-05
chr12:54016355_I_0	0.000185177		chr12:53974324_S	chr12:53991815	0.008982	1.7e-05
chr12:54016355_I_1	0.000540349		chr12:53974327_S	chr12:53991815	0.035756	6.4e-05
chr12:54016355_I_2	0.847805		chr12:53974333_S	chr12:53991815	1	1.6e-05
chr12:54016355_I_3	0.185288		chr12:53974337_S	chr12:53991815	0.107491	1.5e-05
chr12:54016355_I_5	0.303035		chr12:53974342_S	chr12:53991815	#NAME?	1.4e-05
chr12:54016479_S	0.651885		chr12:53974367_S	chr12:53991815	#NAME?	7.4e-05
chr12:54016480_S	0.641918		chr12:53974374_S	chr12:53991815	1	0.000153
chr12:54016628_S	0.636365		chr12:53974385_S	chr12:53991815	0.151614	1.9e-05
chr12:54016700_S	0.860921		chr12:53974469_S	chr12:53991815	1	0.000479
chr12:54016971_S	0.169128		chr12:53974471_S	chr12:53991815	1	0.000669
chr12:54016997_S	0.054085		chr12:53974586_S	chr12:53991815	1	1.8e-05
chr12:54017382_S	0.746296		chr12:53974651_S	chr12:53991815	1	6.1e-05
chr12:54017457_I	0.123884		chr12:53974675_S	chr12:53991815	1	3e-05
chr12:54017602_S	0.651861		chr12:53974760_S	chr12:53991815	1	0.000852
chr12:54017651_S	0.567252		chr12:53974842_S	chr12:53991815	0.553228	0.00053
chr12:54017812_S	0.177485		chr12:53974923_S	chr12:53991815	0.124839	6e-06
chr12:54018006_S_0	0.970091		chr12:53974947_S	chr12:53991815	1	7.4e-05
chr12:54018006_S_1	0.564729		chr12:53974954_S	chr12:53991815	0.258207	1e-06
chr12:54018006_S_2	0.984701		chr12:53974965_S	chr12:53991815	0.407656	0.000199
chr12:54018136_S	0.435652		chr12:53974971_S	chr12:53991815	1	7.7e-05
chr12:54018248_S	0.195614		chr12:53974973_S	chr12:53991815	0.100124	2.3e-05
chr12:54018314_S	0.308175		chr12:53974984_S	chr12:53991815	0.05432	0.000279
chr12:54018318_S	0.315679		chr12:53974989_S	chr12:53991815	0.045484	8e-06
chr12:54018646_S	0.662522		chr12:53975011_S	chr12:53991815	0.099906	4e-06
chr12:54018690_S	0.916984		chr12:53975146_S	chr12:53991815	1	6.1e-05
chr12:54018721_I	0.0264655		chr12:53975148_S	chr12:53991815	#NAME?	5e-06
chr12:54018809_S	0.26833		chr12:53975167_S	chr12:53991815	1	0.000116
chr12:54018846_S	0.125504		chr12:53975172_S	chr12:53991815	0.474865	0
chr12:54018874_S	0.125504		chr12:53975176_S	chr12:53991815	1	7.7e-05
chr12:54019117_S	0.814455		chr12:53975192_S	chr12:53991815	#NAME?	4.7e-05
chr12:54019177_S	0.155523		chr12:53975227_S	chr12:53991815	1	0.000152
chr12:54019178_S	0.145691		chr12:53975249_S	chr12:53991815	1	9.3e-05
chr12:54019185_S	0.653753		chr12:53975389_S	chr12:53991815	1	0.000958
chr12:54019188_S_0	0.612029		chr12:53975615_S	chr12:53991815	1	0.000122
chr12:54019188_S_1	0.786461		chr12:53975732_S	chr12:53991815	1	0.000626
chr12:54019188_S_2	0.555013		chr12:53975773_S	chr12:53991815	1	9.1e-05
chr12:54019369_S	0.622575		chr12:53975916_S	chr12:53991815	1	0.000258
chr12:54019666_S	0.768635		chr12:53975934_S	chr12:53991815	1	3.7e-05
chr12:54019972_S	0.741226		chr12:53975976_S	chr12:53991815	1	0.007448
chr12:54019996_S	0.865162		chr12:53976041_S	chr12:53991815	1	0.000639
chr12:54020078_S	0.715621		chr12:53976123_S_0	chr12:53991815	0.299958	2.7e-05
chr12:54020376_S	0.243588		chr12:53976123_S_1	chr12:53991815	#NAME?	0.000101
chr12:54020687_I	0.101065		chr12:53976123_S_2	chr12:53991815	0.299824	0
chr12:54020732_S	0.793099		chr12:53976127_I_0	chr12:53991815	0.368547	0.106802
chr12:54021316_S	0.054926		chr12:53976127_I_1	chr12:53991815	0.885537	0.007933
chr12:54021326_S	0.67129		chr12:53976127_I_2	chr12:53991815	0.565052	0.00954
chr12:54021496_S	0.14046		chr12:53976127_I_3	chr12:53991815	0.482733	0.045044
chr12:54021593_S	0.629974		chr12:53976127_I_4	chr12:53991815	0.425157	0.046531
chr12:54021615_S	0.888341		chr12:53976127_I_5	chr12:53991815	0.510877	0.004899
chr12:54022124_S	0.250017		chr12:53976127_I_6	chr12:53991815	0.821651	0.010682
chr12:54022182_S	0.675506		chr12:53976144_S	chr12:53991815	0.494794	0.000358
chr12:54022394_S	0.86374		chr12:53976164_S	chr12:53991815	0.04571	7.8e-05
chr12:54022567_S	0.564741		chr12:53976178_S	chr12:53991815	0.045533	0
chr12:54022885_S	0.766211		chr12:53976181_S	chr12:53991815	1	2e-05
chr12:54022940_I	0.193971		chr12:53976195_S	chr12:53991815	#NAME?	6e-05
chr12:54023033_S_0	0.445136		chr12:53976275_S	chr12:53991815	1	7.4e-05
chr12:54023033_S_1	0.445147		chr12:53976306_S	chr12:53991815	#NAME?	6.3e-05
chr12:54023043_S	0.260332		chr12:53976324_S	chr12:53991815	0.309375	0.035805
chr12:54023056_S	0.556479		chr12:53976486_S	chr12:53991815	0.309375	0.035805
chr12:54023104_S	0.0671182		chr12:53976491_I	chr12:53991815	1	3.7e-05
chr12:54023193_S	0.0559782		chr12:53976492_S	chr12:53991815	1	3.8e-05
chr12:54023257_S	0.601291		chr12:53976510_I	chr12:53991815	1	0.000147
chr12:54023432_S	0.327725		chr12:53976698_S	chr12:53991815	1	3e-05
chr12:54023475_S	0.0179282		chr12:53976778_S	chr12:53991815	1	0.000974
chr12:54023741_S	2.56838e-15		chr12:53976853_S	chr12:53991815	#NAME?	0.000137
chr12:54023781_S	0.527696		chr12:53976853_I_0	chr12:53991815	0.101223	0.000207
chr12:54023792_S	9.9834e-15		chr12:53976853_I_1	chr12:53991815	1	6.3e-05
chr12:54023874_S	0.179619		chr12:53976853_I_2	chr12:53991815	0.682686	0.005394
chr12:54023951_S	0.253677		chr12:53976853_I_3	chr12:53991815	0.363576	0.000119
chr12:54023977_S	0.457204		chr12:53976853_I_4	chr12:53991815	0.484327	0.00444
chr12:54024151_S	0.194348		chr12:53976867_I	chr12:53991815	0.603896	0.002005
chr12:54024272_S	0.520578		chr12:53976868_S	chr12:53991815	0.068607	0.00065
chr12:54024359_S	5.60004e-15		chr12:53976870_S	chr12:53991815	0.000659	0
chr12:54024379_I	0.707052		chr12:53976872_S	chr12:53991815	1	0.00025
chr12:54024382_S	2.1267e-14		chr12:53976873_S	chr12:53991815	0.307032	0.035142
chr12:54024600_S	0.136578		chr12:53976897_S	chr12:53991815	1	2.3e-05
chr12:54024811_S	0.335971		chr12:53977238_S	chr12:53991815	1	6.1e-05
chr12:54024816_S	0.681007		chr12:53977473_S	chr12:53991815	1	0.000944
chr12:54024864_S_0	0.49882		chr12:53977612_S	chr12:53991815	0.309375	0.035806
chr12:54024864_S_1	0.633796		chr12:53977730_S	chr12:53991815	1	3.7e-05
chr12:54024864_S_2	0.629873		chr12:53977737_S	chr12:53991815	0.901001	0.007409
chr12:54025073_S	1.79428e-11		chr12:53977738_I	chr12:53991815	0.309375	0.035804
chr12:54025136_S	2.19728e-15		chr12:53977782_S	chr12:53991815	1	0.002767
chr12:54025354_S	0.0236279		chr12:53978087_S	chr12:53991815	0.309486	0.035804
chr12:54025431_S	0.0133246		chr12:53978117_S	chr12:53991815	1	0.00011
chr12:54025518_S	0.0371935		chr12:53978157_S	chr12:53991815	1	0.000152
chr12:54025527_I_0	0.622208		chr12:53978318_S	chr12:53991815	1	0.001363
chr12:54025527_I_1	0.25968		chr12:53978443_S	chr12:53991815	#NAME?	9.5e-05
chr12:54025527_I_2	0.467047		chr12:53978448_S	chr12:53991815	1	0.000123
chr12:54025528_S	0.616224		chr12:53978459_S	chr12:53991815	0.182222	0.000298
chr12:54025529_S	0.183735		chr12:53978464_S	chr12:53991815	0.183598	0.001282
chr12:54025530_S_0	0.33382		chr12:53978466_I	chr12:53991815	0.407864	0.000127
chr12:54025530_S_1	0.353028		chr12:53978467_S	chr12:53991815	0.220462	0.000123
chr12:54025530_S_2	0.755228		chr12:53978467_I_0	chr12:53991815	0.004546	3e-06
chr12:54025534_I	7.3766e-07		chr12:53978467_I_1	chr12:53991815	0.367294	0.0003
chr12:54025535_I	1.27649e-05		chr12:53978467_I_2	chr12:53991815	0.317914	0.000187
chr12:54025536_I	0.601842		chr12:53978468_I_0	chr12:53991815	0.237799	0.000647
chr12:54025538_I_1	4.76722e-13		chr12:53978468_I_1	chr12:53991815	0.246664	0.00067
chr12:54025538_I_2	4.71658e-13		chr12:53978468_I_2	chr12:53991815	0.363366	0
chr12:54025748_S	0.122336		chr12:53978469_S	chr12:53991815	0.014043	2.9e-05
chr12:54025837_S	0.178839		chr12:53978469_I_0	chr12:53991815	0.041101	0.00059
chr12:54025941_S	0.794989		chr12:53978469_I_1	chr12:53991815	0.076439	0.000377
chr12:54025960_S	0.895142		chr12:53978469_I_2	chr12:53991815	0.092813	0.000272
chr12:54026126_S	6.49207e-15		chr12:53978469_I_3	chr12:53991815	0.165447	0.000515
chr12:54026314_S	5.48346e-15		chr12:53978469_I_4	chr12:53991815	0.122703	0.003037
chr12:54026411_S	0.0101242		chr12:53978469_I_5	chr12:53991815	0.085855	6.4e-05
chr12:54026428_S	0.691422		chr12:53978469_I_6	chr12:53991815	0.101389	0.000656
chr12:54026853_S	0.666172		chr12:53978470_I	chr12:53991815	0.016191	3.2e-05
chr12:54026936_I_0	9.79416e-05		chr12:53978471_I	chr12:53991815	0.039469	0.000384
chr12:54026936_I_1	2.95475e-05		chr12:53978472_I	chr12:53991815	0.025104	0.000263
chr12:54026938_I	0.104401		chr12:53978473_S	chr12:53991815	0.002034	0
chr12:54026939_S	0.335348		chr12:53978473_I_0	chr12:53991815	0.063895	0.002427
chr12:54026944_S_0	0.70453		chr12:53978473_I_1	chr12:53991815	0.350283	0.000204
chr12:54026944_S_3	0.704522		chr12:53978473_I_2	chr12:53991815	0.010374	4e-06
chr12:54026946_I	0.537845		chr12:53978473_I_3	chr12:53991815	0.068576	0.002165
chr12:54026953_S	0.778368		chr12:53978473_I_4	chr12:53991815	0.141774	0.000492
chr12:54026962_I	0.00310357		chr12:53978473_I_5	chr12:53991815	0.148908	0.000763
chr12:54026964_I_0	0.569029		chr12:53978476_I	chr12:53991815	0.045556	1e-06
chr12:54026964_I_1	2.90431e-08		chr12:53978477_I	chr12:53991815	0.074731	0.004624
chr12:54026964_I_2	3.47908e-06		chr12:53978478_S	chr12:53991815	0.03103	0.000886
chr12:54026964_I_3	0.0151041		chr12:53978478_I_0	chr12:53991815	0.132527	0.009402
chr12:54026964_I_4	0.631068		chr12:53978478_I_1	chr12:53991815	0.132178	0.009366
chr12:54026965_I	0.0861211		chr12:53978478_I_2	chr12:53991815	#NAME?	0.000133
chr12:54026971_I	0.200474		chr12:53978479_I_0	chr12:53991815	0.068234	0.004065
chr12:54026975_I	2.80941e-05		chr12:53978479_I_1	chr12:53991815	1	0.005777
chr12:54026976_S	9.77986e-05		chr12:53978479_I_2	chr12:53991815	1	0.000155
chr12:54026976_I_0	5.62621e-12		chr12:53978479_I_3	chr12:53991815	0.054796	0.002652
chr12:54026976_I_1	0.171494		chr12:53978481_I	chr12:53991815	0.048692	0.001801
chr12:54026976_I_2	8.65654e-15		chr12:53978486_S	chr12:53991815	0.136931	8.7e-05
chr12:54026976_I_3	1		chr12:53978489_S	chr12:53991815	1	0.000396
chr12:54026976_I_5	0.224502		chr12:53978579_S	chr12:53991815	1	0.000184
chr12:54026992_S	1.97416e-15		chr12:53978636_S	chr12:53991815	0.309375	0.035806
chr12:54027088_S	0.300041		chr12:53978681_S	chr12:53991815	0.309138	0.035733
chr12:54027125_S	0.876341		chr12:53978879_S	chr12:53991815	1	0.001437
chr12:54027386_S	0.77194		chr12:53978965_S	chr12:53991815	0.946523	0.011941
chr12:54027471_S	0.178783		chr12:53979050_S	chr12:53991815	0.099457	1e-06
chr12:54027640_I	4.12054e-14		chr12:53979062_S	chr12:53991815	#NAME?	1.9e-05
chr12:54027646_S	0.972864		chr12:53979120_S	chr12:53991815	0.549959	0.000129
chr12:54027692_S	1.50454e-14		chr12:53979178_S	chr12:53991815	1	0.007112
chr12:54027747_S	0.616612		chr12:53979222_S	chr12:53991815	0.994057	0.061723
chr12:54027831_S	0.249623		chr12:53979261_S	chr12:53991815	0.946523	0.011941
chr12:54027863_S	0.546686		chr12:53979305_I	chr12:53991815	0.946523	0.011941
chr12:54027920_S	0.600467		chr12:53979316_S	chr12:53991815	0.15993	0
chr12:54028026_S	6.01135e-14		chr12:53979316_I_0	chr12:53991815	0.033033	2e-06
chr12:54028246_I_0	4.09215e-05		chr12:53979316_I_1	chr12:53991815	0.399464	0.000129
chr12:54028246_I_1	0.00104838		chr12:53979316_I_2	chr12:53991815	0.053224	1.7e-05
chr12:54028246_I_2	9.05258e-13		chr12:53979333_S	chr12:53991815	0.946399	0.01191
chr12:54028246_I_3	0.0308397		chr12:53979340_S	chr12:53991815	0.045443	3e-06
chr12:54028246_I_5	0.0149817		chr12:53979353_S	chr12:53991815	1	6.8e-05
chr12:54028259_I	1.06631e-11		chr12:53979365_S	chr12:53991815	#NAME?	2.8e-05
chr12:54028261_I_0	6.34152e-14		chr12:53979449_S	chr12:53991815	1	0.000258
chr12:54028261_I_1	4.25702e-14		chr12:53979486_S	chr12:53991815	0.946523	0.011941
chr12:54028263_I	3.0312e-14		chr12:53979602_S	chr12:53991815	1	3.9e-05
chr12:54028265_I_0	6.28202e-14		chr12:53979605_S	chr12:53991815	0.946523	0.011941
chr12:54028265_I_1	1.37946e-13		chr12:53979632_S	chr12:53991815	0.213568	2e-06
chr12:54028265_I_2	0.32723		chr12:53979655_I_0	chr12:53991815	0.076159	0.000709
chr12:54028267_I_0	1.27101e-10		chr12:53979655_I_1	chr12:53991815	0.713437	0.037675
chr12:54028267_I_1	0.0737323		chr12:53979655_I_2	chr12:53991815	0.048528	0.000146
chr12:54028267_I_2	3.62437e-14		chr12:53979655_I_3	chr12:53991815	0.40869	0.004537
chr12:54028267_I_3	0.793146		chr12:53979655_I_4	chr12:53991815	0.466334	0.006161
chr12:54028267_I_4	0.0245931		chr12:53979655_I_5	chr12:53991815	0.21816	0.013885
chr12:54028267_I_5	0.567224		chr12:53979655_I_6	chr12:53991815	0.018999	0.000244
chr12:54028268_I_0	0.0375161		chr12:53979684_I	chr12:53991815	0.708993	0.036429
chr12:54028268_I_1	0.752362		chr12:53979686_I	chr12:53991815	0.707991	0.036296
chr12:54028268_I_2	0.012785		chr12:53979688_I	chr12:53991815	0.666949	0.035398
chr12:54028271_S	0.0469101		chr12:53979693_S	chr12:53991815	1	0.002684
chr12:54028274_S	0.579879		chr12:53979693_I	chr12:53991815	0.329603	0.01461
chr12:54028345_I	0.0331344		chr12:53979695_I	chr12:53991815	0.030179	0.000185
chr12:54028571_S	0.665526		chr12:53979702_S	chr12:53991815	0.958855	0.001789
chr12:54028695_S	0.0404531		chr12:53979796_S	chr12:53991815	1	3e-05
chr12:54028720_S	0.28769		chr12:53979959_S	chr12:53991815	0.923249	0.007881
chr12:54028941_S	0.0835431		chr12:53980079_S	chr12:53991815	1	0.002409
chr12:54029048_S	0.0453937		chr12:53980421_S	chr12:53991815	1	3e-05
chr12:54029093_S	0.859327		chr12:53980496_S	chr12:53991815	0.045533	0
chr12:54029154_S	0.0830149		chr12:53980607_S	chr12:53991815	#NAME?	3.7e-05
chr12:54029403_S	0.376773		chr12:53980620_S	chr12:53991815	0.045556	3.5e-05
chr12:54029410_I	0.537488		chr12:53980627_S	chr12:53991815	1	0
chr12:54029411_S	0.370113		chr12:53980653_S	chr12:53991815	0.265734	3e-05
chr12:54029411_I_0	1.67021e-05		chr12:53980658_S	chr12:53991815	1	0.000182
chr12:54029411_I_1	0.411041		chr12:53980695_S	chr12:53991815	1	3e-05
chr12:54029411_I_2	0.000195607		chr12:53980697_S	chr12:53991815	1	3.3e-05
chr12:54029411_I_4	0.000975975		chr12:53980700_S	chr12:53991815	0.124821	1e-06
chr12:54029411_I_5	0.361993		chr12:53980792_S	chr12:53991815	1	3.7e-05
chr12:54029413_S	0.144595		chr12:53980878_S	chr12:53991815	1	3e-05
chr12:54029418_I	0.251057		chr12:53980942_S	chr12:53991815	1	6.1e-05
chr12:54029419_I_0	0.464019		chr12:53981037_S	chr12:53991815	0.485677	0.047582
chr12:54029419_I_1	0.463888		chr12:53981122_S	chr12:53991815	1	0.007112
chr12:54029468_S	0.616734		chr12:53981126_S	chr12:53991815	1	0.000487
chr12:54029779_S	0.913974		chr12:53981221_S	chr12:53991815	1	6.1e-05
chr12:54029782_S	0.923321		chr12:53981659_S	chr12:53991815	1	3e-05
chr12:54030120_S	0.804076		chr12:53981704_S	chr12:53991815	1	7.4e-05
chr12:54030123_S	0.916696		chr12:53981848_S	chr12:53991815	1	0.000243
chr12:54030229_S	0.838769		chr12:53981897_S	chr12:53991815	1	3e-05
chr12:54030311_S	0.0457105		chr12:53982126_S	chr12:53991815	1	0.007357
chr12:54030317_S	0.00198319		chr12:53982226_S	chr12:53991815	0.087317	1.6e-05
chr12:54030339_S	6.99559e-15		chr12:53982231_S	chr12:53991815	1	0.000147
chr12:54030342_S	0.597341		chr12:53982243_S	chr12:53991815	1	0.001462
chr12:54030472_S	0.0323241		chr12:53982276_S	chr12:53991815	0.652487	0.003633
chr12:54030489_S	0.746233		chr12:53982277_S	chr12:53991815	1	9.1e-05
chr12:54030947_S	1.49088e-14		chr12:53982320_S	chr12:53991815	0.967373	0.024771
chr12:54031088_S	4.39008e-14		chr12:53982344_S	chr12:53991815	1	9.1e-05
chr12:54031195_S	0.85571		chr12:53982480_S	chr12:53991815	0.365775	0.052714
chr12:54031216_S	3.22356e-14		chr12:53982721_S	chr12:53991815	1	0.001157
chr12:54031235_S	0.510016		chr12:53982780_S	chr12:53991815	0.344928	0.044483
chr12:54031401_S	0.28302		chr12:53982864_S	chr12:53991815	1	5.8e-05
chr12:54031687_S	6.9509e-15		chr12:53982969_S	chr12:53991815	0.299855	0
chr12:54031740_S	0.255922		chr12:53983001_S	chr12:53991815	1	7.3e-05
chr12:54031773_S	0.178721		chr12:53983003_S	chr12:53991815	0.299777	1.3e-05
chr12:54031774_S	0.178721		chr12:53983005_S	chr12:53991815	0.077243	7.4e-05
chr12:54031867_S	0.335958		chr12:53983005_I_0	chr12:53991815	0.284019	0
chr12:54031886_S	0.991298		chr12:53983005_I_1	chr12:53991815	0.454539	0
chr12:54032365_S	0.571865		chr12:53983005_I_2	chr12:53991815	0.151588	1e-06
chr12:54032575_S	0.212925		chr12:53983025_S_0	chr12:53991815	0.216883	0.000268
chr12:54032737_S	0.0465035		chr12:53983025_S_1	chr12:53991815	1	8e-05
chr12:54032742_S	0.10558		chr12:53983025_S_2	chr12:53991815	0.238202	0.000312
chr12:54032779_S	0.28523		chr12:53983030_S	chr12:53991815	0.080792	4e-05
chr12:54032810_S	0.822422		chr12:53983080_S	chr12:53991815	1	3e-06
chr12:54032818_S	0.647329		chr12:53983249_S	chr12:53991815	1	3e-05
chr12:54033296_S	0.729529		chr12:53983266_S	chr12:53991815	1	0.000335
chr12:54033298_S	0.57146		chr12:53983522_S	chr12:53991815	1	7.4e-05
chr12:54033710_I	0.91138		chr12:53983550_S	chr12:53991815	0.728099	0.01582
chr12:54033801_S	0.947772		chr12:53983897_S	chr12:53991815	1	3e-05
chr12:54033885_S	0.518959		chr12:53984240_S	chr12:53991815	1	3.7e-05
chr12:54034227_S	1.00734e-14		chr12:53984333_S	chr12:53991815	1	0.033325
chr12:54034492_S	0.374108		chr12:53984420_S	chr12:53991815	1	2.9e-05
chr12:54034587_S	0.022067		chr12:53984512_S	chr12:53991815	1	0.000182
chr12:54034722_S	0.479842		chr12:53984526_S	chr12:53991815	1	0.000365
chr12:54034748_S	6.07477e-14		chr12:53984552_S	chr12:53991815	1	0.03334
chr12:54034816_S	0.830311		chr12:53984590_S	chr12:53991815	1	0.000111
chr12:54034916_S	0.00218967		chr12:53984598_S	chr12:53991815	0.226236	6.5e-05
chr12:54034963_S	1.64369e-14		chr12:53984598_I	chr12:53991815	0.043163	0.000493
chr12:54035052_S	0.140339		chr12:53984604_I	chr12:53991815	0.289312	0.000662
chr12:54035099_S	0.183529		chr12:53984605_S	chr12:53991815	0.010582	8.6e-05
chr12:54035576_S	0.463824		chr12:53984606_S	chr12:53991815	0.09987	3e-06
chr12:54035577_S	0.940281		chr12:53984606_I	chr12:53991815	#NAME?	0.000117
chr12:54035601_S	1.30929e-14		chr12:53984607_S	chr12:53991815	0.115871	0.001117
chr12:54035680_S	0.432382		chr12:53984607_I_0	chr12:53991815	0.504754	0.017241
chr12:54036328_S	0.15084		chr12:53984607_I_1	chr12:53991815	0.630624	0.014159
chr12:54036491_S	0.0333912		chr12:53984607_I_2	chr12:53991815	1	0.002075
chr12:54036668_S	0.0455058		chr12:53984607_I_3	chr12:53991815	0.030478	1e-06
chr12:54036675_I_0	0.0712975		chr12:53984607_I_4	chr12:53991815	0.934096	0.013455
chr12:54036675_I_3	0.0694652		chr12:53984607_I_5	chr12:53991815	0.247697	0.001289
chr12:54037082_S	0.28517		chr12:53984609_S	chr12:53991815	1	0.000221
chr12:54037180_S	0.0594529		chr12:53984615_S	chr12:53991815	1	0.001881
chr12:54037250_S	0.645616		chr12:53984618_S_0	chr12:53991815	1	0.000974
chr12:54037370_S	0.455586		chr12:53984618_S_1	chr12:53991815	1	0.000913
chr12:54037453_S	0.178935		chr12:53984618_S_2	chr12:53991815	1	6.1e-05
chr12:54037613_I	0.178865		chr12:53984618_I	chr12:53991815	0.157282	4.5e-05
chr12:54037930_S	0.111852		chr12:53984619_S	chr12:53991815	0.025712	6e-06
chr12:54037970_S	0.939318		chr12:53984626_S	chr12:53991815	1	4.9e-05
chr12:54037991_S	0.0484249		chr12:53984628_S	chr12:53991815	#NAME?	6.9e-05
chr12:54038242_S	0.52429		chr12:53984633_S	chr12:53991815	0.151637	1e-06
chr12:54038500_S	0.739261		chr12:53984669_S	chr12:53991815	0.932793	0.010048
chr12:54038501_S	0.0088368		chr12:53984799_S	chr12:53991815	#NAME?	7.1e-05
chr12:54039025_S	0.178923		chr12:53984801_S	chr12:53991815	1	5.8e-05
chr12:54039092_S	0.178923		chr12:53984804_S_0	chr12:53991815	0.932067	0.009956
chr12:54039127_S	0.192922		chr12:53984804_S_1	chr12:53991815	#NAME?	0.000189
chr12:54039145_S	0.168159		chr12:53984804_S_2	chr12:53991815	0.932063	0.009903
chr12:54039213_S	1.20237e-13		chr12:53984810_S	chr12:53991815	#NAME?	1e-06
chr12:54039227_S	4.83285e-14		chr12:53984818_S	chr12:53991815	0.070171	8.8e-05
chr12:54039533_S	0.853886		chr12:53984827_S	chr12:53991815	#NAME?	8e-06
chr12:54039699_S	2.32443e-08		chr12:53984836_S	chr12:53991815	#NAME?	2.7e-05
chr12:54039795_S	0.106431		chr12:53984849_S	chr12:53991815	1	2.9e-05
chr12:54040039_S	0.930382		chr12:53984854_S	chr12:53991815	0.014818	0
chr12:54040141_S	0.39805		chr12:53984856_S	chr12:53991815	0.236226	3.7e-05
chr12:54040297_S	0.156677		chr12:53984863_S	chr12:53991815	#NAME?	6e-06
chr12:54040469_S	0.0950576		chr12:53984865_I	chr12:53991815	1	0.000752
chr12:54040493_S	2.60067e-08		chr12:53984866_S	chr12:53991815	0.570732	0.00126
chr12:54040580_S	0.702156		chr12:53984866_I_0	chr12:53991815	0.021635	0.000378
chr12:54040604_S	0.3564		chr12:53984866_I_1	chr12:53991815	0.720357	0.011952
chr12:54040773_S	0.670889		chr12:53984866_I_2	chr12:53991815	0.23702	1.3e-05
chr12:54040845_S	0.00494535		chr12:53984866_I_3	chr12:53991815	0.017572	0.00022
chr12:54041029_I	6.43327e-08		chr12:53984866_I_4	chr12:53991815	1	0.00029
chr12:54041124_S	6.57682e-08		chr12:53984869_I	chr12:53991815	0.1926	0.000973
chr12:54041364_S	0.756543		chr12:53984870_I	chr12:53991815	0.076199	0.000801
chr12:54041414_S	0.710203		chr12:53984871_I	chr12:53991815	0.02941	0.00019
chr12:54041595_S	0.350328		chr12:53984872_S	chr12:53991815	0.005675	6.6e-05
chr12:54041899_S	0.769071		chr12:53984872_I_0	chr12:53991815	0.00325	6.1e-05
chr12:54041909_S	0.70862		chr12:53984872_I_1	chr12:53991815	0.00336	6.9e-05
chr12:54041932_S	8.23831e-08		chr12:53984872_I_2	chr12:53991815	0.003772	1.9e-05
chr12:54041936_S	0.427336		chr12:53984878_S	chr12:53991815	0.0132	0.000125
chr12:54041966_S	0.704295		chr12:53984878_I	chr12:53991815	0.017557	0.000117
chr12:54041977_I_0	1.91107e-06		chr12:53984884_S	chr12:53991815	0.02441	0.000434
chr12:54041977_I_2	1.87885e-06		chr12:53984891_S	chr12:53991815	0.062912	9e-06
chr12:54041977_I_5	0.64362		chr12:53984894_S	chr12:53991815	0.026311	4e-06
chr12:54041980_I_0	0.74263		chr12:53984899_S	chr12:53991815	1	0.000149
chr12:54041980_I_2	0.742632		chr12:53984902_S	chr12:53991815	0.159927	2e-06
chr12:54041981_I	0.741231		chr12:53984912_S	chr12:53991815	0.946163	0.001064
chr12:54041982_S	0.112726		chr12:53984929_S	chr12:53991815	1	7.4e-05
chr12:54042008_S	0.530141		chr12:53985022_S	chr12:53991815	1	7.4e-05
chr12:54042027_S	0.000922132		chr12:53985027_S	chr12:53991815	1	0.000116
chr12:54042221_S	0.718307		chr12:53985050_S	chr12:53991815	0.983463	0.003751
chr12:54042408_S	0.00868503		chr12:53985117_S	chr12:53991815	1	0.001068
chr12:54042863_S	0.885534		chr12:53985145_S	chr12:53991815	0.003915	2e-06
chr12:54042872_S	0.178876		chr12:53985150_S	chr12:53991815	0.058326	0.000231
[truncated: 2,220 more rows]

## Sheet: SFig2b
MarkerName	P-value		snp1 snp2 dprime rsquare
chr20:34937982_S	0.213824		chr20:34937982_S chr20:35437976 1.000000 0.000060
chr20:34938102_S	0.27175		chr20:34938102_S chr20:35437976 1.000000 0.001017
chr20:34938375_S	0.529247		chr20:34938375_S chr20:35437976 1.000000 0.000395
chr20:34938563_S	0.577775		chr20:34938563_S chr20:35437976 1.000000 0.000079
chr20:34938599_S	0.139065		chr20:34938599_S chr20:35437976 0.980336 0.004408
chr20:34938708_S	0.0158059		chr20:34938708_S chr20:35437976 1.000000 0.000179
chr20:34938724_S	0.3709		chr20:34938724_S chr20:35437976 0.985032 0.006997
chr20:34938795_S	0.825017		chr20:34938795_S chr20:35437976 1.000000 0.000847
chr20:34939180_S	0.0563419		chr20:34938914_S chr20:35437976 1.000000 0.000395
chr20:34939205_S	0.0819721		chr20:34939180_S chr20:35437976 0.344039 0.050371
chr20:34939642_S	0.1624		chr20:34939205_S chr20:35437976 1.000000 0.002051
chr20:34939708_S	0.942326		chr20:34939642_S chr20:35437976 1.000000 0.002488
chr20:34940035_S	0.056342		chr20:34939673_S chr20:35437976 0.151428 0.000019
chr20:34940329_S	0.388217		chr20:34939673_I_0 chr20:35437976 0.064547 0.000231
chr20:34940408_S	0.91483		chr20:34939673_I_1 chr20:35437976 0.048410 0.000101
chr20:34941085_S	0.918979		chr20:34939673_I_2 chr20:35437976 0.203850 0.000008
chr20:34941152_S	0.350303		chr20:34939673_I_3 chr20:35437976 0.204239 0.000295
chr20:34941348_I	0.661204		chr20:34939687_I chr20:35437976 1.000000 0.000078
chr20:34941353_I	0.0701016		chr20:34939688_S chr20:35437976 0.037078 0.000180
chr20:34941354_I_0	7.78755e-05		chr20:34939693_S chr20:35437976 -nan 0.000000
chr20:34941354_I_3	0.383739		chr20:34939708_S chr20:35437976 1.000000 0.000040
chr20:34941354_I_6	0.000272811		chr20:34939732_S chr20:35437976 0.267294 0.000030
chr20:34941442_S	0.171801		chr20:34940035_S chr20:35437976 0.344039 0.050372
chr20:34941963_S	4.89408e-05		chr20:34940329_S chr20:35437976 1.000000 0.000596
chr20:34942041_S	0.114973		chr20:34940408_S chr20:35437976 1.000000 0.000437
chr20:34942279_S	0.90575		chr20:34940810_S chr20:35437976 -nan 0.000007
chr20:34943263_S	0.435211		chr20:34941085_S chr20:35437976 1.000000 0.001175
chr20:34943526_S	0.900071		chr20:34941152_S chr20:35437976 1.000000 0.000377
chr20:34943587_S	0.649602		chr20:34941348_I chr20:35437976 1.000000 0.000536
chr20:34943595_S	0.0510727		chr20:34941352_I chr20:35437976 0.280080 0.002472
chr20:34943695_S	0.750944		chr20:34941353_I chr20:35437976 0.238073 0.015376
chr20:34944234_S	0.450811		chr20:34941354_S chr20:35437976 0.293256 0.001608
chr20:34944591_S	0.266226		chr20:34941354_I_0 chr20:35437976 0.321036 0.083289
chr20:34944609_S	0.858446		chr20:34941354_I_1 chr20:35437976 0.362905 0.000053
chr20:34944723_S	0.433538		chr20:34941354_I_2 chr20:35437976 0.328787 0.000118
chr20:34945000_S	0.234642		chr20:34941354_I_3 chr20:35437976 1.000000 0.000274
chr20:34945023_S	0.577853		chr20:34941354_I_4 chr20:35437976 0.172761 0.000103
chr20:34945124_S	0.595819		chr20:34941354_I_5 chr20:35437976 0.616075 0.000193
chr20:34945166_S	0.141784		chr20:34941354_I_6 chr20:35437976 0.321522 0.084996
chr20:34945169_S	0.141784		chr20:34941376_S chr20:35437976 0.203488 0.000007
chr20:34945172_S	0.141784		chr20:34941442_S chr20:35437976 1.000000 0.003282
chr20:34945383_I_0	0.000141083		chr20:34941963_S chr20:35437976 0.358274 0.102890
chr20:34945383_I_1	0.000114604		chr20:34942041_S chr20:35437976 0.903692 0.004564
chr20:34945595_S	0.939937		chr20:34942279_S chr20:35437976 1.000000 0.001017
chr20:34945785_S	0.624237		chr20:34943263_S chr20:35437976 1.000000 0.000437
chr20:34945933_S	0.0457645		chr20:34943526_S chr20:35437976 1.000000 0.000040
chr20:34946037_S	0.476941		chr20:34943587_S chr20:35437976 1.000000 0.000847
chr20:34946243_I	0.779648		chr20:34943595_S chr20:35437976 1.000000 0.000417
chr20:34946350_S	0.0408843		chr20:34943695_S chr20:35437976 1.000000 0.000218
chr20:34946353_S	0.252888		chr20:34944202_S chr20:35437976 1.000000 0.000040
chr20:34946402_S	0.648345		chr20:34944234_S chr20:35437976 1.000000 0.000616
chr20:34946598_S	0.0283491		chr20:34944572_S chr20:35437976 1.000000 0.000040
chr20:34947094_I_0	0.327332		chr20:34944591_S chr20:35437976 0.968769 0.002708
chr20:34947094_I_2	0.415287		chr20:34944609_S chr20:35437976 1.000000 0.000169
chr20:34947108_S	0.189799		chr20:34944723_S chr20:35437976 1.000000 0.001130
chr20:34947399_I	0.0371938		chr20:34945000_S chr20:35437976 0.969370 0.002764
chr20:34947729_S	0.63198		chr20:34945023_S chr20:35437976 1.000000 0.000079
chr20:34947745_S	0.836265		chr20:34945039_S chr20:35437976 0.044151 0.000000
chr20:34947949_I_0	0.118854		chr20:34945124_S chr20:35437976 1.000000 0.000119
chr20:34947949_I_1	0.978939		chr20:34945166_S chr20:35437976 1.000000 0.006348
chr20:34947949_I_3	0.03593		chr20:34945169_S chr20:35437976 1.000000 0.006348
chr20:34947949_I_4	0.319597		chr20:34945172_S chr20:35437976 1.000000 0.006348
chr20:34947949_I_5	0.081709		chr20:34945344_S chr20:35437976 1.000000 0.000113
chr20:34947960_I_0	0.0834284		chr20:34945348_S chr20:35437976 1.000000 0.000068
chr20:34947960_I_1	0.0664105		chr20:34945352_S chr20:35437976 1.000000 0.000113
chr20:34947960_I_2	0.360992		chr20:34945380_S chr20:35437976 0.161459 0.000039
chr20:34948754_I	0.30894		chr20:34945383_S chr20:35437976 0.074282 0.000387
chr20:34948782_I_0	0.000162262		chr20:34945383_I_0 chr20:35437976 0.347222 0.099791
chr20:34948782_I_2	0.000225782		chr20:34945383_I_1 chr20:35437976 0.347199 0.100083
chr20:34948782_I_3	0.627586		chr20:34945383_I_2 chr20:35437976 0.014061 0.000004
chr20:34948880_S	0.877678		chr20:34945383_I_3 chr20:35437976 1.000000 0.000225
chr20:34948943_S	0.160293		chr20:34945595_S chr20:35437976 1.000000 0.001891
chr20:34948995_S	0.596153		chr20:34945785_S chr20:35437976 0.900452 0.000733
chr20:34949094_S	0.882787		chr20:34945933_S chr20:35437976 0.345173 0.050683
chr20:34949354_S	0.309378		chr20:34946037_S chr20:35437976 0.910434 0.000494
chr20:34949393_S	0.580493		chr20:34946243_I chr20:35437976 1.000000 0.001074
chr20:34949423_I_0	0.0573254		chr20:34946350_S chr20:35437976 1.000000 0.000656
chr20:34949423_I_1	0.0251002		chr20:34946353_S chr20:35437976 1.000000 0.000113
chr20:34949423_I_4	0.0150569		chr20:34946402_S chr20:35437976 0.328251 0.000034
chr20:34949454_S	0.305324		chr20:34946598_S chr20:35437976 0.402890 0.000029
chr20:34949804_S	0.452278		chr20:34947094_I_0 chr20:35437976 0.776115 0.001337
chr20:34949868_S	0.309409		chr20:34947094_I_1 chr20:35437976 0.776112 0.000213
chr20:34949996_I_0	0.450918		chr20:34947094_I_2 chr20:35437976 0.776060 0.001131
chr20:34949996_I_1	0.2692		chr20:34947106_S chr20:35437976 0.028314 0.000002
chr20:34949996_I_2	0.200676		chr20:34947107_S chr20:35437976 1.000000 0.000055
chr20:34950013_S	0.251018		chr20:34947108_S chr20:35437976 1.000000 0.000106
chr20:34950015_S	0.794958		chr20:34947399_I chr20:35437976 0.993754 0.014343
chr20:34950018_I	0.939413		chr20:34947471_S chr20:35437976 1.000000 0.000040
chr20:34950020_S	0.0308432		chr20:34947729_S chr20:35437976 0.606577 0.002370
chr20:34950020_I_0	0.00784945		chr20:34947745_S chr20:35437976 1.000000 0.000159
chr20:34950020_I_2	6.15168e-05		chr20:34947949_S chr20:35437976 0.232043 0.000001
chr20:34950020_I_3	0.341663		chr20:34947949_I_0 chr20:35437976 0.238860 0.030066
chr20:34950020_I_4	0.892273		chr20:34947949_I_1 chr20:35437976 1.000000 0.001487
chr20:34950020_I_6	0.556326		chr20:34947949_I_2 chr20:35437976 0.174585 0.000025
chr20:34950022_I_0	0.832698		chr20:34947949_I_3 chr20:35437976 0.784338 0.019682
chr20:34950022_I_1	0.256934		chr20:34947949_I_4 chr20:35437976 0.176100 0.018123
chr20:34950022_I_2	0.761765		chr20:34947949_I_5 chr20:35437976 0.602105 0.000175
chr20:34950022_I_3	0.508584		chr20:34947949_I_6 chr20:35437976 0.263667 0.000368
chr20:34950025_I	0.902029		chr20:34947960_S chr20:35437976 -nan 0.000032
chr20:34950032_I	0.0233964		chr20:34947960_I_0 chr20:35437976 0.247695 0.033085
chr20:34950033_I	0.0178806		chr20:34947960_I_1 chr20:35437976 0.252623 0.034805
chr20:34950036_S	0.0828803		chr20:34947960_I_2 chr20:35437976 1.000000 0.001789
chr20:34950182_S	0.382756		chr20:34947966_S chr20:35437976 0.002039 0.000006
chr20:34950411_S	0.0155621		chr20:34947987_S chr20:35437976 1.000000 0.000010
chr20:34950581_S	0.417422		chr20:34948754_I chr20:35437976 0.986269 0.006397
chr20:34950718_S	0.015063		chr20:34948782_S chr20:35437976 0.097489 0.000710
chr20:34950918_S	0.000828426		chr20:34948782_I_0 chr20:35437976 0.356561 0.105483
chr20:34951106_S	0.167124		chr20:34948782_I_1 chr20:35437976 0.203746 0.000042
chr20:34951149_S	0.65918		chr20:34948782_I_2 chr20:35437976 0.356778 0.107011
chr20:34951196_S	0.417292		chr20:34948782_I_3 chr20:35437976 0.328067 0.000012
chr20:34951280_S	0.244599		chr20:34948782_I_4 chr20:35437976 0.370567 0.000273
chr20:34952050_S	0.902626		chr20:34948880_S chr20:35437976 1.000000 0.000616
chr20:34952176_S	0.377732		chr20:34948943_S chr20:35437976 1.000000 0.000041
chr20:34952197_S	0.000831426		chr20:34948995_S chr20:35437976 1.000000 0.000119
chr20:34952439_I_1	0.775143		chr20:34949036_S chr20:35437976 1.000000 0.000169
chr20:34952497_S	0.406264		chr20:34949042_I_0 chr20:35437976 0.115276 0.000002
chr20:34952686_S	0.426548		chr20:34949042_I_2 chr20:35437976 0.115276 0.000001
chr20:34952714_S	0.466563		chr20:34949054_S chr20:35437976 0.059460 0.000000
chr20:34952726_S	0.0151986		chr20:34949094_S chr20:35437976 0.010856 0.000073
chr20:34952762_S	0.417253		chr20:34949280_S chr20:35437976 1.000000 0.000068
chr20:34952784_S	0.417251		chr20:34949354_S chr20:35437976 0.361299 0.019926
chr20:34953012_S	0.939199		chr20:34949393_S chr20:35437976 0.712779 0.001754
chr20:34953317_S	0.621349		chr20:34949421_S chr20:35437976 1.000000 0.000074
chr20:34953372_S	0.0253532		chr20:34949423_S_0 chr20:35437976 0.154396 0.000225
chr20:34953474_S	0.103109		chr20:34949423_S_1 chr20:35437976 0.469454 0.000046
chr20:34953541_S	0.8311		chr20:34949423_S_2 chr20:35437976 0.142902 0.000193
chr20:34953546_I	0.402382		chr20:34949423_I_0 chr20:35437976 0.274310 0.054212
chr20:34953595_S	0.193403		chr20:34949423_I_1 chr20:35437976 0.330945 0.066084
chr20:34953610_I	0.307499		chr20:34949423_I_2 chr20:35437976 0.776036 0.000082
chr20:34953616_I	0.516063		chr20:34949423_I_3 chr20:35437976 0.215896 0.001014
chr20:34953617_I	0.395364		chr20:34949423_I_4 chr20:35437976 1.000000 0.000596
chr20:34953618_I	0.386568		chr20:34949438_I chr20:35437976 0.231497 0.000031
chr20:34953619_I	0.371518		chr20:34949439_S chr20:35437976 0.151231 0.001245
chr20:34953620_S	0.616646		chr20:34949446_S chr20:35437976 0.104532 0.000005
chr20:34953620_I_0	0.312036		chr20:34949449_S_0 chr20:35437976 -nan 0.000056
chr20:34953620_I_1	0.685269		chr20:34949449_S_2 chr20:35437976 -nan 0.000039
chr20:34953620_I_4	0.604623		chr20:34949454_S chr20:35437976 1.000000 0.004984
chr20:34953640_S	0.426627		chr20:34949455_S chr20:35437976 0.022785 0.000013
chr20:34953817_S	0.67093		chr20:34949804_S chr20:35437976 1.000000 0.000508
chr20:34954010_I	0.123157		chr20:34949868_S chr20:35437976 0.361299 0.019926
chr20:34954121_S	0.90037		chr20:34949996_I_0 chr20:35437976 0.292405 0.015896
chr20:34954278_S	0.417201		chr20:34949996_I_1 chr20:35437976 0.322808 0.018225
chr20:34954338_S	0.38413		chr20:34949996_I_2 chr20:35437976 0.359390 0.000478
chr20:34954423_S	0.921771		chr20:34950011_S chr20:35437976 1.000000 0.000104
chr20:34954523_S	0.946417		chr20:34950013_S chr20:35437976 0.335443 0.020511
chr20:34954526_S	0.0235326		chr20:34950015_S chr20:35437976 0.691732 0.000614
chr20:34954552_I_0	0.949472		chr20:34950018_I chr20:35437976 0.156640 0.017800
chr20:34954552_I_1	0.669993		chr20:34950020_S chr20:35437976 0.096678 0.001587
chr20:34954560_S	0.660242		chr20:34950020_I_0 chr20:35437976 0.322156 0.055526
chr20:34954585_S	0.665544		chr20:34950020_I_1 chr20:35437976 0.248797 0.001871
chr20:34954664_S	0.0493089		chr20:34950020_I_2 chr20:35437976 0.363140 0.072324
chr20:34954735_I	0.0710886		chr20:34950020_I_3 chr20:35437976 0.083029 0.000911
chr20:34954802_S	0.0050621		chr20:34950020_I_4 chr20:35437976 0.468479 0.008017
chr20:34954983_S	0.947641		chr20:34950020_I_5 chr20:35437976 0.177795 0.001238
chr20:34955093_S	0.40915		chr20:34950020_I_6 chr20:35437976 0.298576 0.002992
chr20:34955626_S	0.167087		chr20:34950022_I_0 chr20:35437976 0.099873 0.008939
chr20:34955752_S	0.017182		chr20:34950022_I_1 chr20:35437976 1.000000 0.000905
chr20:34955771_S	0.564853		chr20:34950022_I_2 chr20:35437976 0.056529 0.002507
chr20:34955956_S	0.377914		chr20:34950022_I_3 chr20:35437976 0.336868 0.011587
chr20:34956189_S	0.295264		chr20:34950025_I chr20:35437976 0.117713 0.013203
chr20:34956251_I_0	0.917401		chr20:34950032_I chr20:35437976 0.361883 0.061351
chr20:34956251_I_1	0.919125		chr20:34950033_I chr20:35437976 0.359163 0.060748
chr20:34956272_S	0.0139859		chr20:34950036_S chr20:35437976 0.057383 0.000432
chr20:34956474_S	0.383745		chr20:34950047_S chr20:35437976 0.203712 0.000034
chr20:34956691_S	0.452352		chr20:34950112_S chr20:35437976 1.000000 0.000113
chr20:34956747_S	0.752697		chr20:34950182_S chr20:35437976 0.367492 0.002132
chr20:34956985_S	0.87909		chr20:34950411_S chr20:35437976 0.642115 0.031749
chr20:34956991_S	0.216469		chr20:34950581_S chr20:35437976 0.075525 0.001431
chr20:34957170_S	0.410227		chr20:34950600_S chr20:35437976 -nan 0.000056
chr20:34957213_S	0.330966		chr20:34950603_S chr20:35437976 0.075568 0.000305
chr20:34957252_S	0.000453261		chr20:34950603_I_0 chr20:35437976 0.020455 0.000025
chr20:34957484_I_0	0.0627943		chr20:34950603_I_1 chr20:35437976 0.095179 0.000053
chr20:34957484_I_1	0.679226		chr20:34950603_I_2 chr20:35437976 1.000000 0.000107
chr20:34957484_I_2	0.18388		chr20:34950603_I_3 chr20:35437976 0.021676 0.000017
chr20:34957484_I_4	0.280673		chr20:34950718_S chr20:35437976 0.367682 0.062403
chr20:34957551_S	0.255478		chr20:34950918_S chr20:35437976 0.432744 0.070273
chr20:34957732_S	0.916888		chr20:34950942_S chr20:35437976 0.469014 0.000030
chr20:34957737_S	0.577407		chr20:34951100_S chr20:35437976 1.000000 0.000040
chr20:34957813_S_0	0.410147		chr20:34951106_S chr20:35437976 1.000000 0.000218
chr20:34957813_S_1	0.410301		chr20:34951149_S chr20:35437976 1.000000 0.000159
chr20:34957870_S	0.219581		chr20:34951196_S chr20:35437976 0.075922 0.001445
chr20:34957871_S	0.0923959		chr20:34951280_S chr20:35437976 0.712554 0.002182
chr20:34957942_S	0.00736137		chr20:34952050_S chr20:35437976 1.000000 0.001017
chr20:34958013_S	0.577369		chr20:34952176_S chr20:35437976 1.000000 0.000755
chr20:34958627_S	0.957703		chr20:34952197_S chr20:35437976 0.432744 0.070273
chr20:34958680_S	0.0493088		chr20:34952414_S chr20:35437976 1.000000 0.000057
chr20:34959185_S	0.921301		chr20:34952439_I_0 chr20:35437976 0.091154 0.000033
chr20:34959481_I_0	0.0452354		chr20:34952439_I_1 chr20:35437976 0.801721 0.000949
chr20:34959481_I_1	0.653414		chr20:34952439_I_2 chr20:35437976 1.000000 0.000083
chr20:34959481_I_2	0.0279117		chr20:34952439_I_3 chr20:35437976 0.033976 0.000059
chr20:34959481_I_4	0.0924968		chr20:34952453_S chr20:35437976 0.043107 0.000037
chr20:34959494_I	0.323154		chr20:34952454_S chr20:35437976 0.203584 0.000003
chr20:34959830_S	0.000456772		chr20:34952456_S chr20:35437976 1.000000 0.000011
chr20:34960047_S	0.824725		chr20:34952497_S chr20:35437976 0.440210 0.000092
chr20:34960053_S	0.677162		chr20:34952686_S chr20:35437976 0.075922 0.001445
chr20:34960328_S	0.82977		chr20:34952714_S chr20:35437976 1.000000 0.000835
chr20:34960487_S	0.945423		chr20:34952726_S chr20:35437976 0.367633 0.062378
chr20:34961117_S	0.845646		chr20:34952762_S chr20:35437976 0.075922 0.001445
chr20:34961457_I	0.317429		chr20:34952784_S chr20:35437976 0.075922 0.001445
chr20:34961516_S	0.0141951		chr20:34953012_S chr20:35437976 1.000000 0.000099
chr20:34961604_S	0.410552		chr20:34953046_S chr20:35437976 1.000000 0.000060
chr20:34961652_S	0.255478		chr20:34953317_S chr20:35437976 1.000000 0.001356
chr20:34961993_S	0.483808		chr20:34953372_S chr20:35437976 1.000000 0.004473
chr20:34962062_S	0.88694		chr20:34953457_I chr20:35437976 1.000000 0.000182
chr20:34962084_S	0.410598		chr20:34953474_S chr20:35437976 1.000000 0.000377
chr20:34962143_S	0.000460307		chr20:34953499_S chr20:35437976 1.000000 0.000113
chr20:34962327_S	0.28079		chr20:34953541_S chr20:35437976 0.272272 0.000071
chr20:34962348_S	0.545451		chr20:34953546_I chr20:35437976 1.000000 0.001691
chr20:34962543_S	0.671991		chr20:34953595_S chr20:35437976 0.656040 0.020364
chr20:34962579_S_0	0.561151		chr20:34953610_I chr20:35437976 0.361317 0.019920
chr20:34962579_S_1	0.577021		chr20:34953616_I chr20:35437976 0.365222 0.019784
chr20:34962579_S_2	0.559263		chr20:34953617_I chr20:35437976 0.365299 0.020314
chr20:34962608_I	0.255478		chr20:34953618_I chr20:35437976 0.365635 0.020118
chr20:34962702_S	0.53591		chr20:34953619_I chr20:35437976 0.362752 0.019769
chr20:34962819_S	0.970762		chr20:34953620_S chr20:35437976 0.359312 0.014756
chr20:34962835_S	0.817323		chr20:34953620_I_0 chr20:35437976 0.256985 0.010470
chr20:34962971_S	0.0142316		chr20:34953620_I_1 chr20:35437976 0.444143 0.000075
chr20:34962978_S	0.368745		chr20:34953620_I_2 chr20:35437976 0.105365 0.000002
chr20:34963056_S	0.956863		chr20:34953620_I_3 chr20:35437976 0.051440 0.000007
chr20:34963297_S	0.00769592		chr20:34953620_I_4 chr20:35437976 0.372400 0.017592
chr20:34963346_S	0.103182		chr20:34953620_I_5 chr20:35437976 0.083358 0.000194
chr20:34963415_S	0.418382		chr20:34953636_S chr20:35437976 0.001742 0.000001
chr20:34963659_S	0.412358		chr20:34953637_S chr20:35437976 0.317540 0.000057
chr20:34964130_S	0.161782		chr20:34953640_S chr20:35437976 1.000000 0.000069
chr20:34964210_S	0.749493		chr20:34953641_S_0 chr20:35437976 0.104390 0.000000
chr20:34964502_S	0.412413		chr20:34953641_S_1 chr20:35437976 -nan 0.000010
chr20:34964507_S	0.203626		chr20:34953641_S_2 chr20:35437976 0.104433 0.000000
chr20:34964645_S	0.472415		chr20:34953677_S chr20:35437976 1.000000 0.000042
chr20:34964745_S	0.823805		chr20:34953680_S chr20:35437976 1.000000 0.000119
chr20:34964809_S	0.000471375		chr20:34953817_S chr20:35437976 1.000000 0.000040
chr20:34964839_S	0.412511		chr20:34954007_S chr20:35437976 1.000000 0.000002
chr20:34964850_S	0.572707		chr20:34954010_I chr20:35437976 1.000000 0.000120
chr20:34965000_S	0.199618		chr20:34954013_S chr20:35437976 1.000000 0.000026
chr20:34965259_S	0.418277		chr20:34954121_S chr20:35437976 1.000000 0.001470
chr20:34965421_S	0.310796		chr20:34954278_S chr20:35437976 0.075922 0.001445
chr20:34965746_S	0.375534		chr20:34954338_S chr20:35437976 1.000000 0.000042
chr20:34965874_S	0.425789		chr20:34954423_S chr20:35437976 0.773991 0.001276
chr20:34966235_S	0.468801		chr20:34954523_S chr20:35437976 1.000000 0.004561
chr20:34966334_S	0.352788		chr20:34954526_S chr20:35437976 1.000000 0.000339
chr20:34966517_S	0.425807		chr20:34954532_S chr20:35437976 1.000000 0.000101
chr20:34966617_I	0.138451		chr20:34954535_S chr20:35437976 -nan 0.000061
chr20:34966673_S	0.0622565		chr20:34954541_S chr20:35437976 0.186217 0.000072
chr20:34966685_S	0.425783		chr20:34954551_S chr20:35437976 0.203583 0.000008
chr20:34966699_S	0.638979		chr20:34954551_I chr20:35437976 0.379890 0.000075
chr20:34966928_I	0.805647		chr20:34954552_S chr20:35437976 0.113556 0.000290
chr20:34966958_S	0.000453365		chr20:34954552_I_0 chr20:35437976 0.082141 0.001026
chr20:34967058_S	0.542528		chr20:34954552_I_1 chr20:35437976 0.202509 0.001730
chr20:34967193_S	0.732291		chr20:34954552_I_2 chr20:35437976 1.000000 0.000129
chr20:34967564_S	0.607041		chr20:34954552_I_3 chr20:35437976 0.060063 0.000014
chr20:34968012_S	0.41636		chr20:34954552_I_4 chr20:35437976 0.203639 0.000067
chr20:34968084_S	0.676135		chr20:34954552_I_5 chr20:35437976 0.016217 0.000069
chr20:34968201_S	0.136178		chr20:34954560_S chr20:35437976 1.000000 0.000040
chr20:34968557_S	0.0979283		chr20:34954568_S chr20:35437976 1.000000 0.000080
chr20:34968816_S	0.93312		chr20:34954585_S chr20:35437976 1.000000 0.008627
chr20:34968873_S	0.552147		chr20:34954664_S chr20:35437976 1.000000 0.000079
chr20:34968892_S	0.581441		chr20:34954735_I chr20:35437976 1.000000 0.000040
chr20:34969014_S	0.573987		chr20:34954802_S chr20:35437976 0.629191 0.047767
chr20:34969192_S	0.341792		chr20:34954983_S chr20:35437976 1.000000 0.002671
chr20:34969374_S	0.853674		chr20:34955093_S chr20:35437976 0.076319 0.001460
chr20:34969538_S	0.464773		chr20:34955626_S chr20:35437976 0.964288 0.023774
chr20:34969540_I_1	0.644903		chr20:34955752_S chr20:35437976 1.000000 0.000914
chr20:34969576_S	0.369213		chr20:34955771_S chr20:35437976 1.000000 0.001017
chr20:34969611_S	0.905697		chr20:34955956_S chr20:35437976 1.000000 0.000755
chr20:34969747_S	0.413694		chr20:34956189_S chr20:35437976 1.000000 0.000198
chr20:34969761_S	0.000508962		chr20:34956251_I_0 chr20:35437976 0.923229 0.001181
chr20:34969866_S	0.556159		chr20:34956251_I_1 chr20:35437976 0.923229 0.001187
chr20:34970208_S	0.419048		chr20:34956272_S chr20:35437976 0.366363 0.061906
chr20:34970415_S_0	0.807626		chr20:34956474_S chr20:35437976 0.355180 0.019393
chr20:34970415_S_2	0.807628		chr20:34956549_I chr20:35437976 1.000000 0.000113
chr20:34970521_S	0.990995		chr20:34956691_S chr20:35437976 1.000000 0.000040
chr20:34970780_S	0.53333		chr20:34956747_S chr20:35437976 1.000000 0.000621
chr20:34970886_S	0.451266		chr20:34956985_S chr20:35437976 1.000000 0.000218
chr20:34970942_S	0.257632		chr20:34956991_S chr20:35437976 1.000000 0.000338
chr20:34971036_S	0.413392		chr20:34957170_S chr20:35437976 0.352667 0.019203
chr20:34971345_S	0.69154		chr20:34957213_S chr20:35437976 1.000000 0.004870
chr20:34971393_S	0.816685		chr20:34957252_S chr20:35437976 0.436201 0.070983
chr20:34971448_S	0.421047		chr20:34957481_S chr20:35437976 0.104086 0.000009
chr20:34971569_S	0.49019		chr20:34957483_S chr20:35437976 -nan 0.000131
chr20:34971586_I	0.867651		chr20:34957484_S chr20:35437976 0.030355 0.000001
chr20:34971984_S	0.427791		chr20:34957484_I_0 chr20:35437976 0.169300 0.023415
chr20:34971992_S	0.0493607		chr20:34957484_I_1 chr20:35437976 1.000000 0.000591
chr20:34972142_S	0.233817		chr20:34957484_I_2 chr20:35437976 0.294121 0.009138
chr20:34972201_S	0.933709		chr20:34957484_I_3 chr20:35437976 0.494710 0.000491
chr20:34972369_S	0.023378		chr20:34957484_I_4 chr20:35437976 0.133146 0.013634
chr20:34972402_S	0.972032		chr20:34957506_S chr20:35437976 0.006435 0.000001
chr20:34972462_S	0.0850743		chr20:34957513_S chr20:35437976 1.000000 0.000062
chr20:34972511_S	0.418805		chr20:34957519_S chr20:35437976 -nan 0.000007
chr20:34972592_I	0.939722		chr20:34957551_S chr20:35437976 1.000000 0.002318
chr20:34972701_S	0.104912		chr20:34957571_S chr20:35437976 1.000000 0.000040
chr20:34972914_S	0.960051		chr20:34957732_S chr20:35437976 0.254995 0.000228
chr20:34973245_S	0.671409		chr20:34957737_S chr20:35437976 0.065151 0.001046
chr20:34973264_S	0.648022		chr20:34957813_S_0 chr20:35437976 0.351913 0.019137
chr20:34973304_S	0.0786018		chr20:34957813_S_1 chr20:35437976 0.352667 0.019202
chr20:34973513_S_0	0.319581		chr20:34957813_S_2 chr20:35437976 1.000000 0.000040
chr20:34973513_S_1	0.319583		chr20:34957870_S chr20:35437976 0.950226 0.001633
chr20:34973692_S	0.419936		chr20:34957871_S chr20:35437976 1.000000 0.000678
chr20:34973798_S	0.475138		chr20:34957942_S chr20:35437976 0.371796 0.064742
chr20:34973925_I_0	0.280814		chr20:34958013_S chr20:35437976 0.064751 0.001033
chr20:34973925_I_1	0.119636		chr20:34958269_S chr20:35437976 1.000000 0.000339
chr20:34973925_I_2	0.0148507		chr20:34958627_S chr20:35437976 1.000000 0.000874
chr20:34973925_I_3	0.000963602		chr20:34958680_S chr20:35437976 1.000000 0.000079
chr20:34973925_I_4	0.976454		chr20:34959481_I_0 chr20:35437976 0.190408 0.026858
chr20:34973945_S	0.161743		chr20:34959481_I_1 chr20:35437976 1.000000 0.000752
chr20:34974031_S	0.153658		chr20:34959481_I_2 chr20:35437976 0.190605 0.027506
chr20:34974226_I_0	0.641616		chr20:34959481_I_3 chr20:35437976 0.329355 0.000090
chr20:34974226_I_1	0.101441		chr20:34959481_I_4 chr20:35437976 0.099577 0.000057
chr20:34974270_S	1.74339e-05		chr20:34959481_I_5 chr20:35437976 0.275927 0.000138
chr20:34974329_S	0.661931		chr20:34959487_S chr20:35437976 1.000000 0.000113
chr20:34974373_I	0.00970657		chr20:34959494_I chr20:35437976 0.147870 0.010948
chr20:34974673_S	0.420445		chr20:34959495_I chr20:35437976 0.130101 0.002246
chr20:34974976_S	0.67636		chr20:34959496_S chr20:35437976 0.066288 0.000084
chr20:34975277_S	0.0850041		chr20:34959830_S chr20:35437976 0.436201 0.070983
chr20:34975296_S	0.37915		chr20:34959940_S chr20:35437976 1.000000 0.000113
chr20:34975461_S	0.12343		chr20:34960047_S chr20:35437976 1.000000 0.000119
chr20:34975605_S	0.726114		chr20:34960053_S chr20:35437976 1.000000 0.000040
chr20:34975705_S	0.665073		chr20:34960328_S chr20:35437976 0.622765 0.000833
chr20:34975784_S	0.476138		chr20:34960478_S chr20:35437976 1.000000 0.000041
chr20:34975808_S	0.000122696		chr20:34960487_S chr20:35437976 1.000000 0.001891
chr20:34975847_S	0.135734		chr20:34961117_S chr20:35437976 1.000000 0.000791
chr20:34975907_S	0.709454		chr20:34961457_I chr20:35437976 1.000000 0.009084
chr20:34975996_S	0.316534		chr20:34961516_S chr20:35437976 0.366606 0.062030
chr20:34976108_S	0.421226		chr20:34961604_S chr20:35437976 0.352667 0.019203
chr20:34976129_S	0.638533		chr20:34961652_S chr20:35437976 1.000000 0.002318
chr20:34976133_S	0.719065		chr20:34961993_S chr20:35437976 0.835490 0.000680
chr20:34976254_S	0.147924		chr20:34962062_S chr20:35437976 1.000000 0.001113
chr20:34976687_I	0.0388171		chr20:34962084_S chr20:35437976 0.352667 0.019203
chr20:34976692_S	0.0388171		chr20:34962143_S chr20:35437976 0.436201 0.070985
chr20:34976767_S	0.00283961		chr20:34962327_S chr20:35437976 0.437846 0.000184
chr20:34976886_S	0.659363		chr20:34962348_S chr20:35437976 1.000000 0.003055
chr20:34976913_S	0.289028		chr20:34962543_S chr20:35437976 0.916031 0.001068
chr20:34976935_S	0.421689		chr20:34962579_S_0 chr20:35437976 0.065191 0.001049
chr20:34977049_I	0.000122911		chr20:34962579_S_1 chr20:35437976 0.064552 0.001027
chr20:34977051_S	0.206205		chr20:34962579_S_2 chr20:35437976 1.000000 0.000119
chr20:34977061_I_2	0.0025609		chr20:34962608_I chr20:35437976 1.000000 0.002318
chr20:34977061_I_3	0.00250907		chr20:34962702_S chr20:35437976 1.000000 0.000226
chr20:34977063_S	0.495434		chr20:34962819_S chr20:35437976 1.000000 0.000119
chr20:34977078_I	0.6444		chr20:34962835_S chr20:35437976 1.000000 0.000060
chr20:34977082_I	0.659096		chr20:34962971_S chr20:35437976 0.366557 0.062007
chr20:34977094_S	0.89249		chr20:34962978_S chr20:35437976 1.000000 0.000298
chr20:34977348_S	0.0188273		chr20:34963056_S chr20:35437976 1.000000 0.000139
chr20:34977366_S	0.00271768		chr20:34963093_S chr20:35437976 1.000000 0.000168
chr20:34977677_S	0.643222		chr20:34963297_S chr20:35437976 0.371796 0.064742
chr20:34977725_S	0.422222		chr20:34963346_S chr20:35437976 1.000000 0.000377
chr20:34977797_S	0.997858		chr20:34963415_S chr20:35437976 0.076035 0.001450
chr20:34977862_S	0.655785		chr20:34963593_S chr20:35437976 1.000000 0.000169
chr20:34977895_S	0.579328		chr20:34963659_S chr20:35437976 0.352667 0.019203
chr20:34977952_S	0.303278		chr20:34964130_S chr20:35437976 1.000000 0.000904
chr20:34978258_S	0.361667		chr20:34964210_S chr20:35437976 0.303163 0.000250
chr20:34978313_S	0.361667		chr20:34964243_S chr20:35437976 1.000000 0.000040
chr20:34978672_S	0.23811		chr20:34964502_S chr20:35437976 0.352667 0.019203
chr20:34978696_S	0.00270506		chr20:34964507_S chr20:35437976 1.000000 0.000565
chr20:34978704_S	0.00270506		chr20:34964645_S chr20:35437976 1.000000 0.000079
chr20:34978721_S	0.279293		chr20:34964745_S chr20:35437976 1.000000 0.000278
chr20:34978767_S	0.627686		chr20:34964809_S chr20:35437976 0.436201 0.070983
chr20:34978919_S	0.0001093		chr20:34964839_S chr20:35437976 0.352667 0.019202
chr20:34979301_S	0.866747		chr20:34964850_S chr20:35437976 0.065151 0.001046
chr20:34979365_S	0.598407		chr20:34965000_S chr20:35437976 1.000000 0.000113
chr20:34979399_S	0.938955		chr20:34965259_S chr20:35437976 0.076130 0.001454
chr20:34979496_S	0.430175		chr20:34965421_S chr20:35437976 1.000000 0.000099
chr20:34979604_S	0.255637		chr20:34965746_S chr20:35437976 1.000000 0.002791
chr20:34979617_S	0.0961142		chr20:34965874_S chr20:35437976 0.075931 0.001446
chr20:34979728_S	0.332232		chr20:34966065_S chr20:35437976 0.097754 0.000000
chr20:34979756_S	0.249224		chr20:34966073_S chr20:35437976 0.328201 0.000011
chr20:34979772_S	0.114441		chr20:34966078_S chr20:35437976 1.000000 0.000090
chr20:34979782_S	0.46084		chr20:34966085_S chr20:35437976 0.068636 0.000187
chr20:34979942_S	0.0390602		chr20:34966235_S chr20:35437976 1.000000 0.000113
chr20:34980057_S	0.967672		chr20:34966334_S chr20:35437976 1.000000 0.000452
chr20:34980200_S	0.252085		chr20:34966517_S chr20:35437976 0.076035 0.001450
chr20:34980264_S	0.340539		chr20:34966603_S chr20:35437976 1.000000 0.000113
chr20:34980773_S	0.0397203		chr20:34966617_I chr20:35437976 0.928146 0.006499
chr20:34980803_S	0.611337		chr20:34966673_S chr20:35437976 1.000000 0.000226
chr20:34980805_S	0.96303		chr20:34966685_S chr20:35437976 0.076527 0.001468
chr20:34980950_S	0.0757998		chr20:34966699_S chr20:35437976 1.000000 0.000199
chr20:34980992_S	0.183124		chr20:34966928_I chr20:35437976 0.832340 0.000744
chr20:34981541_S	0.0961142		chr20:34966939_S chr20:35437976 1.000000 0.000038
chr20:34981614_S	0.00288613		chr20:34966958_S chr20:35437976 0.436201 0.070983
chr20:34981708_S	0.643351		chr20:34967058_S chr20:35437976 1.000000 0.000079
chr20:34981712_S	0.417312		chr20:34967100_S chr20:35437976 1.000000 0.000111
chr20:34981816_S	0.41728		chr20:34967102_S chr20:35437976 0.360181 0.000071
chr20:34981853_S	0.780289		chr20:34967121_S chr20:35437976 0.203670 0.000001
chr20:34981853_I_0	0.000104939		chr20:34967193_S chr20:35437976 1.000000 0.000226
chr20:34981853_I_3	0.000126039		chr20:34967226_S chr20:35437976 0.044403 0.000000
chr20:34981854_I_0	0.000325154		chr20:34967227_S chr20:35437976 0.344728 0.000171
chr20:34981854_I_1	0.61989		chr20:34967227_I_0 chr20:35437976 0.002018 0.000010
chr20:34981854_I_4	0.000190835		chr20:34967227_I_1 chr20:35437976 1.000000 0.000021
chr20:34981854_I_6	0.441795		chr20:34967227_I_2 chr20:35437976 0.034606 0.000005
chr20:34981937_S	0.360829		chr20:34967494_S chr20:35437976 1.000000 0.000113
chr20:34981980_S	0.278575		chr20:34967564_S chr20:35437976 0.978181 0.015933
chr20:34982204_S	0.417374		chr20:34968012_S chr20:35437976 0.352667 0.019203
chr20:34982519_S	0.163288		chr20:34968084_S chr20:35437976 0.980807 0.002685
chr20:34982521_S	0.579268		chr20:34968201_S chr20:35437976 1.000000 0.001243
chr20:34982542_S	0.335046		chr20:34968557_S chr20:35437976 1.000000 0.000119
chr20:34982622_I_0	0.339627		chr20:34968816_S chr20:35437976 0.759366 0.004547
chr20:34982622_I_2	0.454861		chr20:34968873_S chr20:35437976 1.000000 0.000169
chr20:34982742_S	0.378808		chr20:34968892_S chr20:35437976 0.065324 0.001050
chr20:34983241_I	0.772757		chr20:34969014_S chr20:35437976 0.064396 0.001025
chr20:34983245_I	0.420827		chr20:34969015_S chr20:35437976 1.000000 0.000040
chr20:34983279_I	0.0551788		chr20:34969154_S chr20:35437976 1.000000 0.000040
chr20:34983287_I	0.459254		chr20:34969192_S chr20:35437976 1.000000 0.000079
chr20:34983288_I_0	0.0561461		chr20:34969291_S chr20:35437976 1.000000 0.000113
chr20:34983288_I_1	0.754612		chr20:34969374_S chr20:35437976 1.000000 0.000099
chr20:34983288_I_3	0.0449517		chr20:34969538_S chr20:35437976 1.000000 0.000045
chr20:34983288_I_4	0.524825		chr20:34969540_I_0 chr20:35437976 0.438672 0.005702
chr20:34983292_I	0.297168		chr20:34969540_I_1 chr20:35437976 0.215048 0.000034
chr20:34983293_I_0	0.699285		chr20:34969540_I_2 chr20:35437976 0.293017 0.000071
chr20:34983293_I_3	0.000908442		chr20:34969540_I_3 chr20:35437976 0.480861 0.006267
chr20:34983293_I_5	0.0920481		chr20:34969562_I chr20:35437976 0.160697 0.000035
chr20:34983293_I_6	0.997526		chr20:34969563_S chr20:35437976 0.015685 0.000002
chr20:34983297_I	0.0542296		chr20:34969576_S chr20:35437976 1.000000 0.000298
chr20:34983298_I_0	0.430271		chr20:34969611_S chr20:35437976 1.000000 0.000961
chr20:34983298_I_1	0.38793		chr20:34969747_S chr20:35437976 0.352667 0.019204
chr20:34983298_I_2	0.00180269		chr20:34969761_S chr20:35437976 0.436201 0.070983
chr20:34983298_I_3	0.00622409		chr20:34969832_S chr20:35437976 1.000000 0.000037
chr20:34983298_I_5	0.700984		chr20:34969837_S chr20:35437976 0.209466 0.000000
chr20:34983312_I	0.228177		chr20:34969849_I_0 chr20:35437976 0.017864 0.000000
chr20:34983367_I	0.000628337		chr20:34969849_I_1 chr20:35437976 0.586995 0.000088
chr20:34983368_I	0.00279467		chr20:34969849_I_2 chr20:35437976 0.054910 0.000012
chr20:34983396_S_0	0.29055		chr20:34969862_S chr20:35437976 0.021570 0.000046
chr20:34983396_S_1	0.310806		chr20:34969864_S_0 chr20:35437976 0.104253 0.000003
chr20:34983425_S	0.00276963		chr20:34969864_S_1 chr20:35437976 1.000000 0.000020
chr20:34983686_S	0.858494		chr20:34969864_S_2 chr20:35437976 0.203658 0.000001
chr20:34983946_S	0.656319		chr20:34969866_S chr20:35437976 1.000000 0.000113
chr20:34983998_I	0.877488		chr20:34970208_S chr20:35437976 0.076234 0.001458
chr20:34984115_I	0.883915		chr20:34970415_S_0 chr20:35437976 0.986387 0.006457
chr20:34984116_S	0.667494		chr20:34970415_S_2 chr20:35437976 0.986387 0.006454
chr20:34984293_S	0.0027619		chr20:34970521_S chr20:35437976 1.000000 0.000238
chr20:34984375_S	0.00301108		chr20:34970780_S chr20:35437976 1.000000 0.000159
chr20:34984606_S	0.455513		chr20:34970886_S chr20:35437976 1.000000 0.000041
chr20:34984607_S	0.574897		chr20:34970910_S chr20:35437976 -nan 0.000124
chr20:34984637_S	0.683106		chr20:34970942_S chr20:35437976 1.000000 0.000894
chr20:34984650_S	0.788243		chr20:34971036_S chr20:35437976 0.352667 0.019203
chr20:34984655_S	0.423509		chr20:34971237_S chr20:35437976 1.000000 0.000113
chr20:34985113_S	0.572995		chr20:34971345_S chr20:35437976 1.000000 0.000339
chr20:34985138_S	0.645582		chr20:34971392_S chr20:35437976 0.121626 0.000078
chr20:34985143_S	0.732905		chr20:34971393_S chr20:35437976 1.000000 0.000339
chr20:34985176_S	0.000488797		chr20:34971398_S chr20:35437976 0.092465 0.001248
chr20:34985376_S	0.127394		chr20:34971405_S chr20:35437976 0.022532 0.000006
chr20:34985459_S	0.515365		chr20:34971448_S chr20:35437976 0.076035 0.001451
chr20:34985566_S	0.735246		chr20:34971569_S chr20:35437976 1.000000 0.000113
chr20:34985574_S	0.915587		chr20:34971586_I chr20:35437976 1.000000 0.000357
chr20:34985587_I	0.580527		chr20:34971984_S chr20:35437976 1.000000 0.000060
chr20:34985655_S	0.915582		chr20:34971992_S chr20:35437976 0.245935 0.000712
chr20:34985697_S	0.644848		chr20:34972142_S chr20:35437976 0.968012 0.001566
chr20:34985783_S	0.655856		chr20:34972201_S chr20:35437976 1.000000 0.000994
chr20:34985801_S	0.392867		chr20:34972369_S chr20:35437976 0.658800 0.120442
chr20:34985859_S	0.631451		chr20:34972402_S chr20:35437976 1.000000 0.000079
chr20:34985913_S	0.125004		chr20:34972462_S chr20:35437976 0.961152 0.002142
chr20:34985932_S	0.483668		chr20:34972511_S chr20:35437976 0.352925 0.019239
chr20:34985952_S	0.762586		chr20:34972592_I chr20:35437976 1.000000 0.000040
chr20:34985959_S	0.255637		chr20:34972701_S chr20:35437976 1.000000 0.001113
chr20:34986073_S	0.255044		chr20:34972914_S chr20:35437976 1.000000 0.000079
chr20:34986085_S	0.88057		chr20:34973245_S chr20:35437976 0.980807 0.002685
chr20:34986185_S	0.251379		chr20:34973264_S chr20:35437976 1.000000 0.002828
chr20:34986219_S	0.966114		chr20:34973304_S chr20:35437976 1.000000 0.001526
chr20:34986254_S	0.187386		chr20:34973509_S chr20:35437976 1.000000 0.000099
chr20:34986308_S	0.73925		chr20:34973513_S_0 chr20:35437976 1.000000 0.008399
chr20:34986640_S	0.786712		chr20:34973513_S_1 chr20:35437976 1.000000 0.008399
chr20:34986655_S	0.418287		chr20:34973664_S chr20:35437976 1.000000 0.000079
chr20:34986659_S	0.856913		chr20:34973692_S chr20:35437976 0.353184 0.019276
chr20:34986690_S	0.979886		chr20:34973798_S chr20:35437976 1.000000 0.000282
chr20:34986962_S	6.6018e-05		chr20:34973827_S chr20:35437976 1.000000 0.000089
chr20:34986970_S	0.662413		chr20:34973911_S chr20:35437976 0.203615 0.000015
chr20:34987056_S	0.361705		chr20:34973925_I_0 chr20:35437976 0.132613 0.013761
chr20:34987133_S	0.889777		chr20:34973925_I_1 chr20:35437976 0.207463 0.008325
chr20:34987233_S	0.670113		chr20:34973925_I_2 chr20:35437976 0.103222 0.000003
chr20:34987448_S	0.32841		chr20:34973925_I_3 chr20:35437976 0.425475 0.065198
chr20:34987544_I	0.814983		chr20:34973925_I_4 chr20:35437976 1.000000 0.000209
chr20:34987619_S	0.43237		chr20:34973936_S chr20:35437976 0.386124 0.000110
chr20:34987631_S	0.122686		chr20:34973936_I chr20:35437976 0.236657 0.000182
chr20:34987648_S	0.906064		chr20:34973942_I chr20:35437976 0.456362 0.001354
chr20:34987713_S	0.3323		chr20:34973943_S chr20:35437976 0.177242 0.000968
chr20:34987734_S	0.473623		chr20:34973945_S chr20:35437976 1.000000 0.000099
chr20:34987874_S	0.629722		chr20:34973947_S chr20:35437976 0.270741 0.000150
chr20:34987973_I	0.0174497		chr20:34973952_S chr20:35437976 1.000000 0.000044
chr20:34988160_I	0.930115		chr20:34973957_S chr20:35437976 0.004601 0.000010
chr20:34988370_S	0.65605		chr20:34974031_S chr20:35437976 1.000000 0.000361
chr20:34988402_S	0.3985		chr20:34974050_S chr20:35437976 1.000000 0.000047
chr20:34988803_I	0.398479		chr20:34974072_S chr20:35437976 1.000000 0.000019
chr20:34988806_I_0	0.66626		chr20:34974073_S chr20:35437976 1.000000 0.000110
chr20:34988806_I_1	0.578127		chr20:34974170_S chr20:35437976 0.019304 0.000011
chr20:34988806_I_3	0.0289686		chr20:34974214_S chr20:35437976 0.137220 0.000050
chr20:34988806_I_4	0.0284845		chr20:34974226_I_0 chr20:35437976 0.528055 0.006549
chr20:34988810_S	0.928938		chr20:34974226_I_1 chr20:35437976 0.735160 0.005652
chr20:34988848_S_0	0.398707		chr20:34974226_I_2 chr20:35437976 1.000000 0.000156
chr20:34988848_S_2	0.398706		chr20:34974226_I_3 chr20:35437976 0.333158 0.001590
chr20:34989186_S	0.00364714		chr20:34974249_S chr20:35437976 0.104709 0.000019
chr20:34989306_S	0.949104		chr20:34974256_S chr20:35437976 1.000000 0.000082
chr20:34989483_S	0.734439		chr20:34974268_S chr20:35437976 1.000000 0.000071
chr20:34989558_S	0.00144364		chr20:34974270_S chr20:35437976 0.744505 0.003642
chr20:34989599_S	0.773406		chr20:34974276_S chr20:35437976 -nan 0.000030
chr20:34989612_S	0.0204644		chr20:34974329_S chr20:35437976 1.000000 0.000040
chr20:34989727_S	0.947561		chr20:34974373_I chr20:35437976 0.381602 0.070287
chr20:34990066_S	0.937141		chr20:34974673_S chr20:35437976 0.353184 0.019276
chr20:34990074_S	0.628371		chr20:34974971_S chr20:35437976 1.000000 0.000113
chr20:34990112_S	0.553493		chr20:34974976_S chr20:35437976 1.000000 0.001243
chr20:34990283_S	0.421142		chr20:34975277_S chr20:35437976 0.961152 0.002142
chr20:34990361_S	0.542247		chr20:34975296_S chr20:35437976 0.061589 0.000929
chr20:34990385_I	0.474488		chr20:34975461_S chr20:35437976 0.946908 0.001521
chr20:34990399_S	0.11616		chr20:34975485_S chr20:35437976 1.000000 0.000016
chr20:34990448_S	0.000105667		chr20:34975605_S chr20:35437976 0.760564 0.005024
chr20:34990589_S	0.167776		chr20:34975705_S chr20:35437976 0.916031 0.001068
chr20:34991096_S	0.817525		chr20:34975784_S chr20:35437976 1.000000 0.000377
chr20:34991270_S	0.834181		chr20:34975808_S chr20:35437976 0.471718 0.079573
chr20:34991658_S	0.903454		chr20:34975847_S chr20:35437976 1.000000 0.001243
chr20:34991854_S	0.318427		chr20:34975907_S chr20:35437976 0.658692 0.000343
chr20:34991942_S	0.0082659		chr20:34975996_S chr20:35437976 1.000000 0.002731
chr20:34992112_S	0.20311		chr20:34976108_S chr20:35437976 0.353184 0.019276
chr20:34992121_S	0.849661		chr20:34976129_S chr20:35437976 0.783987 0.006328
chr20:34992381_I	0.0220418		chr20:34976133_S chr20:35437976 0.051547 0.002611
chr20:34992384_I_0	0.00365275		chr20:34976687_I chr20:35437976 1.000000 0.000040
chr20:34992384_I_1	2.80634e-05		chr20:34976692_S chr20:35437976 1.000000 0.000040
chr20:34992384_I_3	0.997099		chr20:34976767_S chr20:35437976 0.399730 0.081898
chr20:34992385_I_0	0.581734		chr20:34976886_S chr20:35437976 0.013682 0.000043
chr20:34992385_I_2	0.322164		chr20:34976913_S chr20:35437976 1.000000 0.000238
chr20:34992385_I_4	0.00482215		chr20:34976935_S chr20:35437976 0.353184 0.019276
chr20:34992385_I_6	0.0426371		chr20:34976968_S chr20:35437976 1.000000 0.000113
chr20:34992434_S	0.787237		chr20:34977049_I chr20:35437976 0.471718 0.079579
chr20:34992481_S	0.245004		chr20:34977051_S chr20:35437976 0.364294 0.024921
chr20:34992497_S	0.0814192		chr20:34977056_S chr20:35437976 0.142040 0.001331
chr20:34992561_I_0	0.0113484		chr20:34977056_I_0 chr20:35437976 1.000000 0.000068
chr20:34992561_I_1	0.00747876		chr20:34977056_I_1 chr20:35437976 0.233595 0.012396
chr20:34992715_S	0.823291		chr20:34977056_I_2 chr20:35437976 1.000000 0.000155
chr20:34992719_S	0.00536152		chr20:34977056_I_3 chr20:35437976 0.233368 0.012388
chr20:34992850_S	0.418077		chr20:34977061_S chr20:35437976 0.336803 0.000411
chr20:34992875_S	0.610542		chr20:34977061_I_0 chr20:35437976 1.000000 0.000037
chr20:34993008_S	0.379094		chr20:34977061_I_1 chr20:35437976 1.000000 0.000207
chr20:34993013_S	0.550073		chr20:34977061_I_2 chr20:35437976 0.384567 0.078128
chr20:34993183_S	0.937184		chr20:34977061_I_3 chr20:35437976 0.383781 0.077997
chr20:34993228_S	0.650996		chr20:34977063_S chr20:35437976 0.952018 0.002017
chr20:34993377_S	0.613587		chr20:34977078_I chr20:35437976 0.009379 0.000030
chr20:34993385_S	0.272117		chr20:34977079_S chr20:35437976 0.203692 0.000076
chr20:34993464_S	0.707382		chr20:34977082_I chr20:35437976 0.013682 0.000043
chr20:34993577_I	0.549537		chr20:34977094_S chr20:35437976 1.000000 0.000035
chr20:34993701_S	0.526989		chr20:34977348_S chr20:35437976 1.000000 0.000113
chr20:34993737_S	0.800859		chr20:34977366_S chr20:35437976 0.399730 0.081897
chr20:34993787_S	0.74497		chr20:34977677_S chr20:35437976 0.013421 0.000042
chr20:34993886_S	0.784871		chr20:34977725_S chr20:35437976 0.353115 0.019265
chr20:34994086_S	0.000112092		chr20:34977727_S chr20:35437976 -nan 0.000091
chr20:34994152_S	0.00147379		chr20:34977731_S chr20:35437976 1.000000 0.000111
chr20:34994168_S	0.0273705		chr20:34977735_S chr20:35437976 0.018488 0.000084
chr20:34994243_S	0.0476017		chr20:34977797_S chr20:35437976 1.000000 0.000226
chr20:34994330_S	0.933069		chr20:34977862_S chr20:35437976 0.014503 0.000048
chr20:34994408_S_0	0.182693		chr20:34977895_S chr20:35437976 1.000000 0.002191
chr20:34994408_S_2	0.182694		chr20:34977952_S chr20:35437976 0.468011 0.042997
chr20:34994451_I	0.0687117		chr20:34978258_S chr20:35437976 1.000000 0.001771
chr20:34994459_S	0.255152		chr20:34978313_S chr20:35437976 1.000000 0.001771
chr20:34994465_S	0.310608		chr20:34978626_S chr20:35437976 1.000000 0.000040
chr20:34994476_S_0	0.598781		chr20:34978672_S chr20:35437976 1.000000 0.000226
chr20:34994476_S_1	0.417698		chr20:34978696_S chr20:35437976 0.399730 0.081898
chr20:34994476_S_2	0.245051		chr20:34978704_S chr20:35437976 0.399730 0.081898
chr20:34994616_S	0.257539		chr20:34978721_S chr20:35437976 1.000000 0.000169
chr20:34994617_S	0.0686329		chr20:34978767_S chr20:35437976 1.000000 0.000159
chr20:34994769_S	0.359871		chr20:34978919_S chr20:35437976 0.471718 0.079573
chr20:34994843_S	0.202304		chr20:34979181_S chr20:35437976 1.000000 0.000060
chr20:34994928_S	0.792009		chr20:34979301_S chr20:35437976 1.000000 0.000079
chr20:34995041_S	0.140849		chr20:34979365_S chr20:35437976 1.000000 0.006633
chr20:34995140_S	0.725359		chr20:34979399_S chr20:35437976 1.000000 0.000508
chr20:34995230_I	0.824649		chr20:34979476_S chr20:35437976 1.000000 0.000113
chr20:34995231_I	0.824649		chr20:34979496_S chr20:35437976 0.932261 0.002060
chr20:34995234_S	0.841043		chr20:34979604_S chr20:35437976 1.000000 0.002318
chr20:34995268_S	0.498782		chr20:34979617_S chr20:35437976 1.000000 0.001130
chr20:34995311_S	0.824649		chr20:34979728_S chr20:35437976 1.000000 0.000040
chr20:34995399_S	0.230481		chr20:34979756_S chr20:35437976 1.000000 0.000079
chr20:34995658_S	0.850798		chr20:34979772_S chr20:35437976 0.659300 0.004619
chr20:34995832_S	0.00534035		chr20:34979782_S chr20:35437976 1.000000 0.000914
chr20:34995913_S	0.000121086		chr20:34979835_S chr20:35437976 1.000000 0.000030
chr20:34995914_S	0.0288378		chr20:34979848_S chr20:35437976 1.000000 0.000084
chr20:34996016_I	0.429043		chr20:34979873_S chr20:35437976 0.231206 0.000142
chr20:34996050_S	0.726149		chr20:34979887_I chr20:35437976 0.203649 0.000018
chr20:34996122_S	0.449784		chr20:34979893_S chr20:35437976 1.000000 0.000082
chr20:34996339_S	0.617199		chr20:34979942_S chr20:35437976 1.000000 0.000037
chr20:34996351_S	0.962042		chr20:34979955_S chr20:35437976 0.032611 0.000013
chr20:34996381_S	0.25268		chr20:34979990_S chr20:35437976 0.136531 0.000068
chr20:34996383_S	0.972224		chr20:34979996_S chr20:35437976 0.041282 0.000036
chr20:34996389_S	0.327523		chr20:34980026_S chr20:35437976 1.000000 0.000113
chr20:34996394_S	0.887923		chr20:34980057_S chr20:35437976 0.075766 0.005480
chr20:34996445_S	0.373592		chr20:34980200_S chr20:35437976 0.840723 0.000400
chr20:34996486_S	0.00926053		chr20:34980264_S chr20:35437976 0.363607 0.000200
chr20:34996501_S	0.00971568		chr20:34980773_S chr20:35437976 0.874612 0.020631
chr20:34996507_S	0.00971568		chr20:34980803_S chr20:35437976 1.000000 0.000040
chr20:34996817_S	0.831251		chr20:34980805_S chr20:35437976 0.079733 0.000016
chr20:34996991_S	0.912752		chr20:34980950_S chr20:35437976 0.394055 0.000809
chr20:34997136_S	0.0492163		chr20:34980992_S chr20:35437976 1.000000 0.000675
chr20:34997177_S	0.105391		chr20:34981541_S chr20:35437976 1.000000 0.001130
chr20:34997178_S	0.858129		chr20:34981614_S chr20:35437976 0.399253 0.081584
chr20:34997346_S	0.161753		chr20:34981708_S chr20:35437976 0.014039 0.000045
chr20:34997469_S	0.471295		chr20:34981712_S chr20:35437976 0.353184 0.019275
chr20:34997587_S	0.468938		chr20:34981816_S chr20:35437976 0.353184 0.019276
chr20:34997634_S	0.437554		chr20:34981853_S chr20:35437976 1.000000 0.000159
chr20:34997684_S	0.976781		chr20:34981853_I_0 chr20:35437976 0.460987 0.069274
chr20:34998031_S	0.00171364		chr20:34981853_I_1 chr20:35437976 0.203638 0.000005
chr20:34998273_S	0.468881		chr20:34981853_I_2 chr20:35437976 0.402965 0.000013
chr20:34998390_S	0.000170456		chr20:34981853_I_3 chr20:35437976 0.462461 0.069467
chr20:34998505_S	0.370382		chr20:34981854_S chr20:35437976 1.000000 0.000137
chr20:34998534_I	0.0621779		chr20:34981854_I_0 chr20:35437976 0.324364 0.050837
chr20:34998603_S	0.662667		chr20:34981854_I_1 chr20:35437976 0.331402 0.000799
chr20:34998641_S	0.378462		chr20:34981854_I_2 chr20:35437976 0.202581 0.000002
chr20:34998691_S	0.106682		chr20:34981854_I_3 chr20:35437976 0.233848 0.000000
chr20:34998822_S	0.468881		chr20:34981854_I_4 chr20:35437976 0.469626 0.078082
chr20:34999165_S	0.0683251		chr20:34981854_I_5 chr20:35437976 0.046265 0.000000
chr20:34999238_S	0.180243		chr20:34981854_I_6 chr20:35437976 0.126435 0.001048
chr20:34999310_S	0.160438		chr20:34981878_I_0 chr20:35437976 0.045232 0.000061
chr20:34999351_S	0.256719		chr20:34981878_I_1 chr20:35437976 0.545018 0.000049
chr20:34999384_S	0.534339		chr20:34981878_I_2 chr20:35437976 0.258493 0.000029
chr20:34999395_S	0.000119096		chr20:34981878_I_3 chr20:35437976 0.210011 0.000120
chr20:34999421_S	0.275145		chr20:34981879_S chr20:35437976 0.877911 0.000321
chr20:34999425_S	0.0771563		chr20:34981937_S chr20:35437976 0.287046 0.001481
chr20:34999471_S	0.404924		chr20:34981980_S chr20:35437976 1.000000 0.000954
chr20:34999498_I	0.423287		chr20:34982025_S chr20:35437976 0.026900 0.000009
chr20:34999546_I	0.586324		chr20:34982025_I_0 chr20:35437976 0.113029 0.000077
chr20:34999749_I_0	0.00923246		chr20:34982025_I_1 chr20:35437976 0.323839 0.000219
chr20:34999749_I_1	0.0101353		chr20:34982025_I_2 chr20:35437976 0.046668 0.000000
chr20:34999749_I_2	0.55556		chr20:34982068_S chr20:35437976 1.000000 0.000021
chr20:34999750_I_0	0.0130424		chr20:34982204_S chr20:35437976 0.353441 0.019313
chr20:34999750_I_2	0.00202723		chr20:34982354_S chr20:35437976 0.117342 0.000101
chr20:34999750_I_4	0.61172		chr20:34982362_S chr20:35437976 1.000000 0.000025
chr20:34999757_S	0.467856		chr20:34982367_S chr20:35437976 1.000000 0.000072
chr20:34999759_S_1	0.420949		chr20:34982370_S chr20:35437976 0.275996 0.000017
chr20:34999759_I	0.0332145		chr20:34982373_S chr20:35437976 0.403002 0.000258
chr20:34999760_S	0.770976		chr20:34982384_S chr20:35437976 -nan 0.000024
chr20:34999760_I	0.548917		chr20:34982386_S chr20:35437976 0.040351 0.000033
chr20:34999761_I	0.0209913		chr20:34982391_S chr20:35437976 1.000000 0.000109
chr20:34999763_S	0.415439		chr20:34982393_S chr20:35437976 0.019400 0.000000
chr20:34999763_I	0.746583		chr20:34982399_S chr20:35437976 0.082038 0.000182
chr20:34999766_S	0.250547		chr20:34982405_S chr20:35437976 0.111657 0.000249
chr20:34999793_S	0.440009		chr20:34982519_S chr20:35437976 1.000000 0.002488
chr20:34999926_S	0.415439		chr20:34982521_S chr20:35437976 0.681446 0.000131
chr20:35000222_S	0.857143		chr20:34982542_S chr20:35437976 1.000000 0.000040
chr20:35000354_S	0.49526		chr20:34982622_I_0 chr20:35437976 0.297054 0.002905
chr20:35000382_S	0.0361225		chr20:34982622_I_1 chr20:35437976 0.089929 0.000088
chr20:35000390_S	0.255421		chr20:34982622_I_2 chr20:35437976 0.304351 0.002822
chr20:35000460_S	0.74797		chr20:34982635_S chr20:35437976 0.105378 0.000048
chr20:35000537_S	0.717807		chr20:34982645_S chr20:35437976 1.000000 0.000277
chr20:35000596_S	0.17519		chr20:34982654_S_0 chr20:35437976 0.044434 0.000001
chr20:35000598_S	0.00643121		chr20:34982654_S_1 chr20:35437976 1.000000 0.000041
chr20:35000622_S	0.843883		chr20:34982654_S_2 chr20:35437976 0.142405 0.000012
chr20:35000686_S	0.386192		chr20:34982658_S chr20:35437976 1.000000 0.000113
chr20:35000730_I	0.578511		chr20:34982689_S chr20:35437976 -nan 0.000010
chr20:35000831_S	0.365684		chr20:34982702_S chr20:35437976 1.000000 0.000046
chr20:35000895_I	0.000117527		chr20:34982742_S chr20:35437976 0.369767 0.002168
chr20:35000944_S	0.0380013		chr20:34983179_S chr20:35437976 1.000000 0.000113
chr20:35000984_S	0.576997		chr20:34983241_I chr20:35437976 1.000000 0.000169
chr20:35001028_S	0.924571		chr20:34983245_I chr20:35437976 0.352438 0.019213
chr20:35001284_S	0.107653		chr20:34983257_S chr20:35437976 1.000000 0.000082
chr20:35001289_S	0.247131		chr20:34983261_S chr20:35437976 0.469084 0.000062
chr20:35001304_S	0.000112216		chr20:34983272_S chr20:35437976 0.462623 0.000016
chr20:35001425_S	0.547941		chr20:34983279_S chr20:35437976 0.040563 0.000013
chr20:35001434_S	0.992226		chr20:34983279_I chr20:35437976 0.136651 0.016436
chr20:35001770_I	0.387343		chr20:34983283_S chr20:35437976 0.020309 0.000027
chr20:35001890_S	0.823878		chr20:34983287_I chr20:35437976 0.194683 0.015031
chr20:35001919_S	0.124836		chr20:34983288_S chr20:35437976 0.196626 0.001011
chr20:35001981_S	0.864529		chr20:34983288_I_0 chr20:35437976 0.172153 0.012227
chr20:35002189_S	0.86404		chr20:34983288_I_1 chr20:35437976 1.000000 0.000121
chr20:35002268_S	0.845523		chr20:34983288_I_2 chr20:35437976 0.221548 0.000361
chr20:35002293_S	0.79032		chr20:34983288_I_3 chr20:35437976 0.173776 0.012276
chr20:35002343_I	0.0273379		chr20:34983288_I_4 chr20:35437976 0.865988 0.000318
chr20:35002418_I	0.766835		chr20:34983288_I_5 chr20:35437976 0.617056 0.000106
chr20:35002519_I	0.290023		chr20:34983292_I chr20:35437976 0.021715 0.000222
chr20:35002555_S	0.0016536		chr20:34983293_I_0 chr20:35437976 0.061995 0.003945
chr20:35002614_S	0.771621		chr20:34983293_I_1 chr20:35437976 0.002269 0.000008
chr20:35002775_S	0.187651		chr20:34983293_I_2 chr20:35437976 0.531085 0.001125
chr20:35002781_S_0	0.000104235		chr20:34983293_I_3 chr20:35437976 0.343568 0.037203
chr20:35002781_S_1	0.187269		chr20:34983293_I_4 chr20:35437976 0.916262 0.000604
chr20:35002781_S_2	0.000110877		chr20:34983293_I_5 chr20:35437976 0.364727 0.051485
chr20:35002795_S	0.129683		chr20:34983293_I_6 chr20:35437976 0.119108 0.001185
chr20:35003044_S	0.114451		chr20:34983297_I chr20:35437976 0.219760 0.034744
chr20:35003066_S	0.0942291		chr20:34983298_I_0 chr20:35437976 0.029191 0.000254
chr20:35003083_S	0.821819		chr20:34983298_I_1 chr20:35437976 0.116116 0.000573
chr20:35003304_I	0.250465		chr20:34983298_I_2 chr20:35437976 0.377491 0.056332
chr20:35003312_S	0.813924		chr20:34983298_I_3 chr20:35437976 0.339695 0.037116
chr20:35003394_I	0.845704		chr20:34983298_I_4 chr20:35437976 0.134657 0.000059
chr20:35003500_S	0.453762		chr20:34983298_I_5 chr20:35437976 0.260525 0.001845
chr20:35003575_S	0.691749		chr20:34983298_I_6 chr20:35437976 0.087269 0.000414
chr20:35003673_S	0.615468		chr20:34983307_S chr20:35437976 0.104253 0.000001
chr20:35003721_S	0.858206		chr20:34983312_I chr20:35437976 0.031345 0.000511
chr20:35003788_S	0.000115474		chr20:34983318_S chr20:35437976 0.615994 0.000148
chr20:35003824_S	0.422102		chr20:34983332_S_0 chr20:35437976 0.039627 0.000171
chr20:35004089_S	0.470624		chr20:34983332_S_1 chr20:35437976 0.173805 0.000014
chr20:35004125_S	0.787313		chr20:34983332_S_2 chr20:35437976 0.039611 0.000175
chr20:35004130_S	0.377822		chr20:34983336_S_0 chr20:35437976 0.132650 0.000241
chr20:35004263_S	0.831159		chr20:34983336_S_2 chr20:35437976 0.133606 0.000244
chr20:35004272_S	0.812991		chr20:34983340_S chr20:35437976 -nan 0.000017
chr20:35004319_S	0.00725688		chr20:34983341_S_0 chr20:35437976 0.022973 0.000005
chr20:35004345_S	0.422119		chr20:34983341_S_1 chr20:35437976 1.000000 0.000000
chr20:35004445_S	0.000110875		chr20:34983341_S_2 chr20:35437976 0.015668 0.000005
chr20:35004479_S	0.31842		chr20:34983350_S chr20:35437976 0.232509 0.000015
chr20:35004553_S	0.0152995		chr20:34983356_S chr20:35437976 1.000000 0.000179
chr20:35004671_S	0.845602		chr20:34983357_S_0 chr20:35437976 0.043300 0.000066
chr20:35004785_S	0.422102		chr20:34983357_S_2 chr20:35437976 0.043345 0.000066
chr20:35004918_S	0.000401929		chr20:34983363_S chr20:35437976 0.052573 0.000022
chr20:35004960_S	0.00121483		chr20:34983367_I chr20:35437976 0.389835 0.064574
chr20:35005226_I	0.911887		chr20:34983368_S chr20:35437976 1.000000 0.000208
chr20:35005536_S	0.161404		chr20:34983368_I chr20:35437976 0.399881 0.081950
chr20:35005559_S	0.183232		chr20:34983379_S chr20:35437976 1.000000 0.000020
chr20:35005654_S	0.7739		chr20:34983384_S chr20:35437976 -nan 0.000182
chr20:35005871_S	0.852177		chr20:34983396_S_0 chr20:35437976 1.000000 0.000092
chr20:35005986_S	0.7739		chr20:34983396_S_1 chr20:35437976 1.000000 0.000099
chr20:35006031_S	0.774001		chr20:34983397_S chr20:35437976 1.000000 0.000157
chr20:35006044_S	0.0152305		chr20:34983425_S chr20:35437976 0.399580 0.081846
chr20:35006138_S	0.471357		chr20:34983686_S chr20:35437976 1.000000 0.000169
chr20:35006156_S	0.663173		chr20:34983946_S chr20:35437976 0.011859 0.000032
chr20:35006185_S	0.18748		chr20:34983998_I chr20:35437976 1.000000 0.000079
chr20:35006342_S	0.186142		chr20:34984053_S chr20:35437976 -nan 0.000013
chr20:35006406_S	0.747824		chr20:34984115_I chr20:35437976 1.000000 0.000847
chr20:35006423_S	0.773885		chr20:34984116_S chr20:35437976 0.016147 0.000059
chr20:35006444_S	0.0796926		chr20:34984293_S chr20:35437976 0.399881 0.081948
chr20:35006498_S	0.0754757		chr20:34984375_S chr20:35437976 0.399881 0.081952
chr20:35006661_S	0.448265		chr20:34984481_S chr20:35437976 1.000000 0.000113
chr20:35007052_S	0.487935		chr20:34984545_S chr20:35437976 1.000000 0.000060
chr20:35007156_S	0.422105		chr20:34984606_S chr20:35437976 1.000000 0.000338
chr20:35007428_S	0.894549		chr20:34984607_S chr20:35437976 0.840723 0.000399
chr20:35007497_S	0.773906		chr20:34984633_S chr20:35437976 0.036149 0.000005
chr20:35007722_S	0.995372		chr20:34984637_S chr20:35437976 1.000000 0.000159
chr20:35007868_I	0.990953		chr20:34984648_S chr20:35437976 0.030422 0.000003
chr20:35008042_S	0.766063		chr20:34984650_S chr20:35437976 1.000000 0.000339
chr20:35008049_S	0.789634		chr20:34984655_S chr20:35437976 1.000000 0.000040
chr20:35008110_S	0.422122		chr20:34984658_S chr20:35437976 1.000000 0.000021
chr20:35008293_S	0.079186		chr20:34984717_S chr20:35437976 1.000000 0.000045
chr20:35008314_S	0.845597		chr20:34985113_S chr20:35437976 1.000000 0.000099
chr20:35008400_S	0.790496		chr20:34985138_S chr20:35437976 0.013477 0.000041
chr20:35008791_S	0.492765		chr20:34985143_S chr20:35437976 1.000000 0.000218
chr20:35008809_I	0.686835		chr20:34985176_S chr20:35437976 0.427237 0.056319
chr20:35008922_S	0.255292		chr20:34985376_S chr20:35437976 1.000000 0.000040
chr20:35009073_S	7.95827e-05		chr20:34985459_S chr20:35437976 1.000000 0.001911
chr20:35009249_S	0.689436		chr20:34985566_S chr20:35437976 0.651581 0.001538
chr20:35009466_I	0.66022		chr20:34985574_S chr20:35437976 0.075719 0.005469
chr20:35009478_S	0.72506		chr20:34985587_S chr20:35437976 1.000000 0.000099
chr20:35009478_I_0	0.00108282		chr20:34985587_I chr20:35437976 0.003248 0.000007
chr20:35009478_I_1	0.00106179		chr20:34985655_S chr20:35437976 1.000000 0.000079
chr20:35009722_S	0.474656		chr20:34985697_S chr20:35437976 0.013781 0.000044
chr20:35009835_S	0.720603		chr20:34985764_I chr20:35437976 1.000000 0.000040
chr20:35009890_S	0.216721		chr20:34985783_S chr20:35437976 1.000000 0.000226
chr20:35009897_S	0.568515		chr20:34985801_S chr20:35437976 1.000000 0.000961
chr20:35009901_S	0.224122		chr20:34985859_S chr20:35437976 0.861018 0.000855
chr20:35009917_S	0.607238		chr20:34985913_S chr20:35437976 1.000000 0.000734
chr20:35009973_S	0.865714		chr20:34985932_S chr20:35437976 1.000000 0.000139
chr20:35010042_S	0.936287		chr20:34985952_S chr20:35437976 1.000000 0.002262
chr20:35010541_S	0.697436		chr20:34985959_S chr20:35437976 1.000000 0.002318
chr20:35010616_S	0.773898		chr20:34986073_S chr20:35437976 0.459467 0.002654
chr20:35010707_S	0.671208		chr20:34986085_S chr20:35437976 0.242781 0.000203
chr20:35010809_S	0.422122		chr20:34986185_S chr20:35437976 1.000000 0.005893
chr20:35010944_S	0.60587		chr20:34986219_S chr20:35437976 0.075852 0.005493
chr20:35010986_S	0.422105		chr20:34986254_S chr20:35437976 0.839582 0.000939
chr20:35011251_S	0.27297		chr20:34986308_S chr20:35437976 0.986387 0.006454
chr20:35011287_S	0.000105711		chr20:34986640_S chr20:35437976 0.601807 0.000164
chr20:35011388_S	0.35875		chr20:34986655_S chr20:35437976 0.353441 0.019313
chr20:35011437_S	0.894549		chr20:34986659_S chr20:35437976 1.000000 0.000278
chr20:35011600_S	0.422122		chr20:34986690_S chr20:35437976 0.076023 0.005520
chr20:35011615_I	0.00113724		chr20:34986962_S chr20:35437976 0.466953 0.078426
chr20:35011798_S	0.845597		chr20:34986970_S chr20:35437976 1.000000 0.002511
chr20:35011961_S_0	0.468855		chr20:34987056_S chr20:35437976 0.287046 0.001481
chr20:35011961_S_2	0.468886		chr20:34987099_S chr20:35437976 1.000000 0.000040
chr20:35012089_S	0.263248		chr20:34987133_S chr20:35437976 1.000000 0.000678
chr20:35012112_S	0.973898		chr20:34987206_S chr20:35437976 1.000000 0.000113
chr20:35012603_S	0.63775		chr20:34987211_S chr20:35437976 1.000000 0.000113
chr20:35012737_S	0.102167		chr20:34987448_S chr20:35437976 0.521485 0.003606
chr20:35012757_S	0.000105711		chr20:34987544_I chr20:35437976 0.000945 0.000000
chr20:35012920_S	0.116977		chr20:34987619_S chr20:35437976 1.000000 0.000218
chr20:35012937_S	0.000105711		chr20:34987631_S chr20:35437976 0.342340 0.001031
chr20:35013350_S	0.167909		chr20:34987648_S chr20:35437976 1.000000 0.000437
chr20:35013351_S	7.59312e-05		chr20:34987713_S chr20:35437976 1.000000 0.000040
chr20:35013578_S	0.48018		chr20:34987734_S chr20:35437976 1.000000 0.000169
chr20:35013695_S	0.422104		chr20:34987812_S chr20:35437976 1.000000 0.000169
chr20:35013798_S_0	0.845597		chr20:34987874_S chr20:35437976 0.782279 0.006250
chr20:35013798_S_1	0.845597		chr20:34987973_I chr20:35437976 1.000000 0.000417
chr20:35013962_S	0.946903		chr20:34988030_S chr20:35437976 1.000000 0.000060
chr20:35014156_S	0.845607		chr20:34988160_I chr20:35437976 1.000000 0.000735
chr20:35014294_S	0.848518		chr20:34988370_S chr20:35437976 1.000000 0.000226
chr20:35014314_I_0	0.982249		chr20:34988402_S chr20:35437976 0.353441 0.019313
chr20:35014314_I_1	0.763407		chr20:34988802_S chr20:35437976 0.469071 0.000063
chr20:35014434_S	0.0238895		chr20:34988803_I chr20:35437976 0.353441 0.019312
chr20:35014495_S	0.77161		chr20:34988806_I_0 chr20:35437976 0.013023 0.000050
chr20:35014530_S	0.470624		chr20:34988806_I_1 chr20:35437976 0.340497 0.017563
chr20:35014720_S	0.607238		chr20:34988806_I_2 chr20:35437976 0.390910 0.000849
chr20:35014772_S	0.0273379		chr20:34988806_I_3 chr20:35437976 0.285496 0.011726
chr20:35015145_I	7.59306e-05		chr20:34988806_I_4 chr20:35437976 0.296325 0.019580
chr20:35015304_S	0.830171		chr20:34988806_I_5 chr20:35437976 0.544312 0.000243
chr20:35015461_I_0	0.797721		chr20:34988810_S chr20:35437976 0.436034 0.005502
chr20:35015461_I_2	0.0316765		chr20:34988825_I chr20:35437976 0.133853 0.002050
chr20:35015461_I_3	0.635011		chr20:34988826_I_0 chr20:35437976 0.081508 0.000563
chr20:35015461_I_5	0.000773549		chr20:34988826_I_1 chr20:35437976 0.055976 0.000385
chr20:35015652_S	0.0978234		chr20:34988826_I_2 chr20:35437976 0.268770 0.002845
chr20:35015678_S	0.435186		chr20:34988835_S chr20:35437976 1.000000 0.000038
chr20:35015741_S	0.031024		chr20:34988848_S_0 chr20:35437976 0.352969 0.019272
chr20:35016239_S	0.00480807		chr20:34988848_S_2 chr20:35437976 0.352969 0.019272
chr20:35016516_S	0.809917		chr20:34989186_S chr20:35437976 0.812847 0.035976
chr20:35016604_S	8.03891e-05		chr20:34989306_S chr20:35437976 1.000000 0.002671
chr20:35016668_S	0.852511		chr20:34989454_S chr20:35437976 1.000000 0.000445
chr20:35016917_S	0.287317		chr20:34989483_S chr20:35437976 0.651581 0.001538
chr20:35016939_S	0.334957		chr20:34989558_S chr20:35437976 0.400126 0.083611
chr20:35017072_S	0.144602		chr20:34989599_S chr20:35437976 1.000000 0.000417
chr20:35017223_S	0.672731		chr20:34989612_S chr20:35437976 0.990798 0.005744
chr20:35017242_S	0.937793		chr20:34989727_S chr20:35437976 1.000000 0.001892
chr20:35017295_S	0.418491		chr20:34990066_S chr20:35437976 1.000000 0.000099
chr20:35017504_S	0.720466		chr20:34990074_S chr20:35437976 1.000000 0.000179
chr20:35017950_S	0.523216		chr20:34990112_S chr20:35437976 1.000000 0.000258
chr20:35017999_S	0.418505		chr20:34990283_S chr20:35437976 1.000000 0.000179
chr20:35018054_S	0.425603		chr20:34990361_S chr20:35437976 0.699913 0.001913
chr20:35018197_S	0.41635		chr20:34990385_I chr20:35437976 1.000000 0.000282
chr20:35018199_S	7.75112e-05		chr20:34990399_S chr20:35437976 1.000000 0.009127
chr20:35018248_S	0.635921		chr20:34990448_S chr20:35437976 0.472023 0.079676
chr20:35018401_S	0.76983		chr20:34990473_S chr20:35437976 1.000000 0.000113
chr20:35018550_S	0.662376		chr20:34990589_S chr20:35437976 1.000000 0.000565
chr20:35018580_S	7.79376e-05		chr20:34990661_S chr20:35437976 1.000000 0.000060
chr20:35018585_S	0.313628		chr20:34991096_S chr20:35437976 0.000739 0.000000
chr20:35018602_I	0.0678891		chr20:34991270_S chr20:35437976 0.001978 0.000001
chr20:35018603_I	0.178553		chr20:34991658_S chr20:35437976 1.000000 0.000282
chr20:35018604_S	0.33729		chr20:34991854_S chr20:35437976 1.000000 0.000040
chr20:35018604_I_0	0.276458		chr20:34991942_S chr20:35437976 1.000000 0.001187
chr20:35018604_I_3	0.781143		chr20:34992112_S chr20:35437976 0.902291 0.000890
chr20:35018604_I_4	0.571061		chr20:34992121_S chr20:35437976 1.000000 0.000099
chr20:35018604_I_5	0.355258		chr20:34992365_S chr20:35437976 1.000000 0.000113
chr20:35018691_S	0.524089		chr20:34992381_I chr20:35437976 0.217809 0.008138
chr20:35018724_S	0.0623171		chr20:34992382_I chr20:35437976 0.793355 0.000297
chr20:35018884_S	0.908525		chr20:34992383_I chr20:35437976 0.204201 0.002402
chr20:35019085_S	0.849827		chr20:34992384_I_0 chr20:35437976 0.083422 0.004515
chr20:35019161_S	0.127112		chr20:34992384_I_1 chr20:35437976 0.451899 0.037003
chr20:35019174_S	7.82516e-05		chr20:34992384_I_2 chr20:35437976 1.000000 0.000074
chr20:35019196_S	0.286292		chr20:34992384_I_3 chr20:35437976 0.165218 0.004410
chr20:35019283_S	0.851977		chr20:34992385_I_0 chr20:35437976 0.033636 0.000400
chr20:35019533_I	0.371876		chr20:34992385_I_1 chr20:35437976 0.056948 0.000002
chr20:35019623_S	0.767915		chr20:34992385_I_2 chr20:35437976 0.316533 0.000339
chr20:35019661_S	0.853707		chr20:34992385_I_3 chr20:35437976 0.105898 0.000020
chr20:35019741_S	0.647235		chr20:34992385_I_4 chr20:35437976 0.420566 0.065757
chr20:35019748_S	7.3822e-05		chr20:34992385_I_5 chr20:35437976 0.375841 0.000105
chr20:35019877_S	0.701269		chr20:34992385_I_6 chr20:35437976 0.259251 0.034249
chr20:35020108_S	0.302223		chr20:34992402_I chr20:35437976 0.361122 0.001256
chr20:35020121_I	0.0874037		chr20:34992403_I chr20:35437976 0.117781 0.000130
chr20:35020813_S	0.480555		chr20:34992404_S chr20:35437976 1.000000 0.000016
chr20:35020996_S	0.280891		chr20:34992434_S chr20:35437976 0.082615 0.006408
chr20:35021143_S	0.335314		chr20:34992481_S chr20:35437976 1.000000 0.002205
chr20:35021406_S	0.135713		chr20:34992497_S chr20:35437976 1.000000 0.000298
chr20:35021495_S	0.255453		chr20:34992528_I chr20:35437976 1.000000 0.000040
chr20:35021520_S	0.385848		chr20:34992561_S chr20:35437976 0.104448 0.000004
chr20:35021552_S	0.366061		chr20:34992561_I_0 chr20:35437976 0.294109 0.044317
chr20:35021676_S	0.282614		chr20:34992561_I_1 chr20:35437976 0.292280 0.041873
chr20:35021741_S	0.0582957		chr20:34992561_I_2 chr20:35437976 0.237656 0.000380
chr20:35021827_I	0.125165		chr20:34992561_I_3 chr20:35437976 0.461695 0.000034
chr20:35022002_S	0.0542565		chr20:34992561_I_4 chr20:35437976 0.245141 0.000667
chr20:35022071_S	0.900347		chr20:34992578_S chr20:35437976 1.000000 0.000040
chr20:35022075_S	0.0776116		chr20:34992579_S chr20:35437976 0.035359 0.000348
chr20:35022302_S	0.0686285		chr20:34992592_S chr20:35437976 0.194275 0.000026
chr20:35022303_S	0.0686285		chr20:34992715_S chr20:35437976 1.000000 0.001492
chr20:35022304_S	0.0686059		chr20:34992719_S chr20:35437976 1.000000 0.000874
chr20:35022315_S	0.414086		chr20:34992850_S chr20:35437976 1.000000 0.000159
chr20:35022342_S	0.839379		chr20:34992875_S chr20:35437976 0.971558 0.002991
chr20:35022445_S	0.459179		chr20:34993008_S chr20:35437976 0.369767 0.002167
chr20:35022743_S	0.755945		chr20:34993013_S chr20:35437976 1.000000 0.000159
chr20:35023019_S	0.000107986		chr20:34993183_S chr20:35437976 1.000000 0.000099
chr20:35023024_I_0	0.843323		chr20:34993228_S chr20:35437976 1.000000 0.000621
chr20:35023024_I_1	0.776162		chr20:34993235_S chr20:35437976 1.000000 0.000113
chr20:35023024_I_6	0.952484		chr20:34993305_S chr20:35437976 1.000000 0.000060
chr20:35023172_S	0.119887		chr20:34993377_S chr20:35437976 0.829096 0.003897
chr20:35023189_S	0.423627		chr20:34993385_S chr20:35437976 1.000000 0.001017
chr20:35023235_I	0.917756		chr20:34993464_S chr20:35437976 1.000000 0.000180
chr20:35023302_S	0.514743		chr20:34993577_I chr20:35437976 0.936289 0.002479
chr20:35023405_S	0.0100636		chr20:34993701_S chr20:35437976 1.000000 0.002651
chr20:35023428_S	0.710139		chr20:34993737_S chr20:35437976 0.083531 0.006566
chr20:35023658_S	0.779997		chr20:34993787_S chr20:35437976 1.000000 0.000904
chr20:35023704_S	0.0282024		chr20:34993886_S chr20:35437976 0.082674 0.006422
chr20:35023935_S	0.756198		chr20:34994086_S chr20:35437976 0.469077 0.078156
chr20:35024068_S	0.226646		chr20:34994152_S chr20:35437976 0.400425 0.083711
chr20:35024074_S	0.64935		chr20:34994168_S chr20:35437976 1.000000 0.000636
chr20:35024130_I_0	0.977636		chr20:34994243_S chr20:35437976 0.871577 0.004138
chr20:35024130_I_1	0.948043		chr20:34994330_S chr20:35437976 0.908915 0.000969
chr20:35024130_I_2	0.00085169		chr20:34994408_S_0 chr20:35437976 1.000000 0.000675
chr20:35024130_I_3	4.69569e-05		chr20:34994408_S_2 chr20:35437976 1.000000 0.000675
chr20:35024130_I_4	0.0479485		chr20:34994451_I chr20:35437976 1.000000 0.000040
chr20:35024219_S	0.578475		chr20:34994459_S chr20:35437976 1.000000 0.002318
chr20:35024348_S	0.858301		chr20:34994465_S chr20:35437976 1.000000 0.000169
chr20:35024374_S	0.33632		chr20:34994476_S_0 chr20:35437976 0.249367 0.010924
chr20:35024414_S	0.0560556		chr20:34994476_S_1 chr20:35437976 0.290756 0.014087
chr20:35024824_I_0	0.0010222		chr20:34994476_S_2 chr20:35437976 1.000000 0.002631
chr20:35024824_I_1	0.00136533		chr20:34994616_S chr20:35437976 0.974888 0.002025
chr20:35024825_I_0	0.970528		chr20:34994617_S chr20:35437976 1.000000 0.002211
chr20:35024825_I_1	0.217464		chr20:34994662_S chr20:35437976 1.000000 0.000113
chr20:35024825_I_4	0.000156404		chr20:34994769_S chr20:35437976 1.000000 0.000179
chr20:35024825_I_5	0.000696465		chr20:34994843_S chr20:35437976 0.720189 0.004356
chr20:35024826_S	0.0482475		chr20:34994928_S chr20:35437976 0.082674 0.006422
chr20:35024834_I	0.000164108		chr20:34995041_S chr20:35437976 0.342340 0.001031
chr20:35024835_I_0	0.0174878		chr20:34995140_S chr20:35437976 1.000000 0.000847
chr20:35024835_I_1	0.522323		chr20:34995230_I chr20:35437976 0.000326 0.000000
chr20:35024835_I_2	0.000277247		chr20:34995231_I chr20:35437976 0.000326 0.000000
chr20:35024839_S	0.237891		chr20:34995234_S chr20:35437976 0.000643 0.000000
chr20:35024841_I_0	0.00013326		chr20:34995268_S chr20:35437976 1.000000 0.003849
chr20:35024841_I_1	6.2129e-05		chr20:34995311_S chr20:35437976 0.000326 0.000000
chr20:35024841_I_2	0.578875		chr20:34995399_S chr20:35437976 1.000000 0.001696
chr20:35024842_S	9.53707e-05		chr20:34995658_S chr20:35437976 1.000000 0.000179
chr20:35024842_I	5.93792e-05		chr20:34995832_S chr20:35437976 1.000000 0.000874
chr20:35024844_S	0.573619		chr20:34995913_S chr20:35437976 0.469077 0.078156
chr20:35024848_S	0.724633		chr20:34995914_S chr20:35437976 0.719347 0.010997
chr20:35024852_S	0.00180028		chr20:34996016_I chr20:35437976 0.351772 0.019097
chr20:35024852_I_0	0.0858259		chr20:34996050_S chr20:35437976 0.678501 0.001075
chr20:35024852_I_1	0.0702498		chr20:34996122_S chr20:35437976 1.000000 0.000198
chr20:35024852_I_2	2.31627e-05		chr20:34996339_S chr20:35437976 1.000000 0.000079
chr20:35024854_S_0	0.00791936		chr20:34996351_S chr20:35437976 1.000000 0.000238
chr20:35024854_S_2	0.00818785		chr20:34996381_S chr20:35437976 1.000000 0.000113
chr20:35024855_I_0	0.664652		chr20:34996383_S chr20:35437976 1.000000 0.000040
chr20:35024855_I_1	0.672637		chr20:34996389_S chr20:35437976 1.000000 0.000395
chr20:35024873_S	0.00127458		chr20:34996394_S chr20:35437976 0.005529 0.000001
chr20:35024997_S	0.515187		chr20:34996445_S chr20:35437976 1.000000 0.000496
chr20:35025463_S	0.441959		chr20:34996486_S chr20:35437976 0.320220 0.055960
chr20:35025568_S	0.840622		chr20:34996501_S chr20:35437976 0.531943 0.007264
chr20:35025755_S	0.890275		chr20:34996507_S chr20:35437976 0.531943 0.007264
chr20:35025815_S	0.550798		chr20:34996817_S chr20:35437976 0.272272 0.000071
chr20:35025848_S	0.423644		chr20:34996974_I_0 chr20:35437976 0.029613 0.000101
chr20:35026222_I_0	0.0126866		chr20:34996974_I_1 chr20:35437976 0.039066 0.000127
chr20:35026222_I_1	0.0173337		chr20:34996974_I_2 chr20:35437976 0.203578 0.000037
chr20:35026334_S	0.423627		chr20:34996975_S chr20:35437976 0.010427 0.000089
chr20:35026342_S	0.779465		chr20:34996980_S chr20:35437976 0.317585 0.000186
chr20:35026470_S	0.32497		chr20:34996991_S chr20:35437976 1.000000 0.000043
chr20:35026476_S	0.624304		chr20:34996997_S chr20:35437976 1.000000 0.000022
chr20:35026498_S	0.577848		chr20:34997000_S chr20:35437976 0.469143 0.000000
chr20:35026646_S	0.00010675		chr20:34997007_S chr20:35437976 0.010841 0.000007
chr20:35026694_S	0.135968		chr20:34997018_I_0 chr20:35437976 0.070248 0.000475
chr20:35027152_S	0.00010682		chr20:34997018_I_1 chr20:35437976 0.067219 0.000423
chr20:35027265_S	0.189502		chr20:34997018_I_2 chr20:35437976 0.402336 0.000179
chr20:35027452_S	0.0012818		chr20:34997019_S chr20:35437976 0.064561 0.001004
chr20:35027676_S	0.568845		chr20:34997023_I chr20:35437976 0.012441 0.000186
chr20:35027852_S	0.22605		chr20:34997024_S chr20:35437976 0.462610 0.000018
chr20:35027899_S	0.000106931		chr20:34997035_S chr20:35437976 0.616143 0.000056
chr20:35027974_S	0.223996		chr20:34997039_S chr20:35437976 1.000000 0.000046
chr20:35028081_S	0.355791		chr20:34997136_S chr20:35437976 0.402819 0.000020
chr20:35028148_S	0.0621755		chr20:34997177_S chr20:35437976 1.000000 0.001113
chr20:35028173_I	0.540575		chr20:34997178_S chr20:35437976 1.000000 0.000169
chr20:35028211_I_0	0.965389		chr20:34997182_S chr20:35437976 1.000000 0.000080
chr20:35028211_I_2	0.864504		chr20:34997346_S chr20:35437976 1.000000 0.000904
chr20:35028211_I_4	0.430051		chr20:34997469_S chr20:35437976 1.000000 0.000678
chr20:35028498_S	0.000107014		chr20:34997587_S chr20:35437976 1.000000 0.000113
chr20:35028511_S	0.779034		chr20:34997634_S chr20:35437976 0.352667 0.019203
chr20:35028530_S	0.805598		chr20:34997684_S chr20:35437976 1.000000 0.000099
chr20:35028725_S	0.778998		chr20:34998031_S chr20:35437976 0.402816 0.085354
chr20:35028899_I	0.660707		chr20:34998273_S chr20:35437976 1.000000 0.000113
chr20:35029097_S	0.309697		chr20:34998390_S chr20:35437976 0.480437 0.080938
chr20:35029395_S	0.0534831		chr20:34998505_S chr20:35437976 1.000000 0.000139
chr20:35029447_S	0.778842		chr20:34998534_I chr20:35437976 1.000000 0.000040
chr20:35029583_S	0.845127		chr20:34998603_S chr20:35437976 1.000000 0.001130
chr20:35029628_I_1	0.403926		chr20:34998641_S chr20:35437976 1.000000 0.000282
chr20:35029657_S	0.195861		chr20:34998691_S chr20:35437976 0.330769 0.001482
chr20:35029662_S	0.380161		chr20:34998702_S chr20:35437976 1.000000 0.000040
chr20:35029684_S	0.761569		chr20:34998822_S chr20:35437976 1.000000 0.000113
chr20:35029707_S	0.198369		chr20:34998844_S chr20:35437976 1.000000 0.000113
chr20:35029722_S	0.0319006		chr20:34999011_S chr20:35437976 1.000000 0.000226
chr20:35029738_S	0.135966		chr20:34999165_S chr20:35437976 0.943233 0.007629
chr20:35029778_S	9.23846e-05		chr20:34999209_S chr20:35437976 1.000000 0.000101
chr20:35029839_S	0.562495		chr20:34999238_S chr20:35437976 1.000000 0.000198
chr20:35029857_S	0.0273233		chr20:34999310_S chr20:35437976 1.000000 0.000113
chr20:35029879_S	0.474592		chr20:34999351_S chr20:35437976 1.000000 0.000113
chr20:35029894_S	0.187282		chr20:34999384_S chr20:35437976 1.000000 0.000477
chr20:35029916_S_0	0.21356		chr20:34999395_S chr20:35437976 0.469077 0.078155
chr20:35029916_S_1	0.322879		chr20:34999421_S chr20:35437976 0.021018 0.000001
chr20:35029916_S_2	0.0672611		chr20:34999425_S chr20:35437976 0.432746 0.000335
chr20:35029927_S	0.321986		chr20:34999471_S chr20:35437976 0.968388 0.001586
chr20:35029965_I_0	0.357025		chr20:34999498_I chr20:35437976 0.353441 0.019313
chr20:35030146_S	0.149065		chr20:34999546_I chr20:35437976 1.000000 0.001054
chr20:35030150_S	0.149072		chr20:34999749_I_0 chr20:35437976 0.345198 0.035326
chr20:35030229_S	0.863861		chr20:34999749_I_1 chr20:35437976 0.344170 0.034992
chr20:35030241_I_0	0.83595		chr20:34999749_I_2 chr20:35437976 0.767193 0.000269
chr20:35030241_I_1	0.602862		chr20:34999750_S_0 chr20:35437976 0.411656 0.000049
chr20:35030241_I_2	0.646318		chr20:34999750_S_1 chr20:35437976 0.411656 0.000049
chr20:35030241_I_3	0.561371		chr20:34999750_I_0 chr20:35437976 0.337415 0.063576
chr20:35030669_S	0.386994		chr20:34999750_I_1 chr20:35437976 0.387693 0.001128
chr20:35030803_S	0.423623		chr20:34999750_I_2 chr20:35437976 0.375817 0.070259
chr20:35030864_I	0.423623		chr20:34999750_I_3 chr20:35437976 1.000000 0.000121
chr20:35030951_S_0	0.673212		chr20:34999750_I_4 chr20:35437976 0.040245 0.000130
chr20:35030951_S_1	0.673215		chr20:34999750_I_5 chr20:35437976 0.138434 0.000620
chr20:35030986_S	0.305266		chr20:34999757_S chr20:35437976 1.000000 0.000835
chr20:35030994_I	0.628685		chr20:34999759_S_0 chr20:35437976 0.469077 0.000037
chr20:35031235_S	0.337264		chr20:34999759_S_1 chr20:35437976 1.000000 0.000113
chr20:35031270_S	0.470681		chr20:34999759_S_2 chr20:35437976 1.000000 0.000020
chr20:35031307_S	0.592334		chr20:34999759_I chr20:35437976 0.180316 0.019087
chr20:35031308_S	0.834486		chr20:34999760_S chr20:35437976 0.675547 0.002795
chr20:35031378_S_0	0.09684		chr20:34999760_I chr20:35437976 0.019138 0.000294
chr20:35031378_S_1	0.0980865		chr20:34999761_I chr20:35437976 0.223085 0.026174
chr20:35031390_I_0	0.0915159		chr20:34999763_S chr20:35437976 1.000000 0.000169
chr20:35031390_I_1	0.727616		chr20:34999763_I chr20:35437976 0.853210 0.004083
chr20:35031390_I_4	0.0445125		chr20:34999766_S chr20:35437976 0.650518 0.005702
chr20:35031390_I_5	0.244428		chr20:34999787_S chr20:35437976 0.462706 0.000118
chr20:35031390_I_6	0.0290571		chr20:34999793_S chr20:35437976 0.353284 0.019230
chr20:35031415_I_0	0.473631		chr20:34999926_S chr20:35437976 1.000000 0.000169
chr20:35031415_I_2	0.00258436		chr20:35000222_S chr20:35437976 1.000000 0.000060
chr20:35031415_I_3	0.000894694		chr20:35000354_S chr20:35437976 0.858579 0.000278
chr20:35031415_I_5	0.84946		chr20:35000374_I chr20:35437976 1.000000 0.000113
chr20:35031416_I	0.00128915		chr20:35000379_I chr20:35437976 1.000000 0.000113
chr20:35031519_S	0.820305		chr20:35000382_S chr20:35437976 0.993989 0.008896
chr20:35031571_S	0.848404		chr20:35000390_S chr20:35437976 1.000000 0.002318
chr20:35031677_S	0.00105449		chr20:35000460_S chr20:35437976 1.000000 0.000961
chr20:35031718_S	0.568598		chr20:35000462_S chr20:35437976 1.000000 0.000169
chr20:35031805_S	0.0173063		chr20:35000506_S chr20:35437976 1.000000 0.000040
chr20:35031864_I	0.723488		chr20:35000537_S chr20:35437976 1.000000 0.001093
chr20:35031897_S	0.116006		chr20:35000580_I chr20:35437976 1.000000 0.000040
chr20:35031942_S	0.252593		chr20:35000596_S chr20:35437976 1.000000 0.000169
chr20:35032065_S	0.852554		chr20:35000598_S chr20:35437976 0.826646 0.000421
chr20:35032223_S	0.00128487		chr20:35000622_S chr20:35437976 1.000000 0.000159
chr20:35032271_S	0.103066		chr20:35000686_S chr20:35437976 0.899050 0.006512
chr20:35032276_S	0.291022		chr20:35000730_I chr20:35437976 1.000000 0.000119
chr20:35032283_S	0.000107506		chr20:35000831_S chr20:35437976 1.000000 0.000457
chr20:35032467_I_0	0.224611		chr20:35000895_I chr20:35437976 0.469690 0.078306
chr20:35032467_I_2	0.688503		chr20:35000944_S chr20:35437976 0.874344 0.020574
chr20:35032467_I_3	0.00594077		chr20:35000984_S chr20:35437976 1.000000 0.000113
chr20:35032467_I_4	0.946552		chr20:35001028_S chr20:35437976 1.000000 0.000437
chr20:35032467_I_5	0.278		chr20:35001090_S chr20:35437976 1.000000 0.000060
chr20:35032503_S	8.25253e-05		chr20:35001284_S chr20:35437976 0.160314 0.000008
chr20:35032529_S	0.000991332		chr20:35001289_S chr20:35437976 1.000000 0.000040
chr20:35032654_S	0.423623		chr20:35001304_S chr20:35437976 0.468872 0.078054
chr20:35032673_S	0.372216		chr20:35001347_S chr20:35437976 1.000000 0.000020
chr20:35032674_S	0.686863		chr20:35001425_S chr20:35437976 1.000000 0.000457
chr20:35032808_S	0.778187		chr20:35001428_S chr20:35437976 1.000000 0.000040
chr20:35032986_S	0.466827		chr20:35001434_S chr20:35437976 1.000000 0.004700
chr20:35033006_S	0.706915		chr20:35001464_S chr20:35437976 1.000000 0.000113
chr20:35033214_S	0.00105423		chr20:35001742_S chr20:35437976 1.000000 0.000113
chr20:35033259_S	0.145613		chr20:35001770_I chr20:35437976 1.000000 0.000596
chr20:35033326_S	0.658976		chr20:35001890_S chr20:35437976 1.000000 0.000847
chr20:35033561_S	0.596249		chr20:35001919_S chr20:35437976 0.942215 0.003297
chr20:35033829_I	0.842419		chr20:35001981_S chr20:35437976 1.000000 0.000258
chr20:35034038_S	0.537244		chr20:35002189_S chr20:35437976 1.000000 0.000125
chr20:35034151_S	0.115084		chr20:35002268_S chr20:35437976 1.000000 0.001413
chr20:35034151_I_1	0.83474		chr20:35002293_S chr20:35437976 0.080576 0.006111
chr20:35034151_I_2	0.307787		chr20:35002343_I chr20:35437976 1.000000 0.000635
chr20:35034165_S	0.817408		chr20:35002418_I chr20:35437976 0.988851 0.004715
chr20:35034167_S	0.635015		chr20:35002519_I chr20:35437976 1.000000 0.000113
chr20:35034167_I_0	0.750435		chr20:35002555_S chr20:35437976 0.395722 0.082084
chr20:35034167_I_2	0.734467		chr20:35002614_S chr20:35437976 0.082502 0.006394
chr20:35034174_S	0.965147		chr20:35002775_S chr20:35437976 1.000000 0.000179
chr20:35034174_I	0.761773		chr20:35002781_S_0 chr20:35437976 0.469281 0.078260
chr20:35034329_S	0.816257		chr20:35002781_S_1 chr20:35437976 1.000000 0.000113
chr20:35034439_S	0.00106717		chr20:35002781_S_2 chr20:35437976 0.469077 0.078156
chr20:35034471_S	0.298524		chr20:35002795_S chr20:35437976 1.000000 0.001054
chr20:35034714_S	0.543306		chr20:35003044_S chr20:35437976 0.903692 0.004564
chr20:35034882_S	0.179827		chr20:35003066_S chr20:35437976 1.000000 0.000060
chr20:35035339_S	0.187304		chr20:35003083_S chr20:35437976 1.000000 0.001639
chr20:35035634_S	7.43921e-05		chr20:35003227_S chr20:35437976 1.000000 0.000113
chr20:35035719_S	0.423339		chr20:35003304_I chr20:35437976 0.371940 0.021507
chr20:35035773_I	0.781918		chr20:35003312_S chr20:35437976 1.000000 0.000169
chr20:35035827_I	0.834879		chr20:35003394_I chr20:35437976 0.000945 0.000000
chr20:35035846_S	0.947256		chr20:35003481_S chr20:35437976 1.000000 0.000040
chr20:35035898_S	7.72451e-05		chr20:35003500_S chr20:35437976 1.000000 0.000159
chr20:35035924_I	0.368248		chr20:35003575_S chr20:35437976 1.000000 0.000113
chr20:35036133_S	0.25532		chr20:35003673_S chr20:35437976 0.964207 0.004686
chr20:35036134_S	0.613306		chr20:35003721_S chr20:35437976 1.000000 0.000169
chr20:35036527_S	0.792374		chr20:35003788_S chr20:35437976 0.469485 0.078256
chr20:35036558_S	0.914879		chr20:35003824_S chr20:35437976 0.353184 0.019276
chr20:35036663_S	0.792315		chr20:35004089_S chr20:35437976 1.000000 0.001470
chr20:35036947_S	0.792176		chr20:35004125_S chr20:35437976 1.000000 0.000116
chr20:35036948_S	0.442836		chr20:35004130_S chr20:35437976 1.000000 0.000755
chr20:35036949_S	0.0733221		chr20:35004202_S chr20:35437976 1.000000 0.000040
chr20:35036960_I_1	0.46876		chr20:35004263_S chr20:35437976 1.000000 0.000060
chr20:35036960_I_2	0.479126		chr20:35004272_S chr20:35437976 1.000000 0.001751
chr20:35037045_S	0.619573		chr20:35004319_S chr20:35437976 0.522440 0.005222
chr20:35037118_S	0.320154		chr20:35004345_S chr20:35437976 0.353441 0.019313
chr20:35037142_S	0.886754		chr20:35004445_S chr20:35437976 0.469077 0.078156
chr20:35037248_S	0.293609		chr20:35004479_S chr20:35437976 1.000000 0.000040
chr20:35037272_S	7.47469e-05		chr20:35004553_S chr20:35437976 1.000000 0.000846
chr20:35037279_S	7.44844e-05		chr20:35004671_S chr20:35437976 0.001358 0.000000
chr20:35037317_S	0.00109342		chr20:35004785_S chr20:35437976 0.353184 0.019276
chr20:35037319_S	0.179812		chr20:35004918_S chr20:35437976 0.621274 0.036550
chr20:35037324_S	0.179812		chr20:35004960_S chr20:35437976 0.403713 0.084840
chr20:35037341_S	0.827485		chr20:35005024_S chr20:35437976 1.000000 0.000079
chr20:35037346_I_0	0.273313		chr20:35005226_I chr20:35437976 0.900452 0.016309
chr20:35037346_I_2	0.629101		chr20:35005536_S chr20:35437976 1.000000 0.000060
chr20:35037346_I_4	0.666664		chr20:35005559_S chr20:35437976 1.000000 0.000258
chr20:35037370_S	0.465145		chr20:35005580_S chr20:35437976 1.000000 0.000113
chr20:35037701_S	0.0393737		chr20:35005654_S chr20:35437976 0.082416 0.006380
chr20:35037723_S	0.825752		chr20:35005871_S chr20:35437976 0.000785 0.000000
chr20:35037777_S	0.855466		chr20:35005986_S chr20:35437976 0.082416 0.006380
chr20:35037977_S	0.63817		chr20:35006031_S chr20:35437976 0.082416 0.006379
chr20:35038064_S	0.0412787		chr20:35006044_S chr20:35437976 0.640894 0.031626
chr20:35038162_S	0.0237064		chr20:35006138_S chr20:35437976 1.000000 0.000678
chr20:35038202_S	0.421868		chr20:35006156_S chr20:35437976 0.982776 0.003005
chr20:35038204_S	0.0318945		chr20:35006185_S chr20:35437976 0.839582 0.000939
chr20:35038278_I_0	0.846093		chr20:35006342_S chr20:35437976 0.759077 0.003888
chr20:35038278_I_2	0.362099		chr20:35006406_S chr20:35437976 1.000000 0.000961
chr20:35038278_I_3	0.42735		chr20:35006423_S chr20:35437976 0.082416 0.006380
chr20:35038403_S	0.918839		chr20:35006444_S chr20:35437976 1.000000 0.000026
chr20:35038413_S	0.791546		chr20:35006498_S chr20:35437976 0.471827 0.002442
chr20:35038446_S	0.826097		chr20:35006661_S chr20:35437976 0.498409 0.002555
chr20:35038534_S	0.187287		chr20:35007052_S chr20:35437976 1.000000 0.000060
chr20:35038596_I	0.826163		chr20:35007156_S chr20:35437976 0.353184 0.019276
chr20:35038767_I	0.00109848		chr20:35007428_S chr20:35437976 1.000000 0.010341
chr20:35038842_S	0.161489		chr20:35007497_S chr20:35437976 0.082416 0.006380
chr20:35038924_S	0.686819		chr20:35007722_S chr20:35437976 0.246344 0.001370
chr20:35039241_S	0.106819		chr20:35007868_I chr20:35437976 0.883739 0.018383
chr20:35039283_S	0.464371		chr20:35008042_S chr20:35437976 1.000000 0.000060
chr20:35039747_S	0.842576		chr20:35008049_S chr20:35437976 0.511456 0.000057
chr20:35039797_S	0.092343		chr20:35008110_S chr20:35437976 0.353441 0.019313
chr20:35040082_I	0.72913		chr20:35008293_S chr20:35437976 0.328251 0.000017
chr20:35040107_S	0.796903		chr20:35008314_S chr20:35437976 0.001358 0.000000
chr20:35040409_S	0.72913		chr20:35008318_S chr20:35437976 1.000000 0.000113
chr20:35040543_S	0.898799		chr20:35008356_S chr20:35437976 1.000000 0.000060
chr20:35040564_S	0.371992		chr20:35008400_S chr20:35437976 0.703043 0.001650
chr20:35040628_S	0.252294		chr20:35008684_S chr20:35437976 1.000000 0.000040
chr20:35040777_S	0.316747		chr20:35008791_S chr20:35437976 1.000000 0.000169
chr20:35041002_S	0.812542		chr20:35008809_I chr20:35437976 1.000000 0.000040
chr20:35041127_I	0.00132545		chr20:35008922_S chr20:35437976 1.000000 0.002318
chr20:35041170_S	0.0988468		chr20:35009073_S chr20:35437976 0.465787 0.076490
chr20:35041181_S	0.172117		chr20:35009249_S chr20:35437976 1.000000 0.000339
chr20:35041232_S	0.848271		chr20:35009394_S chr20:35437976 1.000000 0.000113
chr20:35041279_S	0.82744		chr20:35009397_I chr20:35437976 1.000000 0.000040
chr20:35041470_I	0.00642421		chr20:35009410_I chr20:35437976 1.000000 0.000040
chr20:35041624_S	0.000105521		chr20:35009412_I chr20:35437976 1.000000 0.000040
chr20:35041807_S	0.421871		chr20:35009466_I chr20:35437976 1.000000 0.002511
chr20:35042190_S	0.00109288		chr20:35009478_S chr20:35437976 1.000000 0.000136
chr20:35042230_S	0.857729		chr20:35009478_I_0 chr20:35437976 0.395205 0.081827
chr20:35042668_S	0.770975		chr20:35009478_I_1 chr20:35437976 0.394888 0.081744
chr20:35042727_S	0.927413		chr20:35009478_I_2 chr20:35437976 1.000000 0.000033
chr20:35042735_S	0.789671		chr20:35009722_S chr20:35437976 1.000000 0.000282
chr20:35042753_S	0.626615		chr20:35009835_S chr20:35437976 1.000000 0.000079
chr20:35042950_S	0.507834		chr20:35009890_S chr20:35437976 0.952189 0.010304
chr20:35042991_S	0.167987		chr20:35009897_S chr20:35437976 1.000000 0.001639
chr20:35043023_I	0.441159		chr20:35009901_S chr20:35437976 1.000000 0.001253
chr20:35043055_I	0.00109706		chr20:35009917_S chr20:35437976 0.978181 0.015933
chr20:35043116_S	0.591892		chr20:35009973_S chr20:35437976 1.000000 0.000040
chr20:35043221_S	0.207295		chr20:35010042_S chr20:35437976 1.000000 0.000298
chr20:35043247_I_0	0.196427		chr20:35010223_S chr20:35437976 1.000000 0.000040
chr20:35043247_I_1	0.10652		chr20:35010495_S chr20:35437976 0.089647 0.000002
chr20:35043286_S	0.406376		chr20:35010501_S chr20:35437976 1.000000 0.000158
chr20:35043360_S	0.889767		chr20:35010541_S chr20:35437976 0.989807 0.010463
chr20:35043460_S	0.552868		chr20:35010616_S chr20:35437976 0.082416 0.006380
chr20:35043527_S	0.53651		chr20:35010707_S chr20:35437976 1.000000 0.000318
chr20:35043538_S	0.174811		chr20:35010809_S chr20:35437976 0.353441 0.019313
chr20:35043604_S	0.789276		chr20:35010944_S chr20:35437976 1.000000 0.000508
chr20:35043744_S	0.499701		chr20:35010986_S chr20:35437976 0.353184 0.019276
chr20:35043798_S	0.244981		chr20:35011251_S chr20:35437976 1.000000 0.004814
chr20:35043993_S	0.948954		chr20:35011287_S chr20:35437976 0.472023 0.079676
chr20:35044133_S	0.789431		chr20:35011388_S chr20:35437976 0.215476 0.000127
chr20:35044316_S	0.484395		chr20:35011437_S chr20:35437976 1.000000 0.010341
chr20:35044400_I_0	0.00482819		chr20:35011600_S chr20:35437976 0.353441 0.019313
chr20:35044400_I_1	0.00324941		chr20:35011615_I chr20:35437976 0.404205 0.084920
chr20:35044400_I_2	0.899143		chr20:35011653_S chr20:35437976 1.000000 0.000113
chr20:35044400_I_4	0.617855		chr20:35011798_S chr20:35437976 0.000945 0.000000
chr20:35044763_S	0.950742		chr20:35011941_S chr20:35437976 1.000000 0.000113
chr20:35044797_S	0.788754		chr20:35011961_S_0 chr20:35437976 1.000000 0.000113
chr20:35044884_S	0.788702		chr20:35011961_S_2 chr20:35437976 1.000000 0.000113
chr20:35044943_S	0.168099		chr20:35012089_S chr20:35437976 1.000000 0.000715
chr20:35044960_S	0.0406908		chr20:35012112_S chr20:35437976 1.000000 0.003533
chr20:35044972_S	0.00109751		chr20:35012603_S chr20:35437976 0.783987 0.006328
chr20:35045027_S	0.25432		chr20:35012668_S chr20:35437976 1.000000 0.000113
chr20:35045051_S	0.579483		chr20:35012737_S chr20:35437976 0.787589 0.017792
chr20:35045070_I	0.830896		chr20:35012757_S chr20:35437976 0.472023 0.079676
chr20:35045349_S	0.187287		chr20:35012920_S chr20:35437976 1.000000 0.009127
chr20:35045391_S	0.0135626		chr20:35012937_S chr20:35437976 0.472023 0.079676
chr20:35045523_S	7.67887e-05		chr20:35013350_S chr20:35437976 1.000000 0.000565
chr20:35045531_S	0.771333		chr20:35013351_S chr20:35437976 0.468770 0.077999
chr20:35045547_I_1	0.671551		chr20:35013578_S chr20:35437976 1.000000 0.000338
chr20:35045795_S	0.235999		chr20:35013695_S chr20:35437976 0.353184 0.019276
chr20:35045856_S	0.788295		chr20:35013798_S_0 chr20:35437976 0.000945 0.000000
chr20:35045955_S	7.6909e-05		chr20:35013798_S_1 chr20:35437976 0.000945 0.000000
chr20:35046359_S	0.147972		chr20:35013962_S chr20:35437976 1.000000 0.002671
chr20:35046514_S	0.136078		chr20:35014156_S chr20:35437976 0.000945 0.000000
chr20:35046606_S	0.834188		chr20:35014294_S chr20:35437976 1.000000 0.000621
chr20:35046676_S	0.00116088		chr20:35014314_I_0 chr20:35437976 0.011324 0.000030
chr20:35046682_S	0.831511		chr20:35014314_I_1 chr20:35437976 0.005528 0.000032
chr20:35046772_S	0.995052		chr20:35014314_I_2 chr20:35437976 0.064578 0.000196
chr20:35046875_I_0	0.84051		chr20:35014314_I_3 chr20:35437976 0.135399 0.000328
chr20:35046875_I_1	0.624122		chr20:35014314_I_4 chr20:35437976 0.104917 0.000034
chr20:35046993_S	0.698738		chr20:35014336_S chr20:35437976 0.035644 0.000041
chr20:35047087_S	0.662092		chr20:35014336_I chr20:35437976 0.469001 0.000003
chr20:35047173_I	0.41854		chr20:35014434_S chr20:35437976 0.994271 0.015665
chr20:35047942_S	0.197449		chr20:35014495_S chr20:35437976 0.675547 0.002793
chr20:35048129_S	0.814571		chr20:35014530_S chr20:35437976 1.000000 0.001470
chr20:35048154_S	0.501889		chr20:35014720_S chr20:35437976 0.978181 0.015933
chr20:35048210_I_0	0.817598		chr20:35014772_S chr20:35437976 1.000000 0.000635
chr20:35048210_I_3	0.812101		chr20:35015145_I chr20:35437976 0.468770 0.077999
chr20:35048211_I	0.825281		chr20:35015304_S chr20:35437976 0.622765 0.000833
chr20:35048212_I_0	0.124109		chr20:35015461_I_0 chr20:35437976 0.000173 0.000004
chr20:35048212_I_1	0.0388474		chr20:35015461_I_1 chr20:35437976 0.423679 0.000352
chr20:35048212_I_2	0.610743		chr20:35015461_I_2 chr20:35437976 0.376165 0.055183
chr20:35048416_S	0.420805		chr20:35015461_I_3 chr20:35437976 0.229134 0.008023
chr20:35048723_S	0.100044		chr20:35015461_I_4 chr20:35437976 0.228361 0.000081
chr20:35048760_S	0.560369		chr20:35015461_I_5 chr20:35437976 0.464454 0.063965
chr20:35048922_S	0.360298		chr20:35015480_I chr20:35437976 0.287245 0.003233
chr20:35048985_S	0.819685		chr20:35015481_S chr20:35437976 0.070187 0.000031
chr20:35049016_S	0.463719		chr20:35015652_S chr20:35437976 1.000000 0.000216
chr20:35049255_I	6.30175e-05		chr20:35015678_S chr20:35437976 1.000000 0.000218
chr20:35049256_I_1	0.622903		chr20:35015679_S chr20:35437976 0.469191 0.000105
chr20:35049257_S	2.85653e-05		chr20:35015741_S chr20:35437976 1.000000 0.000395
chr20:35049275_S	0.592527		chr20:35016176_I chr20:35437976 1.000000 0.000060
chr20:35049411_S	0.763904		chr20:35016203_S chr20:35437976 1.000000 0.000113
chr20:35049438_S	0.88279		chr20:35016239_S chr20:35437976 0.248286 0.045123
chr20:35049476_S	0.812273		chr20:35016290_I chr20:35437976 1.000000 0.000113
chr20:35049508_S	0.807336		chr20:35016516_S chr20:35437976 1.000000 0.000198
chr20:35049740_S	0.852645		chr20:35016604_S chr20:35437976 0.468770 0.077999
chr20:35049803_S	0.824638		chr20:35016627_S chr20:35437976 0.104412 0.000017
chr20:35050072_S	0.401067		chr20:35016631_S chr20:35437976 0.232746 0.000065
chr20:35050180_I	0.807553		chr20:35016668_S chr20:35437976 1.000000 0.000139
chr20:35050210_S	0.824674		chr20:35016917_S chr20:35437976 0.971415 0.003542
chr20:35050392_I	0.824744		chr20:35016939_S chr20:35437976 1.000000 0.000040
chr20:35050434_S	0.117664		chr20:35017072_S chr20:35437976 1.000000 0.000656
chr20:35050616_S	0.233387		chr20:35017223_S chr20:35437976 0.980807 0.002685
chr20:35050712_I_0	0.00381642		chr20:35017242_S chr20:35437976 1.000000 0.000508
chr20:35050712_I_2	0.000786547		chr20:35017295_S chr20:35437976 0.353184 0.019276
chr20:35050712_I_3	0.35854		chr20:35017504_S chr20:35437976 0.636893 0.000597
chr20:35050729_S	0.28828		chr20:35017950_S chr20:35437976 1.000000 0.001332
chr20:35050760_S	0.289138		chr20:35017999_S chr20:35437976 0.353441 0.019313
chr20:35050785_S	0.790244		chr20:35018054_S chr20:35437976 0.353184 0.019276
chr20:35050878_S	0.944618		chr20:35018197_S chr20:35437976 1.000000 0.001652
chr20:35051033_I_0	0.349917		chr20:35018199_S chr20:35437976 0.468675 0.077997
chr20:35051033_I_1	0.639913		chr20:35018248_S chr20:35437976 1.000000 0.000678
chr20:35051033_I_2	0.0971321		chr20:35018401_S chr20:35437976 0.082416 0.006379
chr20:35051033_I_3	0.324241		chr20:35018550_S chr20:35437976 1.000000 0.000037
chr20:35051033_I_4	0.871155		chr20:35018580_S chr20:35437976 0.468770 0.078001
chr20:35051033_I_5	0.958229		chr20:35018585_S chr20:35437976 1.000000 0.000109
chr20:35051033_I_6	0.730008		chr20:35018595_I chr20:35437976 1.000000 0.000091
chr20:35051132_S	0.453714		chr20:35018596_S chr20:35437976 0.344428 0.000328
chr20:35051403_S	0.790178		chr20:35018602_I chr20:35437976 0.011625 0.000044
chr20:35051411_S	0.845938		chr20:35018603_I chr20:35437976 0.003131 0.000000
chr20:35051434_S	0.56105		chr20:35018604_S chr20:35437976 0.005468 0.000024
chr20:35051453_S	0.698224		chr20:35018604_I_0 chr20:35437976 0.003192 0.000013
chr20:35051466_S	0.66263		chr20:35018604_I_1 chr20:35437976 0.010297 0.000000
chr20:35051477_S	0.520143		chr20:35018604_I_2 chr20:35437976 0.011114 0.000000
chr20:35051839_I	0.386748		chr20:35018604_I_3 chr20:35437976 0.220093 0.008704
chr20:35052098_I_0	0.000342836		chr20:35018604_I_4 chr20:35437976 0.238188 0.000294
chr20:35052098_I_4	0.00049726		chr20:35018604_I_5 chr20:35437976 0.108868 0.003762
chr20:35052113_I	0.350868		chr20:35018625_I chr20:35437976 0.089739 0.000018
chr20:35052240_I	0.788125		chr20:35018626_I chr20:35437976 0.021243 0.000019
chr20:35052439_S	8.28218e-05		chr20:35018627_S chr20:35437976 0.413271 0.000312
chr20:35052539_S	0.82494		chr20:35018631_S chr20:35437976 1.000000 0.000085
chr20:35052950_S	0.183058		chr20:35018635_S chr20:35437976 0.469042 0.000023
chr20:35052961_S	0.671777		chr20:35018640_S chr20:35437976 0.070655 0.000000
chr20:35053037_S	0.813775		chr20:35018672_S chr20:35437976 0.044318 0.000000
chr20:35053117_S	0.418537		chr20:35018691_S chr20:35437976 1.000000 0.001332
chr20:35053212_S	0.0924153		chr20:35018724_S chr20:35437976 1.000000 0.000169
chr20:35053261_S	0.264891		chr20:35018884_S chr20:35437976 1.000000 0.000179
chr20:35053417_S	0.418537		chr20:35019085_S chr20:35437976 1.000000 0.000139
chr20:35053548_S	0.201621		chr20:35019161_S chr20:35437976 1.000000 0.002531
chr20:35053564_S	0.00153659		chr20:35019174_S chr20:35437976 0.468770 0.078000
chr20:35053829_S	0.254952		chr20:35019196_S chr20:35437976 0.971415 0.003542
chr20:35054014_S	0.874934		chr20:35019283_S chr20:35437976 1.000000 0.000139
chr20:35054220_S	0.302104		chr20:35019533_I chr20:35437976 1.000000 0.000060
chr20:35054239_S	0.193271		chr20:35019623_S chr20:35437976 0.082416 0.006380
chr20:35054309_S	0.000115224		chr20:35019661_S chr20:35437976 0.001358 0.000000
chr20:35054387_S	0.345024		chr20:35019741_S chr20:35437976 1.000000 0.000099
chr20:35054593_S	0.0733192		chr20:35019748_S chr20:35437976 0.467749 0.077750
chr20:35054677_S	0.42515		chr20:35019792_S chr20:35437976 1.000000 0.000159
chr20:35054929_S	0.793233		chr20:35019877_S chr20:35437976 1.000000 0.007210
chr20:35054934_S	0.793233		chr20:35020108_S chr20:35437976 0.974718 0.003387
chr20:35055210_S	0.281047		chr20:35020121_I chr20:35437976 1.000000 0.000656
chr20:35055258_I	0.223847		chr20:35020334_S chr20:35437976 1.000000 0.000040
chr20:35055358_I	0.085144		chr20:35020640_S chr20:35437976 1.000000 0.000113
chr20:35055453_S	0.826996		chr20:35020813_S chr20:35437976 0.360832 0.020383
chr20:35055493_S	0.000109808		chr20:35020820_S chr20:35437976 1.000000 0.000169
chr20:35055597_S_0	0.264552		chr20:35020996_S chr20:35437976 1.000000 0.000238
chr20:35055597_S_1	0.264565		chr20:35021143_S chr20:35437976 1.000000 0.000278
chr20:35055837_S	0.000938505		chr20:35021157_S chr20:35437976 1.000000 0.000040
chr20:35055842_I	0.838117		chr20:35021406_S chr20:35437976 1.000000 0.005386
chr20:35055995_S	0.882819		chr20:35021495_S chr20:35437976 1.000000 0.002318
chr20:35056233_S	0.825704		chr20:35021520_S chr20:35437976 1.000000 0.000847
chr20:35056254_S	0.103106		chr20:35021552_S chr20:35437976 1.000000 0.000565
chr20:35056343_S	0.0987673		chr20:35021676_S chr20:35437976 0.974310 0.020193
chr20:35056403_S	0.835326		chr20:35021741_S chr20:35437976 1.000000 0.000496
chr20:35056420_S	0.415528		chr20:35021827_I chr20:35437976 0.542053 0.005579
chr20:35056499_S	0.0329957		chr20:35022002_S chr20:35437976 1.000000 0.006405
chr20:35056505_S	0.559409		chr20:35022071_S chr20:35437976 1.000000 0.001470
chr20:35056508_I	0.826887		chr20:35022075_S chr20:35437976 1.000000 0.000079
chr20:35056555_S	0.796073		chr20:35022108_I chr20:35437976 1.000000 0.000113
chr20:35056564_I	0.00634552		chr20:35022302_S chr20:35437976 0.945656 0.008016
chr20:35056775_S	0.311093		chr20:35022303_S chr20:35437976 0.945656 0.008016
chr20:35056817_I_0	0.837057		chr20:35022304_S chr20:35437976 0.939888 0.007954
chr20:35056817_I_2	0.658639		chr20:35022315_S chr20:35437976 0.352429 0.019210
chr20:35056841_S	0.664273		chr20:35022342_S chr20:35437976 0.000571 0.000000
chr20:35056984_I_0	0.606847		chr20:35022445_S chr20:35437976 1.000000 0.002251
chr20:35056984_I_2	0.760384		chr20:35022743_S chr20:35437976 0.009451 0.000020
chr20:35056985_I_0	0.922901		chr20:35023019_S chr20:35437976 0.472410 0.079771
chr20:35056985_I_1	0.000931392		chr20:35023022_I chr20:35437976 0.059357 0.000005
chr20:35056985_I_3	0.899139		chr20:35023023_I_0 chr20:35437976 0.027002 0.000113
chr20:35056985_I_4	0.0326229		chr20:35023023_I_1 chr20:35437976 -nan 0.000040
chr20:35056985_I_6	0.218665		chr20:35023023_I_2 chr20:35437976 0.027026 0.000112
chr20:35057103_S	0.914479		chr20:35023024_S chr20:35437976 0.147420 0.000416
chr20:35057209_S	0.222875		chr20:35023024_I_0 chr20:35437976 0.075618 0.005446
chr20:35057264_S	0.963519		chr20:35023024_I_1 chr20:35437976 0.226538 0.000050
chr20:35057470_S	0.0139291		chr20:35023024_I_2 chr20:35437976 0.264362 0.000117
chr20:35057494_S	0.190505		chr20:35023024_I_3 chr20:35437976 0.043836 0.000005
chr20:35057629_I	0.132787		chr20:35023024_I_4 chr20:35437976 0.181395 0.000162
chr20:35057702_I	0.223804		chr20:35023024_I_5 chr20:35437976 0.203230 0.000032
chr20:35057846_S	0.79356		chr20:35023024_I_6 chr20:35437976 0.072259 0.004997
chr20:35057848_S	0.772154		chr20:35023040_I chr20:35437976 0.437751 0.000238
chr20:35057863_S	0.0963329		chr20:35023172_S chr20:35437976 0.800904 0.006120
chr20:35057906_S	0.425152		chr20:35023189_S chr20:35437976 0.353184 0.019276
chr20:35058093_I	0.944929		chr20:35023235_I chr20:35437976 1.000000 0.000060
chr20:35058101_S	0.944929		chr20:35023302_S chr20:35437976 1.000000 0.000395
chr20:35058367_S	0.788716		chr20:35023405_S chr20:35437976 0.531943 0.007264
chr20:35058676_S	0.577758		chr20:35023428_S chr20:35437976 0.867269 0.000510
chr20:35058680_S_2	0.948315		chr20:35023658_S chr20:35437976 0.082588 0.006408
chr20:35058684_I	0.256047		chr20:35023704_S chr20:35437976 0.402890 0.000029
chr20:35058686_I	0.554737		chr20:35023935_S chr20:35437976 0.009451 0.000020
chr20:35058687_I_0	0.65666		chr20:35024068_S chr20:35437976 1.000000 0.000452
chr20:35058687_I_1	0.672395		chr20:35024074_S chr20:35437976 1.000000 0.000226
chr20:35058687_I_5	0.667016		chr20:35024123_S chr20:35437976 -nan 0.000051
chr20:35058839_S	0.456911		chr20:35024125_S chr20:35437976 0.241322 0.000021
chr20:35059027_S	0.335092		chr20:35024129_S_0 chr20:35437976 0.379658 0.000018
chr20:35059038_S	0.425134		chr20:35024129_S_1 chr20:35437976 0.379687 0.000020
chr20:35059280_S	0.947707		chr20:35024130_I_0 chr20:35437976 0.072233 0.005016
chr20:35059415_S	0.587423		chr20:35024130_I_1 chr20:35437976 0.191349 0.003868
chr20:35059477_S	0.748286		chr20:35024130_I_2 chr20:35437976 0.503826 0.064854
chr20:35059530_S	0.106868		chr20:35024130_I_3 chr20:35437976 0.462728 0.076665
chr20:35059671_I_0	0.00109298		chr20:35024130_I_4 chr20:35437976 1.000000 0.002011
chr20:35059671_I_2	0.00109298		chr20:35024145_S chr20:35437976 0.283461 0.000017
chr20:35059697_I	0.820371		chr20:35024219_S chr20:35437976 0.971128 0.017825
chr20:35059700_S	0.425123		chr20:35024348_S chr20:35437976 1.000000 0.000169
chr20:35059710_I_0	7.96235e-05		chr20:35024374_S chr20:35437976 1.000000 0.000060
chr20:35059710_I_1	7.91989e-05		chr20:35024414_S chr20:35437976 0.633511 0.016019
chr20:35059742_I	0.428771		chr20:35024787_S chr20:35437976 0.203583 0.000008
chr20:35059745_S	0.521192		chr20:35024823_I chr20:35437976 0.660206 0.000656
chr20:35059763_S	0.855855		chr20:35024824_I_0 chr20:35437976 0.399911 0.083527
chr20:35059776_S	0.793753		chr20:35024824_I_1 chr20:35437976 0.403476 0.083939
chr20:35059784_I_0	7.87318e-05		chr20:35024824_I_2 chr20:35437976 0.081922 0.000051
chr20:35059784_I_1	0.139823		chr20:35024825_S chr20:35437976 0.204456 0.000210
chr20:35059784_I_2	8.7324e-05		chr20:35024825_I_0 chr20:35437976 0.049941 0.002406
chr20:35059817_I	0.478787		chr20:35024825_I_1 chr20:35437976 0.411680 0.041392
chr20:35059820_S_0	0.610489		chr20:35024825_I_2 chr20:35437976 0.341586 0.004065
chr20:35059820_S_1	0.966637		chr20:35024825_I_3 chr20:35437976 0.511463 0.000237
chr20:35059820_S_2	0.11923		chr20:35024825_I_4 chr20:35437976 0.473264 0.081139
chr20:35059835_I	0.261937		chr20:35024825_I_5 chr20:35437976 0.505758 0.018438
chr20:35059844_I	0.311093		chr20:35024826_S chr20:35437976 0.340345 0.027242
chr20:35059856_I	0.311093		chr20:35024834_I chr20:35437976 0.475534 0.074874
chr20:35059859_S	0.663945		chr20:35024835_S chr20:35437976 0.203626 0.000005
chr20:35059867_S	0.811674		chr20:35024835_I_0 chr20:35437976 0.073996 0.001640
chr20:35059896_I	0.00120281		chr20:35024835_I_1 chr20:35437976 0.370791 0.039294
chr20:35059899_I	0.00348615		chr20:35024835_I_2 chr20:35437976 0.467195 0.079254
chr20:35059911_I	0.805861		chr20:35024835_I_3 chr20:35437976 1.000000 0.000122
chr20:35059935_I	0.425167		chr20:35024836_S chr20:35437976 0.465919 0.002338
chr20:35060220_S	0.799659		chr20:35024838_S chr20:35437976 0.395528 0.003650
chr20:35060305_S	0.252598		chr20:35024839_S chr20:35437976 0.840723 0.000401
chr20:35060384_S	0.00114082		chr20:35024841_S chr20:35437976 0.075341 0.000022
chr20:35060436_S	0.825827		chr20:35024841_I_0 chr20:35437976 0.435496 0.104911
chr20:35060445_S	0.53502		chr20:35024841_I_1 chr20:35437976 0.468780 0.077300
chr20:35060453_S	0.223795		chr20:35024841_I_2 chr20:35437976 0.355733 0.017426
chr20:35060580_I_1	0.569391		chr20:35024842_S chr20:35437976 0.471198 0.074022
chr20:35060583_I_2	0.0480071		chr20:35024842_I chr20:35437976 0.450705 0.097663
chr20:35060584_I_0	0.378794		chr20:35024843_S chr20:35437976 0.589097 0.000643
chr20:35060584_I_3	0.728644		chr20:35024844_S chr20:35437976 0.351543 0.015806
chr20:35060584_I_4	0.513734		chr20:35024845_S chr20:35437976 0.337803 0.006534
chr20:35060585_S_0	4.18533e-05		chr20:35024846_S chr20:35437976 0.137391 0.000057
chr20:35060585_S_2	7.79487e-05		chr20:35024847_S chr20:35437976 0.044300 0.000001
chr20:35060585_I_0	0.357426		chr20:35024848_S chr20:35437976 0.734538 0.000548
chr20:35060585_I_2	0.773567		chr20:35024849_S chr20:35437976 0.522227 0.000142
chr20:35060585_I_3	0.321386		chr20:35024852_S chr20:35437976 0.387088 0.057891
chr20:35060610_S	0.506598		chr20:35024852_I_0 chr20:35437976 0.100412 0.003487
chr20:35060630_S	0.826417		chr20:35024852_I_1 chr20:35437976 0.236693 0.026505
chr20:35060746_S	0.830055		chr20:35024852_I_2 chr20:35437976 0.472593 0.081185
chr20:35060786_S	0.724379		chr20:35024854_S_0 chr20:35437976 0.356768 0.051672
chr20:35060824_I	0.145659		chr20:35024854_S_1 chr20:35437976 1.000000 0.000113
chr20:35060855_I	0.875006		chr20:35024854_S_2 chr20:35437976 0.356648 0.051621
chr20:35060951_S	0.916491		chr20:35024855_I_0 chr20:35437976 0.057676 0.000933
chr20:35061023_S	0.830055		chr20:35024855_I_1 chr20:35437976 0.057413 0.000923
chr20:35061330_S	0.00114101		chr20:35024873_S chr20:35437976 0.404611 0.085150
chr20:35061414_S	0.00114098		chr20:35024997_S chr20:35437976 1.000000 0.000159
chr20:35061514_S	0.253209		chr20:35025463_S chr20:35437976 1.000000 0.000477
chr20:35061573_S	0.425124		chr20:35025568_S chr20:35437976 0.000945 0.000000
chr20:35061790_S	0.442539		chr20:35025603_I chr20:35437976 1.000000 0.000113
chr20:35062127_S	0.741245		chr20:35025755_S chr20:35437976 1.000000 0.002488
chr20:35062266_S	0.425124		chr20:35025815_S chr20:35437976 1.000000 0.002191
chr20:35062366_S	0.387338		chr20:35025848_S chr20:35437976 0.353441 0.019313
chr20:35062650_S	0.590779		chr20:35026177_S chr20:35437976 1.000000 0.000040
chr20:35062782_S	0.147782		chr20:35026222_S chr20:35437976 1.000000 0.000052
chr20:35062835_S	0.584293		chr20:35026222_I_0 chr20:35437976 0.247332 0.043518
chr20:35063140_S	0.76251		chr20:35026222_I_1 chr20:35437976 0.247279 0.043668
chr20:35063316_S	0.595712		chr20:35026222_I_2 chr20:35437976 1.000000 0.000051
chr20:35063481_S	0.111353		chr20:35026222_I_3 chr20:35437976 0.179156 0.000054
chr20:35063650_S	0.442543		chr20:35026235_S chr20:35437976 0.025110 0.000008
chr20:35063771_S	0.0659778		chr20:35026334_S chr20:35437976 0.353184 0.019276
chr20:35063782_I	0.720748		chr20:35026342_S chr20:35437976 0.082588 0.006408
chr20:35063789_S	0.399621		chr20:35026470_S chr20:35437976 1.000000 0.000397
chr20:35063811_S	0.377652		chr20:35026476_S chr20:35437976 0.900452 0.000733
chr20:35063816_S	0.103034		chr20:35026498_S chr20:35437976 1.000000 0.000099
chr20:35063818_S	0.442543		chr20:35026646_S chr20:35437976 0.472023 0.079676
chr20:35063922_S	0.00137904		chr20:35026694_S chr20:35437976 0.942830 0.003337
chr20:35064084_S	0.000101263		chr20:35027152_S chr20:35437976 0.472023 0.079676
chr20:35064164_S	0.00137907		chr20:35027452_S chr20:35437976 0.404569 0.085120
chr20:35064171_S	0.858417		chr20:35027676_S chr20:35437976 1.000000 0.005041
chr20:35064176_S	0.808419		chr20:35027852_S chr20:35437976 1.000000 0.002051
chr20:35064287_S	0.824653		chr20:35027899_S chr20:35437976 0.472023 0.079676
chr20:35064559_I	0.442543		chr20:35027974_S chr20:35437976 0.950226 0.001633
chr20:35064568_S	0.000101239		chr20:35028081_S chr20:35437976 1.000000 0.000113
chr20:35064650_S	0.455575		chr20:35028148_S chr20:35437976 0.428017 0.014129
chr20:35064856_I	0.542963		chr20:35028173_I chr20:35437976 1.000000 0.001552
chr20:35065015_S	0.45306		chr20:35028211_I_0 chr20:35437976 0.009392 0.000023
chr20:35065155_S	0.331992		chr20:35028211_I_1 chr20:35437976 0.360775 0.000049
chr20:35065161_S	0.442543		chr20:35028211_I_2 chr20:35437976 0.077405 0.005560
chr20:35065167_S	0.557741		chr20:35028211_I_3 chr20:35437976 0.036879 0.000006
chr20:35065235_S	0.000101202		chr20:35028211_I_4 chr20:35437976 0.345853 0.018629
chr20:35065564_S	0.0988082		chr20:35028223_I chr20:35437976 0.287021 0.001683
chr20:35065589_S	0.532089		chr20:35028224_S chr20:35437976 0.119042 0.000359
chr20:35065605_S	0.558153		chr20:35028225_S chr20:35437976 1.000000 0.000019
chr20:35065794_S	0.610375		chr20:35028236_I chr20:35437976 1.000000 0.000170
chr20:35065814_S	0.825833		chr20:35028498_S chr20:35437976 0.472023 0.079676
chr20:35066111_I_1	0.907417		chr20:35028511_S chr20:35437976 0.082588 0.006408
chr20:35066140_S	0.0593143		chr20:35028530_S chr20:35437976 1.000000 0.000961
chr20:35066215_S	0.161732		chr20:35028586_S chr20:35437976 1.000000 0.000113
chr20:35066266_S	0.78604		chr20:35028725_S chr20:35437976 0.082588 0.006408
chr20:35066351_S	0.521153		chr20:35028899_I chr20:35437976 1.000000 0.002511
chr20:35066512_S	0.00137939		chr20:35028919_S chr20:35437976 1.000000 0.000113
chr20:35066781_S	0.442561		chr20:35029097_S chr20:35437976 1.000000 0.000113
chr20:35066869_S	0.00137942		chr20:35029395_S chr20:35437976 1.000000 0.000179
chr20:35066886_S	0.442597		chr20:35029447_S chr20:35437976 0.082588 0.006408
chr20:35066970_S	0.00137954		chr20:35029565_S chr20:35437976 1.000000 0.000087
chr20:35067255_S	0.767289		chr20:35029583_S chr20:35437976 1.000000 0.000040
chr20:35067356_S	0.115067		chr20:35029620_I chr20:35437976 0.074139 0.000016
chr20:35067365_S	0.336921		chr20:35029626_I chr20:35437976 0.067487 0.000019
chr20:35067505_S	0.825636		chr20:35029627_I chr20:35437976 0.143775 0.000044
chr20:35067521_S	0.157549		chr20:35029628_S chr20:35437976 0.095933 0.000148
chr20:35067732_S	0.425127		chr20:35029628_I_0 chr20:35437976 0.326868 0.021552
chr20:35067833_S	0.7302		chr20:35029628_I_1 chr20:35437976 0.331364 0.020537
chr20:35068010_S	0.82558		chr20:35029628_I_2 chr20:35437976 0.488292 0.001096
chr20:35068091_S	0.167901		chr20:35029628_I_3 chr20:35437976 0.138677 0.000134
chr20:35068757_S	0.825479		chr20:35029651_I chr20:35437976 0.328401 0.000027
chr20:35068758_S	0.00114204		chr20:35029652_I chr20:35437976 0.053167 0.000018
chr20:35068800_S	0.425146		chr20:35029653_I_0 chr20:35437976 0.007462 0.000009
chr20:35068863_S	0.00114205		chr20:35029653_I_1 chr20:35437976 0.012342 0.000012
chr20:35068907_S	0.794138		chr20:35029653_I_2 chr20:35437976 0.146698 0.000024
chr20:35068946_I_0	0.939772		chr20:35029653_I_3 chr20:35437976 0.029820 0.000018
chr20:35068946_I_1	0.995806		chr20:35029654_S chr20:35437976 0.007515 0.000024
chr20:35068946_I_2	0.23299		chr20:35029654_I chr20:35437976 0.122025 0.000009
chr20:35068946_I_3	0.0379028		chr20:35029655_S chr20:35437976 1.000000 0.000254
chr20:35068946_I_4	0.0354829		chr20:35029655_I chr20:35437976 1.000000 0.000179
chr20:35068946_I_5	0.0786759		chr20:35029657_S chr20:35437976 1.000000 0.000287
chr20:35068946_I_6	0.047049		chr20:35029659_S_0 chr20:35437976 1.000000 0.000023
chr20:35068956_I	0.000606478		chr20:35029659_S_2 chr20:35437976 1.000000 0.000056
chr20:35068958_I_0	0.000614165		chr20:35029660_S chr20:35437976 1.000000 0.000058
chr20:35068958_I_2	0.00100164		chr20:35029661_S_0 chr20:35437976 0.025444 0.000011
chr20:35068958_I_4	0.852427		chr20:35029661_S_2 chr20:35437976 0.025444 0.000011
chr20:35068960_I_0	0.00101524		chr20:35029662_S chr20:35437976 1.000000 0.000154
chr20:35068960_I_3	0.00127342		chr20:35029667_S chr20:35437976 1.000000 0.000055
chr20:35068960_I_4	0.155789		chr20:35029670_I chr20:35437976 -nan 0.000182
chr20:35068962_I	0.00164389		chr20:35029672_S chr20:35437976 -nan 0.000027
chr20:35068963_I	0.586859		chr20:35029674_S chr20:35437976 1.000000 0.000121
chr20:35068972_I	0.0431826		chr20:35029682_S chr20:35437976 -nan 0.000005
chr20:35068974_I	0.192481		chr20:35029684_S chr20:35437976 1.000000 0.000141
chr20:35068975_I	0.0831325		chr20:35029692_S chr20:35437976 1.000000 0.000229
chr20:35068976_S	0.2638		chr20:35029700_S chr20:35437976 -nan 0.000054
chr20:35068976_I_0	0.00664812		chr20:35029705_S chr20:35437976 1.000000 0.000014
chr20:35068976_I_1	0.00789744		chr20:35029707_S chr20:35437976 0.232508 0.000020
chr20:35068976_I_2	0.716459		chr20:35029722_S chr20:35437976 1.000000 0.000060
chr20:35068978_S	0.00885169		chr20:35029738_S chr20:35437976 0.942830 0.003337
chr20:35068978_I_0	0.399427		chr20:35029772_S chr20:35437976 1.000000 0.000079
chr20:35068978_I_1	0.0595643		chr20:35029778_S chr20:35437976 0.468908 0.077660
chr20:35068978_I_2	0.000375827		chr20:35029781_S chr20:35437976 1.000000 0.000040
chr20:35068978_I_3	0.163194		chr20:35029812_S chr20:35437976 1.000000 0.000041
chr20:35068978_I_4	0.0769316		chr20:35029830_S chr20:35437976 -nan 0.000072
chr20:35068978_I_5	0.0815188		chr20:35029839_S chr20:35437976 1.000000 0.000040
chr20:35068978_I_6	0.018554		chr20:35029857_S chr20:35437976 1.000000 0.000636
chr20:35068980_S	0.533729		chr20:35029879_S chr20:35437976 1.000000 0.000282
chr20:35068984_S	0.288905		chr20:35029894_S chr20:35437976 1.000000 0.000113
chr20:35068985_I	0.822393		chr20:35029916_S_0 chr20:35437976 0.646051 0.000214
chr20:35069047_S	0.550466		chr20:35029916_S_1 chr20:35437976 1.000000 0.000040
chr20:35069285_S	0.454464		chr20:35029916_S_2 chr20:35437976 1.000000 0.000398
chr20:35069323_S	0.820356		chr20:35029927_S chr20:35437976 1.000000 0.000452
chr20:35069423_S	0.300737		chr20:35029963_I chr20:35437976 0.000172 0.000085
chr20:35069424_S	0.47342		chr20:35029965_I_0 chr20:35437976 0.016960 0.000308
chr20:35069645_S	0.5963		chr20:35029965_I_1 chr20:35437976 0.006508 0.000217
chr20:35069704_S	0.724004		chr20:35029965_I_2 chr20:35437976 0.003900 0.000019
chr20:35069707_S	0.42304		chr20:35029965_I_3 chr20:35437976 0.089435 0.000149
chr20:35069746_S	0.913688		chr20:35029966_I_0 chr20:35437976 0.067783 0.001044
chr20:35070095_S	0.932036		chr20:35029966_I_1 chr20:35437976 0.034686 0.000474
chr20:35070228_I	0.73129		chr20:35029966_I_2 chr20:35437976 0.094710 0.000541
chr20:35070560_S	0.124334		chr20:35029966_I_3 chr20:35437976 0.001902 0.000000
chr20:35070620_S	0.823908		chr20:35030146_S chr20:35437976 1.000000 0.009060
chr20:35070808_S	0.917862		chr20:35030150_S chr20:35437976 1.000000 0.009060
chr20:35070855_S	0.423109		chr20:35030228_S chr20:35437976 1.000000 0.000040
chr20:35071066_S	0.794805		chr20:35030229_S chr20:35437976 0.767622 0.005637
chr20:35071141_I	0.00827277		chr20:35030232_S chr20:35437976 1.000000 0.000113
chr20:35071319_S	0.823733		chr20:35030234_S chr20:35437976 -nan 0.000030
chr20:35071509_S	0.40191		chr20:35030236_S chr20:35437976 -nan 0.000060
chr20:35071571_I	0.78087		chr20:35030240_I chr20:35437976 1.000000 0.000012
chr20:35071573_I	0.482132		chr20:35030241_S chr20:35437976 0.088616 0.000178
chr20:35071656_S	0.200258		chr20:35030241_I_0 chr20:35437976 0.092246 0.002490
chr20:35071797_S	0.623895		chr20:35030241_I_1 chr20:35437976 0.330240 0.015834
chr20:35071862_S	0.920113		chr20:35030241_I_2 chr20:35437976 0.122527 0.000074
chr20:35071894_I	0.00011267		chr20:35030241_I_3 chr20:35437976 0.018085 0.000258
chr20:35071921_S	0.866961		chr20:35030241_I_4 chr20:35437976 0.058691 0.000003
chr20:35071931_S	0.423204		chr20:35030241_I_5 chr20:35437976 0.473220 0.000844
chr20:35071947_S	0.423186		chr20:35030261_S chr20:35437976 0.066920 0.000042
chr20:35072015_S	0.383107		chr20:35030267_S chr20:35437976 1.000000 0.000042
chr20:35072051_S	0.473305		chr20:35030669_S chr20:35437976 0.374877 0.022542
chr20:35072112_S	0.947437		chr20:35030803_S chr20:35437976 0.353184 0.019276
chr20:35072357_S	0.73066		chr20:35030864_I chr20:35437976 0.353184 0.019276
chr20:35072422_I	0.795448		chr20:35030951_S_0 chr20:35437976 1.000000 0.000556
chr20:35072604_S	0.51645		chr20:35030951_S_1 chr20:35437976 1.000000 0.000556
chr20:35072639_S	0.42323		chr20:35030986_S chr20:35437976 0.828166 0.009410
chr20:35072713_S	0.468909		chr20:35030994_I chr20:35437976 1.000000 0.000040
chr20:35072870_S	0.441067		chr20:35031234_I_0 chr20:35437976 0.094155 0.000026
chr20:35072909_S	0.822812		chr20:35031234_I_1 chr20:35437976 0.327933 0.000030
chr20:35072943_S	0.439195		chr20:35031234_I_2 chr20:35437976 0.078378 0.000015
chr20:35072949_S	0.000112542		chr20:35031235_S chr20:35437976 1.000000 0.000169
chr20:35072958_S	0.000112519		chr20:35031247_S chr20:35437976 0.010827 0.000001
chr20:35073017_S	0.125346		chr20:35031253_S chr20:35437976 0.150718 0.000021
chr20:35073074_I	0.0156608		chr20:35031270_S chr20:35437976 1.000000 0.001470
chr20:35073485_S	0.246128		chr20:35031307_S chr20:35437976 1.000000 0.000318
chr20:35073699_S	0.40753		chr20:35031308_S chr20:35437976 0.000739 0.000000
chr20:35073816_S	0.625212		chr20:35031378_S_0 chr20:35437976 0.203670 0.000000
chr20:35073990_S	0.85996		chr20:35031378_S_1 chr20:35437976 0.203670 0.000000
chr20:35074059_S	0.364794		chr20:35031390_S chr20:35437976 1.000000 0.000472
chr20:35074185_S	0.962711		chr20:35031390_I_0 chr20:35437976 0.224827 0.033339
chr20:35074283_S	0.576504		chr20:35031390_I_1 chr20:35437976 0.340996 0.018092
chr20:35074385_S	0.596488		chr20:35031390_I_2 chr20:35437976 0.867394 0.000970
chr20:35074399_S	0.295989		chr20:35031390_I_3 chr20:35437976 0.182872 0.003731
chr20:35074456_S	0.82958		chr20:35031390_I_4 chr20:35437976 0.586258 0.001182
chr20:35074466_S	0.796444		chr20:35031390_I_5 chr20:35437976 0.119266 0.000190
chr20:35074548_S	0.847991		chr20:35031390_I_6 chr20:35437976 0.461595 0.044781
chr20:35074565_S	0.796475		chr20:35031415_S chr20:35437976 0.206943 0.004035
chr20:35074571_S	0.794438		chr20:35031415_I_0 chr20:35437976 0.136029 0.015521
chr20:35074719_S	0.379331		chr20:35031415_I_1 chr20:35437976 0.772827 0.002905
chr20:35074834_S	0.855865		chr20:35031415_I_2 chr20:35437976 0.447718 0.050643
chr20:35074934_S	0.00487685		chr20:35031415_I_3 chr20:35437976 0.416525 0.083511
chr20:35075007_S	0.880608		chr20:35031415_I_4 chr20:35437976 0.500315 0.006011
chr20:35075085_I_0	0.00164525		chr20:35031415_I_5 chr20:35437976 0.109708 0.000056
chr20:35075085_I_1	0.00153467		chr20:35031416_S chr20:35437976 0.646124 0.000269
chr20:35075344_S	0.00117367		chr20:35031416_I chr20:35437976 0.406308 0.084929
chr20:35075712_S	0.440861		chr20:35031433_S chr20:35437976 1.000000 0.000032
chr20:35076078_S	0.851204		chr20:35031519_S chr20:35437976 1.000000 0.000169
chr20:35076087_S	0.146991		chr20:35031520_S chr20:35437976 1.000000 0.000113
chr20:35076251_I	0.820713		chr20:35031571_S chr20:35437976 0.718116 0.005967
chr20:35076336_S	0.305827		chr20:35031677_S chr20:35437976 0.399828 0.083507
chr20:35076352_S	0.947191		chr20:35031718_S chr20:35437976 1.000000 0.001639
chr20:35076354_S	0.532016		chr20:35031805_S chr20:35437976 0.204118 0.003620
chr20:35076378_S	0.154467		chr20:35031864_I chr20:35437976 1.000000 0.000079
chr20:35076537_I	0.919111		chr20:35031897_S chr20:35437976 1.000000 0.001729
chr20:35076739_S	0.821047		chr20:35031942_S chr20:35437976 1.000000 0.000226
chr20:35076780_S	0.440965		chr20:35032056_S chr20:35437976 1.000000 0.000017
chr20:35076947_S	0.833214		chr20:35032058_S chr20:35437976 0.203701 0.000030
chr20:35077040_S	0.271659		chr20:35032062_S chr20:35437976 0.104274 0.000000
chr20:35077084_S	0.820851		chr20:35032065_S chr20:35437976 1.000000 0.000258
chr20:35077230_S	0.0666299		chr20:35032137_S chr20:35437976 -nan 0.000041
chr20:35077253_S	0.0569395		chr20:35032164_S chr20:35437976 1.000000 0.000181
chr20:35077361_S	0.225307		chr20:35032223_S chr20:35437976 0.404569 0.085120
chr20:35077396_S	0.335147		chr20:35032261_S chr20:35437976 0.462730 0.000022
chr20:35077539_S	0.0666299		chr20:35032267_S chr20:35437976 1.000000 0.000108
chr20:35077557_S	0.353755		chr20:35032271_S chr20:35437976 1.000000 0.000377
chr20:35077603_S	0.759599		chr20:35032276_S chr20:35437976 1.000000 0.000847
chr20:35077662_S	0.7886		chr20:35032283_S chr20:35437976 0.472023 0.079676
chr20:35077744_S	0.830683		chr20:35032413_S_0 chr20:35437976 1.000000 0.000112
chr20:35077872_S	0.0959318		chr20:35032413_S_1 chr20:35437976 1.000000 0.000113
chr20:35077972_I_0	0.883619		chr20:35032465_I_0 chr20:35437976 0.522170 0.000140
chr20:35077972_I_1	0.288618		chr20:35032465_I_1 chr20:35437976 0.203595 0.000002
chr20:35077972_I_2	0.955444		chr20:35032465_I_2 chr20:35437976 0.734546 0.000203
chr20:35078028_S	0.44107		chr20:35032466_I chr20:35437976 1.000000 0.000039
chr20:35078166_S	0.696229		chr20:35032467_I_0 chr20:35437976 0.085860 0.006929
chr20:35078362_S	0.285412		chr20:35032467_I_1 chr20:35437976 0.106696 0.000001
chr20:35078449_S	0.559423		chr20:35032467_I_2 chr20:35437976 0.311381 0.010088
chr20:35078549_S	0.662939		chr20:35032467_I_3 chr20:35437976 0.383524 0.032156
chr20:35079424_S	0.380671		chr20:35032467_I_4 chr20:35437976 0.245109 0.001112
chr20:35079559_S	0.638502		chr20:35032467_I_5 chr20:35437976 0.290753 0.012818
chr20:35079621_S	0.441204		chr20:35032487_I chr20:35437976 0.286370 0.002913
chr20:35079683_S	0.345105		chr20:35032488_I chr20:35437976 0.184411 0.002427
chr20:35079747_S	0.427612		chr20:35032489_I_0 chr20:35437976 0.022663 0.000074
chr20:35079757_S	0.818005		chr20:35032489_I_1 chr20:35437976 0.266593 0.000762
chr20:35079860_I_0	0.693417		chr20:35032489_I_2 chr20:35437976 0.043539 0.000193
chr20:35079860_I_1	0.635913		chr20:35032490_I chr20:35437976 0.410957 0.000780
chr20:35079860_I_2	0.393696		chr20:35032503_S chr20:35437976 0.469441 0.078192
chr20:35079960_S	0.820091		chr20:35032529_S chr20:35437976 0.399828 0.083504
chr20:35079980_S	0.445712		chr20:35032654_S chr20:35437976 0.353184 0.019276
chr20:35080013_I_0	0.0816148		chr20:35032673_S chr20:35437976 1.000000 0.002092
chr20:35080013_I_1	0.0889551		chr20:35032674_S chr20:35437976 1.000000 0.000040
chr20:35080157_S	0.432443		chr20:35032763_S chr20:35437976 1.000000 0.000040
chr20:35080215_S	0.578485		chr20:35032808_S chr20:35437976 0.082588 0.006408
chr20:35080337_I_1	0.902413		chr20:35032833_I chr20:35437976 1.000000 0.000113
chr20:35080457_S	0.444457		chr20:35032911_S chr20:35437976 1.000000 0.000040
chr20:35080480_S	0.275423		chr20:35032986_S chr20:35437976 1.000000 0.000282
chr20:35080494_S	0.445703		chr20:35033006_S chr20:35437976 1.000000 0.000169
chr20:35080505_S_0	0.36229		chr20:35033214_S chr20:35437976 0.399828 0.083507
chr20:35080505_S_2	0.283708		chr20:35033259_S chr20:35437976 0.764034 0.000891
chr20:35080534_I_0	0.488788		chr20:35033326_S chr20:35437976 1.000000 0.000040
chr20:35080534_I_1	0.684319		chr20:35033561_S chr20:35437976 1.000000 0.000278
chr20:35080534_I_2	0.150165		chr20:35033686_S chr20:35437976 1.000000 0.000113
chr20:35080542_I	0.000222942		chr20:35033829_I chr20:35437976 0.000532 0.000000
chr20:35080543_I_0	0.459937		chr20:35033864_S chr20:35437976 0.044545 0.000062
chr20:35080543_I_1	0.0139846		chr20:35033880_S chr20:35437976 1.000000 0.000022
chr20:35080543_I_2	5.61845e-05		chr20:35034027_S chr20:35437976 -nan 0.000002
chr20:35080803_I	0.925617		chr20:35034038_S chr20:35437976 0.591677 0.000251
chr20:35080804_I_0	0.634095		chr20:35034147_I chr20:35437976 1.000000 0.000614
chr20:35080804_I_4	0.378976		chr20:35034149_I chr20:35437976 -nan 0.000377
chr20:35080804_I_5	0.211573		chr20:35034151_S chr20:35437976 0.053945 0.000030
chr20:35080805_I_0	0.772617		chr20:35034151_I_0 chr20:35437976 0.035095 0.000968
chr20:35080805_I_1	0.851836		chr20:35034151_I_1 chr20:35437976 0.022122 0.000303
chr20:35080806_I	0.977213		chr20:35034151_I_2 chr20:35437976 0.018942 0.000259
chr20:35081488_S	0.135274		chr20:35034158_S chr20:35437976 0.011335 0.000096
chr20:35081860_S	0.56017		chr20:35034158_I_0 chr20:35437976 0.023040 0.000211
chr20:35082285_S	0.789023		chr20:35034158_I_1 chr20:35437976 0.019432 0.000147
chr20:35082501_S	0.184707		chr20:35034158_I_2 chr20:35437976 0.615663 0.000129
chr20:35082534_S	0.415665		chr20:35034159_S chr20:35437976 1.000000 0.000418
chr20:35082950_S	0.00144932		chr20:35034160_S chr20:35437976 0.019788 0.000172
chr20:35083034_S	0.332276		chr20:35034160_I_0 chr20:35437976 0.001168 0.000001
chr20:35083053_S	0.817513		chr20:35034160_I_1 chr20:35437976 0.057741 0.000334
chr20:35083202_S	0.337368		chr20:35034160_I_2 chr20:35437976 0.019331 0.000158
chr20:35083338_S	0.000207373		chr20:35034160_I_3 chr20:35437976 0.140801 0.000010
chr20:35083446_I_0	0.770877		chr20:35034161_S chr20:35437976 0.360223 0.000092
chr20:35083446_I_1	0.867924		chr20:35034163_S chr20:35437976 0.203599 0.000010
chr20:35083450_I_0	0.968112		chr20:35034163_I chr20:35437976 0.028690 0.000032
chr20:35083450_I_1	0.949201		chr20:35034165_S chr20:35437976 0.015988 0.000087
chr20:35083609_I_0	0.916847		chr20:35034165_I_0 chr20:35437976 0.020935 0.000134
chr20:35083609_I_1	0.964657		chr20:35034165_I_1 chr20:35437976 0.042050 0.000340
chr20:35083609_I_2	0.82313		chr20:35034165_I_2 chr20:35437976 0.053321 0.000077
chr20:35083674_S	0.507781		chr20:35034165_I_3 chr20:35437976 0.011264 0.000097
chr20:35083694_S	0.00120061		chr20:35034167_S chr20:35437976 0.002278 0.000028
chr20:35083744_S	0.380669		chr20:35034167_I_0 chr20:35437976 0.001801 0.000007
chr20:35083911_S_0	0.866271		chr20:35034167_I_1 chr20:35437976 0.109982 0.000000
chr20:35083911_S_2	0.866215		chr20:35034167_I_2 chr20:35437976 0.001165 0.000010
chr20:35083922_S	0.428055		chr20:35034174_S chr20:35437976 0.000894 0.000001
chr20:35083962_I_0	0.266282		chr20:35034174_I chr20:35437976 0.000415 0.000000
chr20:35083962_I_1	0.710388		chr20:35034178_I chr20:35437976 0.044339 0.000013
chr20:35083962_I_2	0.302278		chr20:35034179_S chr20:35437976 1.000000 0.000014
chr20:35084028_S	7.93434e-05		chr20:35034180_I chr20:35437976 0.292056 0.000056
chr20:35084144_S	0.428057		chr20:35034192_S chr20:35437976 1.000000 0.000023
chr20:35084171_S	0.453291		chr20:35034329_S chr20:35437976 1.000000 0.001979
chr20:35084192_S	0.387141		chr20:35034439_S chr20:35437976 0.399828 0.083506
chr20:35084320_S	0.816861		chr20:35034471_S chr20:35437976 1.000000 0.001752
chr20:35084444_I	0.667448		chr20:35034714_S chr20:35437976 1.000000 0.000099
chr20:35084456_I	0.667447		chr20:35034882_S chr20:35437976 1.000000 0.000040
chr20:35084462_S	0.572811		chr20:35035339_S chr20:35437976 1.000000 0.000113
chr20:35084468_S	0.693975		chr20:35035634_S chr20:35437976 0.468770 0.077999
chr20:35084470_S	0.555962		chr20:35035719_S chr20:35437976 0.353184 0.019276
chr20:35084478_S	0.765552		chr20:35035773_I chr20:35437976 0.671719 0.003353
chr20:35084487_S	0.542127		chr20:35035827_I chr20:35437976 0.000777 0.000000
chr20:35084488_I	0.00137655		chr20:35035846_S chr20:35437976 1.000000 0.002671
chr20:35084490_S	0.722294		chr20:35035898_S chr20:35437976 0.468770 0.077999
chr20:35084492_I	0.00155506		chr20:35035924_I chr20:35437976 1.000000 0.001413
chr20:35084494_I	0.940517		chr20:35036053_I chr20:35437976 1.000000 0.000113
chr20:35084496_I	0.00160433		chr20:35036133_S chr20:35437976 1.000000 0.002318
chr20:35084512_I	0.29552		chr20:35036134_S chr20:35437976 1.000000 0.001300
chr20:35084520_I_0	0.76006		chr20:35036527_S chr20:35437976 0.082588 0.006408
chr20:35084520_I_1	0.925499		chr20:35036558_S chr20:35437976 0.254995 0.000228
chr20:35084536_S	0.900785		chr20:35036663_S chr20:35437976 0.082588 0.006408
chr20:35084544_I	0.978313		chr20:35036684_S chr20:35437976 0.096057 0.000015
chr20:35084568_S	0.000100247		chr20:35036696_S chr20:35437976 0.029862 0.000001
chr20:35084576_I	0.0756732		chr20:35036713_S chr20:35437976 0.176886 0.000404
chr20:35084600_S	0.00673834		chr20:35036717_S chr20:35437976 0.094680 0.000280
chr20:35084608_I	0.000638331		chr20:35036947_S chr20:35437976 0.082588 0.006408
chr20:35084612_S	0.993573		chr20:35036948_S chr20:35437976 0.673722 0.001267
chr20:35084625_I	0.516543		chr20:35036949_S chr20:35437976 1.000000 0.000113
chr20:35084642_I	0.0213568		chr20:35036960_I_0 chr20:35437976 0.017922 0.000007
chr20:35084657_S	0.0527693		chr20:35036960_I_1 chr20:35437976 1.000000 0.000593
chr20:35084672_I	0.53314		chr20:35036960_I_2 chr20:35437976 1.000000 0.000040
chr20:35084676_S	0.445268		chr20:35036960_I_3 chr20:35437976 0.208894 0.000079
chr20:35084704_I	0.046995		chr20:35036960_I_4 chr20:35437976 0.026771 0.000012
chr20:35084718_S	0.882668		chr20:35037045_S chr20:35437976 1.000000 0.000218
chr20:35084724_I	0.000307544		chr20:35037084_S chr20:35437976 1.000000 0.000048
chr20:35084728_I_0	0.000583701		chr20:35037118_S chr20:35437976 1.000000 0.002431
chr20:35084728_I_1	0.431023		chr20:35037142_S chr20:35437976 1.000000 0.000056
chr20:35084728_I_2	0.000240452		chr20:35037248_S chr20:35437976 1.000000 0.000115
chr20:35084730_I_0	9.43881e-05		chr20:35037272_S chr20:35437976 0.468770 0.078000
chr20:35084730_I_2	6.72811e-05		chr20:35037279_S chr20:35437976 0.468703 0.077999
chr20:35084738_I	3.8931e-05		chr20:35037317_S chr20:35437976 0.399918 0.083482
chr20:35084760_S	0.325517		chr20:35037319_S chr20:35437976 1.000000 0.000040
chr20:35084770_S	0.465371		chr20:35037324_S chr20:35437976 1.000000 0.000040
chr20:35084834_S	0.946446		chr20:35037341_S chr20:35437976 0.000282 0.000000
chr20:35085023_S	0.157593		chr20:35037342_I chr20:35437976 0.224051 0.000857
chr20:35085044_S	0.579089		chr20:35037344_I_0 chr20:35437976 0.109806 0.000019
chr20:35085414_S	0.528843		chr20:35037344_I_1 chr20:35437976 0.169842 0.000167
chr20:35085420_S	0.638533		chr20:35037344_I_2 chr20:35437976 0.175727 0.000082
chr20:35085544_S	0.460335		chr20:35037345_I_0 chr20:35437976 0.056756 0.000266
chr20:35085545_S	0.570966		chr20:35037345_I_1 chr20:35437976 0.170245 0.000532
chr20:35085609_I_0	0.64635		chr20:35037345_I_2 chr20:35437976 0.020628 0.000034
chr20:35085609_I_1	0.13275		chr20:35037346_S chr20:35437976 0.275988 0.000156
chr20:35085609_I_2	0.47928		chr20:35037346_I_0 chr20:35437976 0.040607 0.001433
chr20:35085694_S	0.316935		chr20:35037346_I_1 chr20:35437976 0.681351 0.000630
chr20:35085920_S	0.0463816		chr20:35037346_I_2 chr20:35437976 0.284828 0.010227
chr20:35086028_S	0.525948		chr20:35037346_I_3 chr20:35437976 0.147625 0.000142
chr20:35086040_S	0.452207		chr20:35037346_I_4 chr20:35437976 0.031599 0.000255
chr20:35086117_S	0.177084		chr20:35037369_I_0 chr20:35437976 0.215193 0.000571
chr20:35086201_S	0.445629		chr20:35037369_I_1 chr20:35437976 0.265814 0.000654
chr20:35086274_S	0.00120275		chr20:35037369_I_2 chr20:35437976 0.089495 0.000018
chr20:35086428_I	0.534691		chr20:35037370_S chr20:35437976 1.000000 0.000110
chr20:35086429_I	0.455456		chr20:35037371_S chr20:35437976 1.000000 0.000145
chr20:35086431_S	0.614019		chr20:35037376_S chr20:35437976 0.104328 0.000001
chr20:35086431_I_0	0.541318		chr20:35037701_S chr20:35437976 0.870145 0.004078
chr20:35086431_I_1	0.503715		chr20:35037723_S chr20:35437976 0.000532 0.000000
chr20:35086431_I_2	0.682132		chr20:35037777_S chr20:35437976 1.000000 0.000452
chr20:35086431_I_3	0.0885935		chr20:35037977_S chr20:35437976 0.783987 0.006328
chr20:35086431_I_4	0.222823		chr20:35038064_S chr20:35437976 1.000000 0.001253
chr20:35086431_I_5	0.500635		chr20:35038162_S chr20:35437976 1.000000 0.000238
chr20:35086431_I_6	0.101479		chr20:35038202_S chr20:35437976 0.353441 0.019313
chr20:35086451_S	0.85059		chr20:35038204_S chr20:35437976 1.000000 0.000060
chr20:35086453_S	0.884172		chr20:35038278_I_0 chr20:35437976 0.000596 0.000000
chr20:35086455_S	0.935704		chr20:35038278_I_1 chr20:35437976 0.142189 0.000041
chr20:35086457_I	0.53791		chr20:35038278_I_2 chr20:35437976 0.545490 0.025754
chr20:35086459_S	0.26458		chr20:35038278_I_3 chr20:35437976 0.079234 0.005450
chr20:35086461_S_0	0.186089		chr20:35038278_I_4 chr20:35437976 0.104650 0.000008
chr20:35086461_S_1	0.184166		chr20:35038290_S chr20:35437976 0.328340 0.000004
chr20:35086461_S_2	0.986283		chr20:35038403_S chr20:35437976 1.000000 0.000755
chr20:35086463_S	0.968052		chr20:35038413_S chr20:35437976 0.082588 0.006408
chr20:35086463_I	0.409661		chr20:35038446_S chr20:35437976 0.000532 0.000000
chr20:35086465_I_0	0.965979		chr20:35038534_S chr20:35437976 1.000000 0.000113
chr20:35086465_I_2	0.978866		chr20:35038596_I chr20:35437976 0.000532 0.000000
chr20:35086467_I	0.0139958		chr20:35038767_I chr20:35437976 0.399828 0.083505
chr20:35086469_I_0	0.241243		chr20:35038842_S chr20:35437976 1.000000 0.000099
chr20:35086469_I_1	0.891438		chr20:35038924_S chr20:35437976 1.000000 0.000961
chr20:35086469_I_2	0.127475		chr20:35039087_S chr20:35437976 0.141461 0.000067
chr20:35086471_S	0.000110901		chr20:35039241_S chr20:35437976 1.000000 0.002092
chr20:35086473_S	0.897314		chr20:35039283_S chr20:35437976 1.000000 0.000040
chr20:35086475_S	0.774934		chr20:35039301_S chr20:35437976 1.000000 0.000113
chr20:35086475_I_0	0.620129		chr20:35039747_S chr20:35437976 1.000000 0.001452
chr20:35086475_I_2	0.928049		chr20:35039797_S chr20:35437976 1.000000 0.000179
chr20:35086475_I_3	0.408628		chr20:35040082_I chr20:35437976 0.760564 0.005024
chr20:35086477_S	0.918526		chr20:35040097_S chr20:35437976 -nan 0.000103
chr20:35086479_S	0.299399		chr20:35040107_S chr20:35437976 1.000000 0.000079
chr20:35086479_I_0	0.462739		chr20:35040409_S chr20:35437976 0.760564 0.005024
chr20:35086479_I_1	0.499583		chr20:35040543_S chr20:35437976 1.000000 0.000040
chr20:35086485_I_0	0.305213		chr20:35040564_S chr20:35437976 1.000000 0.002092
chr20:35086485_I_1	0.817533		chr20:35040628_S chr20:35437976 1.000000 0.000159
chr20:35086485_I_2	0.303514		chr20:35040777_S chr20:35437976 1.000000 0.009084
chr20:35086487_S	0.310704		chr20:35041002_S chr20:35437976 0.082588 0.006408
chr20:35086499_I_0	0.0510625		chr20:35041127_I chr20:35437976 0.404611 0.085150
chr20:35086499_I_2	0.0323852		chr20:35041170_S chr20:35437976 1.000000 0.000119
chr20:35086501_I	0.224286		chr20:35041181_S chr20:35437976 1.000000 0.000198
chr20:35086503_I	0.812387		chr20:35041189_S chr20:35437976 1.000000 0.000115
chr20:35086505_I	0.941741		chr20:35041232_S chr20:35437976 1.000000 0.000934
chr20:35086507_I_0	0.197819		chr20:35041279_S chr20:35437976 0.000532 0.000000
chr20:35086507_I_2	0.652696		chr20:35041470_I chr20:35437976 0.620713 0.009359
chr20:35086507_I_4	0.0226592		chr20:35041624_S chr20:35437976 0.472023 0.079676
chr20:35086517_I	0.0161412		chr20:35041807_S chr20:35437976 0.353441 0.019313
chr20:35086519_I_0	0.0848433		chr20:35042190_S chr20:35437976 0.399828 0.083509
chr20:35086519_I_3	0.131684		chr20:35042230_S chr20:35437976 1.000000 0.000576
chr20:35086521_S	0.219369		chr20:35042611_I chr20:35437976 0.203615 0.000005
chr20:35086521_I	0.0424076		chr20:35042643_S chr20:35437976 1.000000 0.000040
chr20:35086523_I_0	0.0433654		chr20:35042668_S chr20:35437976 0.675547 0.002795
chr20:35086523_I_1	0.809604		chr20:35042727_S chr20:35437976 1.000000 0.000079
chr20:35086523_I_2	0.931969		chr20:35042735_S chr20:35437976 0.511456 0.000057
chr20:35086523_I_3	0.970515		chr20:35042753_S chr20:35437976 0.994882 0.010495
chr20:35086523_I_4	0.0681554		chr20:35042950_S chr20:35437976 0.982438 0.002945
chr20:35086523_I_6	0.107946		chr20:35042991_S chr20:35437976 1.000000 0.000565
chr20:35086525_I_0	0.706387		chr20:35043023_I chr20:35437976 0.951146 0.002979
chr20:35086525_I_1	0.0181386		chr20:35043055_I chr20:35437976 0.399828 0.083507
chr20:35086525_I_2	0.0488055		chr20:35043116_S chr20:35437976 1.000000 0.001153
chr20:35086525_I_3	0.506575		chr20:35043221_S chr20:35437976 1.000000 0.000791
chr20:35086525_I_4	0.143525		chr20:35043247_I_0 chr20:35437976 0.085941 0.001623
chr20:35086525_I_5	0.338215		chr20:35043247_I_1 chr20:35437976 0.114603 0.001987
chr20:35086525_I_6	0.225165		chr20:35043247_I_2 chr20:35437976 0.231606 0.000004
chr20:35086529_I	0.641957		chr20:35043247_I_3 chr20:35437976 0.023586 0.000001
chr20:35086531_I_0	0.966477		chr20:35043247_I_4 chr20:35437976 0.204087 0.000083
chr20:35086531_I_3	0.00291934		chr20:35043265_S chr20:35437976 0.019304 0.000037
chr20:35086531_I_6	0.0534941		chr20:35043286_S chr20:35437976 1.000000 0.000040
chr20:35086533_I_0	0.563111		chr20:35043360_S chr20:35437976 1.000000 0.000675
chr20:35086533_I_2	0.386495		chr20:35043460_S chr20:35437976 1.000000 0.000169
chr20:35086537_I_0	0.35213		chr20:35043522_S chr20:35437976 1.000000 0.000282
chr20:35086537_I_1	0.327776		chr20:35043527_S chr20:35437976 1.000000 0.002191
chr20:35086539_I	0.437513		chr20:35043538_S chr20:35437976 1.000000 0.000452
chr20:35086541_I	0.117699		chr20:35043604_S chr20:35437976 0.082588 0.006408
chr20:35086547_S	0.280593		chr20:35043744_S chr20:35437976 1.000000 0.000226
chr20:35086547_I	0.00246855		chr20:35043798_S chr20:35437976 0.574346 0.002169
chr20:35086549_S	0.233167		chr20:35043993_S chr20:35437976 1.000000 0.001113
chr20:35086561_I	0.00461146		chr20:35044133_S chr20:35437976 0.082588 0.006408
chr20:35086567_I	0.500496		chr20:35044278_S chr20:35437976 1.000000 0.000060
chr20:35086569_S	0.944791		chr20:35044316_S chr20:35437976 0.128816 0.000171
chr20:35086569_I	0.14674		chr20:35044373_S chr20:35437976 -nan 0.000041
chr20:35086571_S	0.00652942		chr20:35044391_S chr20:35437976 -nan 0.000135
chr20:35086571_I	0.722181		chr20:35044392_S chr20:35437976 0.190015 0.000070
chr20:35086573_S	0.787642		chr20:35044398_I chr20:35437976 0.203524 0.000010
chr20:35086573_I_0	0.937039		chr20:35044399_S chr20:35437976 1.000000 0.000082
chr20:35086573_I_1	0.039358		chr20:35044400_S chr20:35437976 0.007598 0.000003
chr20:35086573_I_3	0.588193		chr20:35044400_I_0 chr20:35437976 0.219673 0.032648
chr20:35086573_I_4	0.924501		chr20:35044400_I_1 chr20:35437976 0.240257 0.037675
chr20:35086575_S	0.831021		chr20:35044400_I_2 chr20:35437976 1.000000 0.001033
chr20:35086575_I_0	0.809434		chr20:35044400_I_3 chr20:35437976 0.442625 0.000232
chr20:35086575_I_1	0.828797		chr20:35044400_I_4 chr20:35437976 0.755102 0.005334
chr20:35086575_I_2	0.0504353		chr20:35044416_S chr20:35437976 0.245154 0.000150
chr20:35086575_I_4	0.858296		chr20:35044426_S chr20:35437976 1.000000 0.000107
chr20:35086575_I_5	0.402125		chr20:35044483_S chr20:35437976 1.000000 0.000113
chr20:35086575_I_6	6.75781e-05		chr20:35044763_S chr20:35437976 1.000000 0.000735
chr20:35086576_I_0	0.764958		chr20:35044797_S chr20:35437976 0.082588 0.006408
chr20:35086576_I_1	0.00236992		chr20:35044813_S chr20:35437976 1.000000 0.000033
chr20:35086576_I_2	0.00670576		chr20:35044884_S chr20:35437976 0.082588 0.006408
chr20:35086577_I_0	0.744408		chr20:35044943_S chr20:35437976 1.000000 0.000452
chr20:35086577_I_1	0.00237399		chr20:35044960_S chr20:35437976 1.000000 0.000636
chr20:35086577_I_2	0.00670623		chr20:35044972_S chr20:35437976 0.399828 0.083507
chr20:35086578_S	0.613043		chr20:35045027_S chr20:35437976 1.000000 0.000508
chr20:35086578_I_0	0.878095		chr20:35045051_S chr20:35437976 0.681446 0.000131
chr20:35086578_I_1	0.948448		chr20:35045070_I chr20:35437976 0.622765 0.000833
chr20:35086578_I_2	0.00354475		chr20:35045349_S chr20:35437976 1.000000 0.000113
chr20:35086578_I_3	0.00863486		chr20:35045391_S chr20:35437976 1.000000 0.000040
chr20:35086578_I_4	0.446648		chr20:35045523_S chr20:35437976 0.468770 0.077999
chr20:35086579_I_0	0.760998		chr20:35045531_S chr20:35437976 0.675547 0.002793
chr20:35086579_I_1	0.867048		chr20:35045547_I_0 chr20:35437976 0.099624 0.000006
chr20:35086579_I_2	0.00291781		chr20:35045547_I_1 chr20:35437976 1.000000 0.000059
chr20:35086579_I_3	0.00666815		chr20:35045547_I_2 chr20:35437976 0.245373 0.000038
chr20:35086580_I_0	0.779707		chr20:35045559_S chr20:35437976 0.462475 0.000036
chr20:35086580_I_1	0.00290626		chr20:35045633_S chr20:35437976 1.000000 0.000040
chr20:35086580_I_2	0.00679655		chr20:35045795_S chr20:35437976 1.000000 0.000715
chr20:35086580_I_3	0.867012		chr20:35045804_S chr20:35437976 1.000000 0.000040
chr20:35086581_I_0	0.799223		chr20:35045856_S chr20:35437976 0.082588 0.006408
chr20:35086581_I_1	0.00247622		chr20:35045955_S chr20:35437976 0.468770 0.077999
chr20:35086581_I_2	0.00669385		chr20:35046284_S chr20:35437976 1.000000 0.000113
chr20:35086582_I_0	0.796992		chr20:35046514_S chr20:35437976 0.942830 0.003337
chr20:35086582_I_1	0.00669244		chr20:35046606_S chr20:35437976 1.000000 0.000113
chr20:35086582_I_2	0.0024754		chr20:35046676_S chr20:35437976 0.399828 0.083507
chr20:35086583_I_0	0.773721		chr20:35046682_S chr20:35437976 0.272272 0.000071
chr20:35086583_I_1	0.00155303		chr20:35046772_S chr20:35437976 1.000000 0.000238
chr20:35086583_I_2	0.00480832		chr20:35046875_I_0 chr20:35437976 0.973883 0.003212
chr20:35086584_I_0	0.738024		chr20:35046875_I_1 chr20:35437976 1.000000 0.003133
chr20:35086584_I_1	0.00480848		chr20:35046875_I_2 chr20:35437976 0.772430 0.000142
chr20:35086584_I_2	0.0015421		chr20:35046993_S chr20:35437976 1.000000 0.000040
chr20:35086585_I_0	0.805717		chr20:35047087_S chr20:35437976 0.982776 0.003005
chr20:35086585_I_1	0.852749		chr20:35047173_I chr20:35437976 0.353441 0.019313
chr20:35086585_I_2	0.00207064		chr20:35047942_S chr20:35437976 1.000000 0.000170
chr20:35086585_I_3	0.00540144		chr20:35047944_S chr20:35437976 0.153611 0.000066
chr20:35086586_I_0	0.81473		chr20:35047949_S chr20:35437976 0.073065 0.000139
chr20:35086586_I_1	0.0050856		chr20:35048129_S chr20:35437976 1.000000 0.000169
chr20:35086586_I_2	0.00167253		chr20:35048154_S chr20:35437976 1.000000 0.000079
chr20:35086657_S	7.91223e-05		chr20:35048209_I chr20:35437976 0.006629 0.000002
chr20:35086850_S	0.106015		chr20:35048210_I_0 chr20:35437976 0.001096 0.000000
chr20:35087090_S	0.679386		chr20:35048210_I_1 chr20:35437976 0.203564 0.000011
chr20:35087196_S	0.80537		chr20:35048210_I_3 chr20:35437976 0.000760 0.000000
chr20:35087208_S	0.928713		chr20:35048210_I_4 chr20:35437976 -nan 0.000020
chr20:35087211_S	0.141121		chr20:35048211_I chr20:35437976 0.000655 0.000000
chr20:35087212_S	0.116998		chr20:35048212_I_0 chr20:35437976 0.016707 0.000058
chr20:35087326_S	0.00120312		chr20:35048212_I_1 chr20:35437976 0.008415 0.000010
chr20:35087338_I_0	0.000701701		chr20:35048212_I_2 chr20:35437976 0.291356 0.000435
chr20:35087338_I_1	0.00130826		chr20:35048212_I_3 chr20:35437976 0.126602 0.000037
chr20:35087338_I_3	0.0533088		chr20:35048230_S chr20:35437976 0.058923 0.000117
chr20:35087410_S	0.255157		chr20:35048237_S chr20:35437976 -nan 0.000011
chr20:35087960_S	0.9808		chr20:35048416_S chr20:35437976 0.353828 0.019344
chr20:35088097_S	0.00145062		chr20:35048723_S chr20:35437976 0.787742 0.017812
chr20:35088246_S	0.000109922		chr20:35048760_S chr20:35437976 1.000000 0.000079
chr20:35088306_S	0.428083		chr20:35048922_S chr20:35437976 0.979838 0.004294
chr20:35088544_S	0.864862		chr20:35048985_S chr20:35437976 1.000000 0.000169
chr20:35088760_S	0.391196		chr20:35049016_S chr20:35437976 1.000000 0.000914
chr20:35088812_S	0.415676		chr20:35049241_S chr20:35437976 -nan 0.000042
chr20:35088902_S	0.468672		chr20:35049255_I chr20:35437976 0.469900 0.078097
chr20:35089114_S	0.816105		chr20:35049256_I_0 chr20:35437976 0.236931 0.003217
chr20:35089148_S	0.805509		chr20:35049256_I_1 chr20:35437976 0.454174 0.001641
chr20:35089257_S	0.52816		chr20:35049256_I_2 chr20:35437976 0.177008 0.001787
chr20:35089305_S	0.245379		chr20:35049257_S chr20:35437976 0.474069 0.077443
chr20:35089329_S	0.339576		chr20:35049272_S chr20:35437976 0.042096 0.000080
chr20:35089344_S	0.0319441		chr20:35049275_S chr20:35437976 1.000000 0.000618
chr20:35089361_S	0.428086		chr20:35049278_S chr20:35437976 1.000000 0.000036
chr20:35089395_I_0	0.283839		chr20:35049280_S chr20:35437976 1.000000 0.000107
chr20:35089395_I_3	0.0281661		chr20:35049411_S chr20:35437976 1.000000 0.000397
chr20:35089395_I_4	0.738259		chr20:35049438_S chr20:35437976 1.000000 0.001113
chr20:35089395_I_6	0.781501		chr20:35049476_S chr20:35437976 1.000000 0.000115
chr20:35089398_S	0.00017917		chr20:35049508_S chr20:35437976 1.000000 0.000225
chr20:35089399_S	0.152057		chr20:35049740_S chr20:35437976 1.000000 0.001470
chr20:35089400_S	9.67007e-05		chr20:35049803_S chr20:35437976 0.000945 0.000000
chr20:35089411_I	0.00650375		chr20:35050072_S chr20:35437976 1.000000 0.000226
chr20:35089412_I	0.13804		chr20:35050080_S chr20:35437976 1.000000 0.000113
chr20:35089416_S	0.951138		chr20:35050180_I chr20:35437976 1.000000 0.000357
chr20:35089540_I	0.735936		chr20:35050210_S chr20:35437976 0.000945 0.000000
chr20:35089576_S	0.915681		chr20:35050228_S chr20:35437976 1.000000 0.000040
chr20:35089602_S	0.15251		chr20:35050392_I chr20:35437976 0.000800 0.000000
chr20:35089721_S	0.702904		chr20:35050434_S chr20:35437976 1.000000 0.000792
chr20:35089818_S	0.805753		chr20:35050616_S chr20:35437976 1.000000 0.000735
chr20:35089832_S	0.00625259		chr20:35050679_S chr20:35437976 1.000000 0.000282
chr20:35089866_S	0.80578		chr20:35050691_S chr20:35437976 1.000000 0.000057
chr20:35089891_S	0.0513926		chr20:35050706_S chr20:35437976 1.000000 0.000114
chr20:35090057_S	0.805819		chr20:35050707_S chr20:35437976 0.292132 0.000040
chr20:35090060_S	0.814177		chr20:35050711_S chr20:35437976 0.653284 0.000194
chr20:35090100_I	0.168989		chr20:35050712_S chr20:35437976 0.160630 0.000423
chr20:35090101_I_0	0.722211		chr20:35050712_I_0 chr20:35437976 0.248129 0.044542
chr20:35090101_I_2	0.734781		chr20:35050712_I_1 chr20:35437976 0.717756 0.000439
chr20:35090167_S	0.711385		chr20:35050712_I_2 chr20:35437976 0.397608 0.081566
chr20:35090180_I_0	0.910512		chr20:35050712_I_3 chr20:35437976 0.334387 0.017606
chr20:35090180_I_1	0.254958		chr20:35050724_S chr20:35437976 0.019772 0.000000
chr20:35090180_I_2	0.975781		chr20:35050729_S chr20:35437976 1.000000 0.000341
chr20:35090268_S	0.805857		chr20:35050760_S chr20:35437976 0.974310 0.020193
chr20:35090275_S	0.805863		chr20:35050785_S chr20:35437976 0.082588 0.006408
chr20:35090331_S	0.815816		chr20:35050878_S chr20:35437976 1.000000 0.001891
chr20:35090377_I_0	0.513974		chr20:35051033_I_0 chr20:35437976 0.002834 0.000008
chr20:35090377_I_5	0.781741		chr20:35051033_I_1 chr20:35437976 0.105222 0.000017
chr20:35090377_I_6	0.16781		chr20:35051033_I_2 chr20:35437976 0.130928 0.001268
chr20:35090399_S	0.894603		chr20:35051033_I_3 chr20:35437976 0.603858 0.031063
chr20:35090565_S	0.428067		chr20:35051033_I_4 chr20:35437976 0.867198 0.000527
chr20:35090683_I	0.820488		chr20:35051033_I_5 chr20:35437976 0.148982 0.000627
chr20:35090763_S	0.25029		chr20:35051033_I_6 chr20:35437976 0.101654 0.007361
chr20:35090810_S	0.655339		chr20:35051069_S chr20:35437976 1.000000 0.000069
chr20:35090833_S	0.79666		chr20:35051132_S chr20:35437976 1.000000 0.000277
chr20:35090844_S	0.988868		chr20:35051403_S chr20:35437976 0.082588 0.006408
chr20:35090929_S	0.428086		chr20:35051411_S chr20:35437976 1.000000 0.001470
chr20:35090983_S	0.866981		chr20:35051434_S chr20:35437976 1.000000 0.000508
chr20:35090994_S	0.424489		chr20:35051453_S chr20:35437976 0.286798 0.013775
chr20:35091050_I_0	0.594915		chr20:35051466_S chr20:35437976 1.000000 0.000099
chr20:35091050_I_1	0.165914		chr20:35051477_S chr20:35437976 1.000000 0.001991
chr20:35091182_I	0.394723		chr20:35051610_S chr20:35437976 1.000000 0.000032
chr20:35091473_S	0.0163753		chr20:35051615_S chr20:35437976 0.575713 0.000113
chr20:35091492_I	0.968656		chr20:35051615_I_0 chr20:35437976 0.052565 0.000207
chr20:35091723_I	0.402801		chr20:35051615_I_1 chr20:35437976 0.601584 0.000237
chr20:35092218_S	0.87723		chr20:35051615_I_2 chr20:35437976 0.420587 0.000041
chr20:35092264_S	0.386747		chr20:35051615_I_3 chr20:35437976 0.039930 0.000142
chr20:35092576_S	0.267046		chr20:35051839_I chr20:35437976 1.000000 0.000596
chr20:35092625_S	0.0319441		chr20:35052043_S chr20:35437976 1.000000 0.000079
chr20:35092735_S	0.341843		chr20:35052097_S chr20:35437976 1.000000 0.000039
chr20:35092803_S	0.524779		chr20:35052098_S chr20:35437976 0.552296 0.000083
chr20:35092855_S	0.617275		chr20:35052098_I_0 chr20:35437976 0.343774 0.043602
chr20:35092924_S	0.0836035		chr20:35052098_I_1 chr20:35437976 0.080529 0.000082
chr20:35093453_S	0.569038		chr20:35052098_I_2 chr20:35437976 0.038164 0.000008
chr20:35094190_S	0.838525		chr20:35052098_I_3 chr20:35437976 0.328977 0.000023
chr20:35094218_I	0.489454		chr20:35052098_I_4 chr20:35437976 0.418512 0.050719
chr20:35094283_S	0.424461		chr20:35052098_I_5 chr20:35437976 0.130822 0.000054
chr20:35094527_S	0.0188567		chr20:35052113_I chr20:35437976 0.409493 0.021686
chr20:35094571_I_0	0.821771		chr20:35052114_S chr20:35437976 0.058094 0.000145
chr20:35094571_I_3	0.767024		chr20:35052116_S chr20:35437976 -nan 0.000107
chr20:35094684_S	0.650774		chr20:35052240_I chr20:35437976 0.082588 0.006407
chr20:35094767_S	0.579235		chr20:35052255_S chr20:35437976 1.000000 0.000113
chr20:35094797_S	0.160918		chr20:35052354_S chr20:35437976 1.000000 0.000113
chr20:35095041_S	0.697045		chr20:35052439_S chr20:35437976 0.468770 0.077999
chr20:35095103_S	0.579477		chr20:35052539_S chr20:35437976 0.000945 0.000000
chr20:35095139_S	0.0394142		chr20:35052950_S chr20:35437976 1.000000 0.000258
chr20:35095167_S	0.665821		chr20:35052961_S chr20:35437976 1.000000 0.000556
chr20:35095255_S	0.579468		chr20:35053037_S chr20:35437976 0.000777 0.000000
chr20:35095305_I	0.0419352		chr20:35053117_S chr20:35437976 0.353441 0.019313
chr20:35095576_I	0.93558		chr20:35053212_S chr20:35437976 1.000000 0.000179
chr20:35095617_I	0.0836034		chr20:35053261_S chr20:35437976 0.888429 0.004570
chr20:35095627_S	0.579516		chr20:35053417_S chr20:35437976 0.353441 0.019313
chr20:35096075_S	0.769429		chr20:35053548_S chr20:35437976 0.321180 0.002008
chr20:35096259_I	0.562963		chr20:35053564_S chr20:35437976 0.404611 0.085150
chr20:35096353_I_0	0.754062		chr20:35053829_S chr20:35437976 1.000000 0.002318
chr20:35096353_I_1	0.358781		chr20:35054014_S chr20:35437976 0.348412 0.000453
chr20:35096353_I_2	0.477114		chr20:35054189_S chr20:35437976 0.104272 0.000000
chr20:35096449_S_0	0.35976		chr20:35054189_I_0 chr20:35437976 0.027738 0.000019
chr20:35096449_S_1	0.360399		chr20:35054189_I_1 chr20:35437976 0.010960 0.000000
chr20:35096599_I_0	0.0768714		chr20:35054189_I_2 chr20:35437976 0.043949 0.000377
chr20:35096599_I_1	0.277591		chr20:35054189_I_3 chr20:35437976 0.021681 0.000016
chr20:35096599_I_3	0.126507		chr20:35054189_I_4 chr20:35437976 0.051380 0.000002
chr20:35096741_S	0.2365		chr20:35054189_I_5 chr20:35437976 0.449573 0.003322
chr20:35096795_S	0.606096		chr20:35054203_S chr20:35437976 0.007558 0.000000
chr20:35096868_I_0	0.945179		chr20:35054220_S chr20:35437976 1.000000 0.000514
chr20:35096868_I_2	0.945179		chr20:35054239_S chr20:35437976 0.043668 0.000340
chr20:35097105_S	0.162008		chr20:35054309_S chr20:35437976 0.472023 0.079676
chr20:35097106_S	0.579751		chr20:35054337_S chr20:35437976 1.000000 0.000060
chr20:35097168_S	0.387143		chr20:35054387_S chr20:35437976 1.000000 0.000179
chr20:35097221_S	0.609797		chr20:35054593_S chr20:35437976 0.910158 0.021562
chr20:35097236_S	0.613512		chr20:35054677_S chr20:35437976 0.353441 0.019313
chr20:35097244_S	0.427387		chr20:35054929_S chr20:35437976 0.082588 0.006408
chr20:35097246_S	0.717412		chr20:35054934_S chr20:35437976 0.082588 0.006408
chr20:35097247_S	0.40942		chr20:35055210_S chr20:35437976 0.437846 0.000184
chr20:35097262_S	0.478696		chr20:35055258_I chr20:35437976 1.000000 0.001253
chr20:35097264_I	0.540965		chr20:35055358_I chr20:35437976 0.961152 0.002142
chr20:35097269_I	0.554024		chr20:35055367_S chr20:35437976 -nan 0.000035
chr20:35097271_S	0.45943		chr20:35055374_S chr20:35437976 1.000000 0.000016
chr20:35097271_I	0.659319		chr20:35055453_S chr20:35437976 0.000532 0.000000
chr20:35097272_S	0.457775		chr20:35055493_S chr20:35437976 0.472023 0.079676
chr20:35097272_I	0.471617		chr20:35055518_S chr20:35437976 1.000000 0.000046
chr20:35097274_I	0.866154		chr20:35055521_S chr20:35437976 1.000000 0.000154
chr20:35097276_I_0	0.562182		chr20:35055552_S chr20:35437976 1.000000 0.000113
chr20:35097276_I_2	0.530072		chr20:35055597_S_0 chr20:35437976 1.000000 0.000395
chr20:35097276_I_3	0.177758		chr20:35055597_S_1 chr20:35437976 1.000000 0.000395
chr20:35097276_I_4	0.713999		chr20:35055837_S chr20:35437976 0.375583 0.063280
chr20:35097276_I_5	0.885136		chr20:35055842_I chr20:35437976 1.000000 0.000847
chr20:35097278_I	0.364519		chr20:35055995_S chr20:35437976 1.000000 0.002231
chr20:35097281_I	0.72542		chr20:35056233_S chr20:35437976 1.000000 0.001492
chr20:35097283_I	0.529826		chr20:35056254_S chr20:35437976 1.000000 0.000377
chr20:35097289_S	0.677031		chr20:35056343_S chr20:35437976 1.000000 0.000119
chr20:35097289_I_0	0.379455		chr20:35056403_S chr20:35437976 1.000000 0.000113
chr20:35097289_I_2	0.397764		chr20:35056420_S chr20:35437976 1.000000 0.000169
chr20:35097289_I_3	0.792568		chr20:35056499_S chr20:35437976 1.000000 0.001113
chr20:35097290_I	0.770992		chr20:35056505_S chr20:35437976 1.000000 0.000457
chr20:35097292_S	0.974898		chr20:35056508_I chr20:35437976 0.000945 0.000000
chr20:35097308_I	0.129159		chr20:35056555_S chr20:35437976 0.082615 0.006400
chr20:35097314_S	0.166002		chr20:35056564_I chr20:35437976 1.000000 0.000170
chr20:35097318_S	0.162093		chr20:35056775_S chr20:35437976 1.000000 0.000278
chr20:35097318_I	0.162097		chr20:35056817_S chr20:35437976 1.000000 0.000071
chr20:35097319_S	0.0355258		chr20:35056817_I_0 chr20:35437976 0.020500 0.000021
chr20:35097319_I_0	0.734381		chr20:35056817_I_2 chr20:35437976 0.020891 0.000013
chr20:35097319_I_1	0.619528		chr20:35056817_I_3 chr20:35437976 0.020417 0.000020
chr20:35097319_I_2	0.994265		chr20:35056984_I_0 chr20:35437976 0.034737 0.000832
chr20:35097320_S	0.298839		chr20:35056984_I_1 chr20:35437976 0.395410 0.000426
chr20:35097320_I_0	0.606664		chr20:35056984_I_2 chr20:35437976 0.148024 0.006482
chr20:35097320_I_2	0.615236		chr20:35056984_I_3 chr20:35437976 0.232830 0.002747
chr20:35097321_I_0	0.293394		chr20:35056985_S chr20:35437976 0.013444 0.000004
chr20:35097322_I_0	0.758956		chr20:35056985_I_0 chr20:35437976 0.007806 0.000014
chr20:35097322_I_2	0.963856		chr20:35056985_I_1 chr20:35437976 0.351032 0.065239
chr20:35097323_I_0	0.77188		chr20:35056985_I_2 chr20:35437976 0.518208 0.002373
chr20:35097323_I_3	0.791967		chr20:35056985_I_3 chr20:35437976 0.657597 0.005701
chr20:35097324_I_0	0.632001		chr20:35056985_I_4 chr20:35437976 0.319505 0.029629
chr20:35097324_I_2	0.679874		chr20:35056985_I_5 chr20:35437976 0.193561 0.001125
chr20:35097325_S	0.775921		chr20:35056985_I_6 chr20:35437976 0.404343 0.004717
chr20:35097327_S	0.975924		chr20:35056999_S chr20:35437976 1.000000 0.000014
chr20:35097330_S	0.851631		chr20:35057103_S chr20:35437976 0.254995 0.000228
chr20:35097332_S	0.189418		chr20:35057209_S chr20:35437976 1.000000 0.001252
chr20:35097338_I_0	0.851621		chr20:35057264_S chr20:35437976 0.079733 0.000016
chr20:35097338_I_2	0.636884		chr20:35057470_S chr20:35437976 0.739149 0.038874
chr20:35097343_S	0.624899		chr20:35057476_S chr20:35437976 0.469063 0.000075
chr20:35097344_S	0.443541		chr20:35057494_S chr20:35437976 0.085233 0.000061
chr20:35097344_I	0.269909		chr20:35057629_I chr20:35437976 0.752846 0.003727
chr20:35097349_S	0.395493		chr20:35057702_I chr20:35437976 1.000000 0.001253
chr20:35097349_I_0	0.646399		chr20:35057846_S chr20:35437976 0.082588 0.006408
chr20:35097349_I_1	0.028355		chr20:35057848_S chr20:35437976 0.980387 0.002630
chr20:35097349_I_2	0.687128		chr20:35057863_S chr20:35437976 1.000000 0.002051
chr20:35097349_I_3	0.878444		chr20:35057906_S chr20:35437976 0.353441 0.019313
chr20:35097350_S	0.605086		chr20:35058093_I chr20:35437976 1.000000 0.000169
chr20:35097350_I_0	0.0791445		chr20:35058101_S chr20:35437976 1.000000 0.000169
chr20:35097350_I_1	0.257254		chr20:35058367_S chr20:35437976 0.601807 0.000164
chr20:35097350_I_3	0.116384		chr20:35058482_S chr20:35437976 1.000000 0.000040
chr20:35097350_I_4	0.656596		chr20:35058676_S chr20:35437976 1.000000 0.000079
chr20:35097352_S	0.816673		chr20:35058680_S_0 chr20:35437976 0.073936 0.000078
chr20:35097352_I	0.756556		chr20:35058680_S_1 chr20:35437976 0.071556 0.000072
chr20:35097355_S	0.406927		chr20:35058680_S_2 chr20:35437976 1.000000 0.000040
chr20:35097355_I_0	0.801303		chr20:35058684_I chr20:35437976 0.973662 0.001983
chr20:35097355_I_1	0.298862		chr20:35058685_S chr20:35437976 1.000000 0.000040
chr20:35097355_I_2	0.938334		chr20:35058686_I chr20:35437976 0.574710 0.001452
chr20:35097358_I	0.335725		chr20:35058687_S chr20:35437976 0.159333 0.000371
chr20:35097360_I_0	0.0667809		chr20:35058687_I_0 chr20:35437976 0.021111 0.000095
chr20:35097360_I_1	0.150886		chr20:35058687_I_1 chr20:35437976 0.041696 0.001160
chr20:35097360_I_3	0.293328		chr20:35058687_I_2 chr20:35437976 0.044618 0.000052
chr20:35097362_I_0	0.900541		chr20:35058687_I_3 chr20:35437976 0.468986 0.000003
chr20:35097362_I_1	0.408096		chr20:35058687_I_4 chr20:35437976 0.441109 0.000830
chr20:35097362_I_2	0.618123		chr20:35058687_I_5 chr20:35437976 0.176188 0.005165
chr20:35097368_I_0	0.440177		chr20:35058708_S chr20:35437976 0.013984 0.000010
chr20:35097368_I_1	0.838161		chr20:35058726_S chr20:35437976 1.000000 0.000103
chr20:35097368_I_2	0.205524		chr20:35058839_S chr20:35437976 1.000000 0.001014
chr20:35097370_S	0.580591		chr20:35059027_S chr20:35437976 1.000000 0.000040
chr20:35097373_S	0.646431		chr20:35059038_S chr20:35437976 0.353184 0.019276
[truncated: 19,587 more rows]

## Sheet: SFig2c
MarkerName	P-value		snp1 snp2 dprime rsquare
chr1:21987427_S	0.856732		chr1:21987427_S chr1:22187397 0.880062 0.003663
chr1:21987439_S	0.83915		chr1:21987439_S chr1:22187397 0.105173 0.000458
chr1:21987450_I_2	0.581684		chr1:21987447_I chr1:22187397 0.058031 0.000007
chr1:21987451_I_1	0.116709		chr1:21987448_I chr1:22187397 0.060838 0.000000
chr1:21987451_I_2	0.546734		chr1:21987449_I_0 chr1:22187397 0.085381 0.001143
chr1:21987464_I	0.148804		chr1:21987449_I_1 chr1:22187397 0.111742 0.001348
chr1:21987465_I	0.351604		chr1:21987449_I_2 chr1:22187397 0.100441 0.000003
chr1:21987466_I	0.721543		chr1:21987450_I_0 chr1:22187397 0.004369 0.000005
chr1:21987467_I	0.578206		chr1:21987450_I_1 chr1:22187397 0.021365 0.000079
chr1:21987468_I_0	0.558358		chr1:21987450_I_2 chr1:22187397 0.984956 0.008060
chr1:21987468_I_2	0.576472		chr1:21987450_I_3 chr1:22187397 0.299964 0.000111
chr1:21987519_S	0.62243		chr1:21987451_I_0 chr1:22187397 0.048910 0.000011
chr1:21987520_S	0.540525		chr1:21987451_I_1 chr1:22187397 0.103136 0.002402
chr1:21987522_I	0.677939		chr1:21987451_I_2 chr1:22187397 0.027696 0.000507
chr1:21987541_S	0.249641		chr1:21987451_I_3 chr1:22187397 0.266174 0.002767
chr1:21987579_S	0.663777		chr1:21987451_I_4 chr1:22187397 0.093576 0.000353
chr1:21987582_S	0.891508		chr1:21987464_I chr1:22187397 0.008447 0.000054
chr1:21987585_S	0.766409		chr1:21987465_I chr1:22187397 0.050501 0.001475
chr1:21987609_S	0.53239		chr1:21987466_I chr1:22187397 0.129375 0.003980
chr1:21987637_S	0.520379		chr1:21987467_I chr1:22187397 0.131007 0.004005
chr1:21987747_S	0.666165		chr1:21987468_I_0 chr1:22187397 0.129524 0.003858
chr1:21987906_S	0.723257		chr1:21987468_I_1 chr1:22187397 -nan 0.000127
chr1:21987913_S	0.830477		chr1:21987468_I_2 chr1:22187397 0.129715 0.003897
chr1:21987951_S	0.756739		chr1:21987470_I chr1:22187397 0.046499 0.000230
chr1:21987977_S	0.105992		chr1:21987519_S chr1:22187397 1.000000 0.000081
chr1:21987982_S	0.644655		chr1:21987520_S chr1:22187397 1.000000 0.000018
chr1:21987983_S	0.652949		chr1:21987522_I chr1:22187397 0.069148 0.003954
chr1:21988073_S	0.995372		chr1:21987541_S chr1:22187397 0.078079 0.000031
chr1:21988095_S	0.88139		chr1:21987579_S chr1:22187397 0.124323 0.000099
chr1:21988157_S_0	0.93328		chr1:21987582_S chr1:22187397 1.000000 0.000040
chr1:21988157_S_1	0.933297		chr1:21987585_S chr1:22187397 0.076703 0.001066
chr1:21988190_S	0.988332		chr1:21987609_S chr1:22187397 0.153857 0.000151
chr1:21988235_I	0.809868		chr1:21987615_S chr1:22187397 1.000000 0.000027
chr1:21988242_I	0.920394		chr1:21987635_S chr1:22187397 1.000000 0.000027
chr1:21988243_S	0.790902		chr1:21987637_S chr1:22187397 1.000000 0.000186
chr1:21988291_I_0	0.559901		chr1:21987747_S chr1:22187397 0.417666 0.003982
chr1:21988291_I_1	0.134798		chr1:21987768_S chr1:22187397 0.016214 0.000138
chr1:21988291_I_2	0.0205625		chr1:21987796_S chr1:22187397 0.014895 0.000037
chr1:21988297_I_0	0.725161		chr1:21987797_S chr1:22187397 0.301443 0.000015
chr1:21988297_I_1	0.543095		chr1:21987906_S chr1:22187397 0.101984 0.000120
chr1:21988297_I_2	0.849135		chr1:21987913_S chr1:22187397 0.444928 0.003933
chr1:21988297_I_3	0.828353		chr1:21987951_S chr1:22187397 0.145528 0.000959
chr1:21988297_I_5	0.918131		chr1:21987977_S chr1:22187397 0.119242 0.010366
chr1:21988299_S	0.828429		chr1:21987982_S chr1:22187397 0.145312 0.001087
chr1:21988320_S	0.982335		chr1:21987983_S chr1:22187397 0.145326 0.001088
chr1:21988341_S	0.823821		chr1:21988024_S chr1:22187397 1.000000 0.000032
chr1:21988346_S	0.938601		chr1:21988026_S chr1:22187397 1.000000 0.000033
chr1:21988357_S	0.836695		chr1:21988073_S chr1:22187397 0.039534 0.001070
chr1:21988407_S_0	0.803539		chr1:21988095_S chr1:22187397 0.783571 0.006406
chr1:21988407_S_2	0.800841		chr1:21988157_S_0 chr1:22187397 0.489151 0.003322
chr1:21988469_S	0.759687		chr1:21988157_S_1 chr1:22187397 0.491589 0.003349
chr1:21988515_S	0.402809		chr1:21988157_S_2 chr1:22187397 0.301425 0.000015
chr1:21988569_S	0.430691		chr1:21988190_S chr1:22187397 0.184958 0.000025
chr1:21988583_S	0.388701		chr1:21988211_S chr1:22187397 1.000000 0.000020
chr1:21988590_I_1	0.908878		chr1:21988235_I chr1:22187397 0.076018 0.004611
chr1:21988590_I_3	0.281514		chr1:21988242_I chr1:22187397 0.787477 0.006574
chr1:21988614_S	0.842715		chr1:21988243_S chr1:22187397 0.811960 0.003324
chr1:21988684_S	0.359965		chr1:21988291_I_0 chr1:22187397 0.086423 0.006486
chr1:21988745_S	0.792151		chr1:21988291_I_1 chr1:22187397 0.076145 0.001302
chr1:21988757_S	0.449898		chr1:21988291_I_2 chr1:22187397 0.113680 0.001777
chr1:21988762_S	0.714123		chr1:21988297_I_0 chr1:22187397 0.062847 0.003756
chr1:21988825_S	0.234233		chr1:21988297_I_1 chr1:22187397 0.048992 0.000124
chr1:21988844_S	0.694449		chr1:21988297_I_2 chr1:22187397 0.068635 0.003708
chr1:21988895_I	0.772827		chr1:21988297_I_3 chr1:22187397 1.000000 0.000169
chr1:21988911_I	0.853566		chr1:21988297_I_5 chr1:22187397 0.063664 0.000038
chr1:21988928_I_0	0.879903		chr1:21988299_S chr1:22187397 0.069306 0.003524
chr1:21988928_I_1	0.335142		chr1:21988320_S chr1:22187397 0.034823 0.001107
chr1:21988928_I_2	0.951625		chr1:21988341_S chr1:22187397 0.070916 0.003682
chr1:21988948_I_0	0.740479		chr1:21988346_S chr1:22187397 1.000000 0.000043
chr1:21988948_I_1	0.967672		chr1:21988352_S chr1:22187397 0.061595 0.000002
chr1:21988948_I_2	0.65733		chr1:21988357_S chr1:22187397 0.760024 0.005425
chr1:21988948_I_3	0.219219		chr1:21988373_S chr1:22187397 1.000000 0.000016
chr1:21988958_S	0.965655		chr1:21988385_S chr1:22187397 0.401162 0.000171
chr1:21988966_S	0.364741		chr1:21988388_S chr1:22187397 1.000000 0.000011
chr1:21988969_S	0.736971		chr1:21988407_S_0 chr1:22187397 1.000000 0.000200
chr1:21988969_I	0.906072		chr1:21988407_S_2 chr1:22187397 1.000000 0.000199
chr1:21988972_I	0.729568		chr1:21988415_S chr1:22187397 1.000000 0.000019
chr1:21989036_S	0.457735		chr1:21988469_S chr1:22187397 1.000000 0.001479
chr1:21989081_S	0.863072		chr1:21988505_S chr1:22187397 1.000000 0.000020
chr1:21989153_S	0.497315		chr1:21988515_S chr1:22187397 0.832078 0.024593
chr1:21989169_S	0.828461		chr1:21988556_S chr1:22187397 1.000000 0.000013
chr1:21989173_S	0.836399		chr1:21988569_S chr1:22187397 0.860289 0.001247
chr1:21989191_S	0.912081		chr1:21988570_S chr1:22187397 0.097136 0.000002
chr1:21989217_S	0.749145		chr1:21988577_S chr1:22187397 1.000000 0.000171
chr1:21989245_S	0.972766		chr1:21988578_S chr1:22187397 0.441212 0.000076
chr1:21989265_S	0.993573		chr1:21988583_S chr1:22187397 -nan 0.000024
chr1:21989308_S	0.280429		chr1:21988585_S chr1:22187397 -nan 0.000193
chr1:21989336_S	0.133282		chr1:21988588_I_0 chr1:22187397 0.040690 0.000045
chr1:21989357_S	0.890038		chr1:21988588_I_1 chr1:22187397 0.301132 0.000042
chr1:21989448_S	0.402957		chr1:21988588_I_2 chr1:22187397 0.049932 0.000054
chr1:21989458_S	0.804457		chr1:21988589_I chr1:22187397 0.041292 0.000155
chr1:21989464_S	0.829376		chr1:21988590_S chr1:22187397 1.000000 0.000204
chr1:21989484_S	0.954806		chr1:21988590_I_0 chr1:22187397 0.012498 0.000021
chr1:21989504_S	0.567708		chr1:21988590_I_1 chr1:22187397 0.014521 0.000063
chr1:21989582_S	0.514295		chr1:21988590_I_2 chr1:22187397 0.039372 0.000013
chr1:21989587_S	0.346597		chr1:21988590_I_3 chr1:22187397 0.005174 0.000007
chr1:21989592_S	0.357981		chr1:21988596_S chr1:22187397 0.068685 0.000020
chr1:21989598_S	0.154405		chr1:21988614_S chr1:22187397 0.158655 0.000145
chr1:21989609_S	0.639152		chr1:21988622_S chr1:22187397 1.000000 0.000093
chr1:21989617_S	0.798006		chr1:21988684_S chr1:22187397 1.000000 0.000066
chr1:21989628_S	0.483457		chr1:21988745_S chr1:22187397 0.979919 0.011508
chr1:21989720_I	0.893019		chr1:21988757_S chr1:22187397 0.048875 0.000287
chr1:21989810_S_0	0.0482241		chr1:21988762_S chr1:22187397 1.000000 0.000399
chr1:21989810_S_1	0.821326		chr1:21988825_S chr1:22187397 0.109953 0.000209
chr1:21989810_S_2	0.0396576		chr1:21988831_S chr1:22187397 1.000000 0.000172
chr1:21989857_S	0.592006		chr1:21988844_S chr1:22187397 0.081169 0.004215
chr1:21989915_S	0.723683		chr1:21988855_S chr1:22187397 -nan 0.000146
chr1:21989994_S	0.660296		chr1:21988895_S chr1:22187397 1.000000 0.000004
chr1:21990104_S	0.492956		chr1:21988895_I chr1:22187397 0.058370 0.002312
chr1:21990192_S	0.571593		chr1:21988903_S chr1:22187397 0.120412 0.000006
chr1:21990255_S	0.728848		chr1:21988904_I chr1:22187397 0.195108 0.000604
chr1:21990404_S	0.225191		chr1:21988911_S chr1:22187397 1.000000 0.000165
chr1:21990552_I	0.205371		chr1:21988911_I chr1:22187397 0.026695 0.000785
chr1:21990664_S	0.0428803		chr1:21988928_I_0 chr1:22187397 0.044335 0.001345
chr1:21990789_S	0.77459		chr1:21988928_I_1 chr1:22187397 1.000000 0.003626
chr1:21990899_I	0.861884		chr1:21988928_I_2 chr1:22187397 0.038520 0.001022
chr1:21990921_S	0.923341		chr1:21988948_S chr1:22187397 0.140211 0.000011
chr1:21990951_S	0.238233		chr1:21988948_I_0 chr1:22187397 0.002910 0.000005
chr1:21991027_S	0.461163		chr1:21988948_I_1 chr1:22187397 0.292464 0.001843
chr1:21991099_S	0.480677		chr1:21988948_I_2 chr1:22187397 0.020198 0.000362
chr1:21991176_S	0.0342009		chr1:21988948_I_3 chr1:22187397 1.000000 0.002965
chr1:21991297_S	0.795589		chr1:21988958_S chr1:22187397 0.767168 0.000759
chr1:21991335_S	0.324066		chr1:21988966_S chr1:22187397 0.201650 0.000024
chr1:21991366_S	0.135044		chr1:21988969_S chr1:22187397 0.077367 0.001087
chr1:21991439_S	0.30768		chr1:21988969_I chr1:22187397 0.786640 0.006537
chr1:21991486_S	0.77377		chr1:21988972_I chr1:22187397 0.002257 0.000001
chr1:21991630_S	0.0595757		chr1:21988980_S chr1:22187397 0.769503 0.000532
chr1:21991658_S	0.240242		chr1:21989036_S chr1:22187397 1.000000 0.000758
chr1:21991683_S	0.265029		chr1:21989081_S chr1:22187397 0.785825 0.006512
chr1:21991770_S	0.843733		chr1:21989153_S chr1:22187397 0.089578 0.000093
chr1:21991914_S	0.930914		chr1:21989169_S chr1:22187397 0.058306 0.002345
chr1:21991976_S_0	0.670881		chr1:21989173_S chr1:22187397 0.090031 0.004859
chr1:21991976_S_1	0.796082		chr1:21989191_S chr1:22187397 0.017719 0.000001
chr1:21991976_S_2	0.558422		chr1:21989217_S chr1:22187397 0.057645 0.002256
chr1:21991980_I	0.664403		chr1:21989245_S chr1:22187397 0.058654 0.000205
chr1:21992003_S	0.129969		chr1:21989257_S chr1:22187397 0.029722 0.000006
chr1:21992024_S	0.91671		chr1:21989265_S chr1:22187397 0.984814 0.007533
chr1:21992074_S	0.239477		chr1:21989269_S chr1:22187397 0.044840 0.000027
chr1:21992075_S	0.0551778		chr1:21989302_S chr1:22187397 1.000000 0.000053
chr1:21992104_S	0.741763		chr1:21989336_S chr1:22187397 1.000000 0.000252
chr1:21992116_S	0.696695		chr1:21989357_S chr1:22187397 0.068591 0.000002
chr1:21992214_S	0.640332		chr1:21989448_S chr1:22187397 0.941688 0.002144
chr1:21992345_S	0.122594		chr1:21989458_S chr1:22187397 0.049881 0.001227
chr1:21992347_S	0.740222		chr1:21989464_S chr1:22187397 0.056792 0.001436
chr1:21992385_S	0.554604		chr1:21989484_S chr1:22187397 0.039008 0.000000
chr1:21992484_S	0.414499		chr1:21989504_S chr1:22187397 0.050659 0.001093
chr1:21992499_S	0.581471		chr1:21989582_S chr1:22187397 0.064048 0.000546
chr1:21992594_S	0.878367		chr1:21989587_S chr1:22187397 0.067144 0.000791
chr1:21992627_S	0.538918		chr1:21989592_S chr1:22187397 0.090079 0.001027
chr1:21992674_S	0.377793		chr1:21989598_S chr1:22187397 0.097017 0.000950
chr1:21992924_I	0.134797		chr1:21989609_S chr1:22187397 0.906803 0.003331
chr1:21992965_S	0.437979		chr1:21989617_S chr1:22187397 0.005106 0.000002
chr1:21992968_I_0	0.437411		chr1:21989623_S chr1:22187397 1.000000 0.000014
chr1:21992968_I_2	0.913469		chr1:21989628_S chr1:22187397 1.000000 0.000027
chr1:21992978_S	0.899538		chr1:21989672_S chr1:22187397 0.068642 0.000001
chr1:21993045_S	0.127083		chr1:21989720_I chr1:22187397 1.000000 0.000692
chr1:21993211_S	0.5897		chr1:21989740_S chr1:22187397 1.000000 0.000027
chr1:21993305_I	0.971517		chr1:21989810_S_0 chr1:22187397 0.928201 0.000561
chr1:21993322_S	0.0835936		chr1:21989810_S_1 chr1:22187397 0.068591 0.000001
chr1:21993324_S	0.801791		chr1:21989810_S_2 chr1:22187397 1.000000 0.000612
chr1:21993330_S	0.287		chr1:21989857_S chr1:22187397 0.385270 0.000626
chr1:21993367_S	0.82163		chr1:21989915_S chr1:22187397 0.077829 0.001086
chr1:21993381_S	0.852295		chr1:21989994_S chr1:22187397 0.054458 0.002378
chr1:21993385_S	0.852295		chr1:21990104_S chr1:22187397 0.075496 0.001059
chr1:21993438_S	0.238519		chr1:21990192_S chr1:22187397 0.970804 0.003040
chr1:21993461_I_0	0.625252		chr1:21990255_S chr1:22187397 1.000000 0.000053
chr1:21993461_I_5	0.478508		chr1:21990404_S chr1:22187397 1.000000 0.000015
chr1:21993461_I_6	0.51085		chr1:21990545_I chr1:22187397 0.766414 0.000278
chr1:21993472_I	0.077758		chr1:21990549_I chr1:22187397 0.000355 0.000006
chr1:21993475_I	0.519088		chr1:21990552_I chr1:22187397 0.342694 0.000009
chr1:21993476_I	0.590148		chr1:21990556_S chr1:22187397 -nan 0.000014
chr1:21993477_I	0.630821		chr1:21990557_S chr1:22187397 -nan 0.000286
chr1:21993478_I	0.676105		chr1:21990558_S chr1:22187397 0.354164 0.000042
chr1:21993479_I_0	0.686688		chr1:21990558_I_0 chr1:22187397 0.289874 0.000146
chr1:21993479_I_2	0.636502		chr1:21990558_I_1 chr1:22187397 0.586483 0.000007
chr1:21993480_S	0.453911		chr1:21990558_I_2 chr1:22187397 0.214552 0.000150
chr1:21993511_S_0	0.352561		chr1:21990571_S chr1:22187397 -nan 0.000019
chr1:21993511_S_2	0.352636		chr1:21990646_S chr1:22187397 1.000000 0.000012
chr1:21993556_S	0.436758		chr1:21990663_I chr1:22187397 0.014434 0.000017
chr1:21993691_S	0.924284		chr1:21990664_S chr1:22187397 0.040953 0.002140
chr1:21993718_I	0.887084		chr1:21990789_S chr1:22187397 0.042483 0.000452
chr1:21993782_S	0.82643		chr1:21990797_S chr1:22187397 -nan 0.000230
chr1:21993823_S	0.595228		chr1:21990802_S chr1:22187397 0.097890 0.000028
chr1:21994007_S	0.835972		chr1:21990811_S chr1:22187397 -nan 0.000048
chr1:21994022_S	0.782584		chr1:21990821_S chr1:22187397 -nan 0.000346
chr1:21994037_S	0.701615		chr1:21990828_S chr1:22187397 -nan 0.000006
chr1:21994059_S	0.924345		chr1:21990835_S chr1:22187397 1.000000 0.000067
chr1:21994061_S	0.990869		chr1:21990837_S chr1:22187397 1.000000 0.000027
chr1:21994074_S	0.196565		chr1:21990840_S chr1:22187397 1.000000 0.000191
chr1:21994100_S	0.611944		chr1:21990845_S chr1:22187397 1.000000 0.000147
chr1:21994118_S	0.700879		chr1:21990853_S chr1:22187397 -nan 0.000016
chr1:21994142_S_0	0.863462		chr1:21990856_S chr1:22187397 -nan 0.001492
chr1:21994142_S_1	0.823484		chr1:21990862_S chr1:22187397 1.000000 0.000087
chr1:21994195_S	0.603354		chr1:21990864_S chr1:22187397 -nan 0.000429
chr1:21994225_S	0.739098		chr1:21990866_S chr1:22187397 -nan 0.000274
chr1:21994288_S	0.79816		chr1:21990871_S chr1:22187397 0.300270 0.000127
chr1:21994294_S	0.824524		chr1:21990877_S chr1:22187397 -nan 0.000321
chr1:21994308_S	0.702691		chr1:21990882_S chr1:22187397 -nan 0.000703
chr1:21994361_S	0.43324		chr1:21990886_S chr1:22187397 1.000000 0.000303
chr1:21994390_S	0.797519		chr1:21990893_S chr1:22187397 -nan 0.000080
chr1:21994426_S	0.48108		chr1:21990893_I chr1:22187397 1.000000 0.000014
chr1:21994508_S	0.641622		chr1:21990895_S chr1:22187397 -nan 0.000343
chr1:21994595_S	0.830457		chr1:21990895_I_0 chr1:22187397 0.049759 0.000019
chr1:21994613_S	0.517539		chr1:21990895_I_1 chr1:22187397 0.405264 0.000203
chr1:21994618_S	0.548789		chr1:21990895_I_2 chr1:22187397 0.179804 0.000108
chr1:21994669_S	0.594041		chr1:21990895_I_3 chr1:22187397 1.000000 0.000219
chr1:21994812_S	0.908716		chr1:21990897_I chr1:22187397 1.000000 0.000101
chr1:21994916_S	0.0349534		chr1:21990899_I chr1:22187397 0.720460 0.000202
chr1:21994999_I_2	0.244955		chr1:21990904_I chr1:22187397 1.000000 0.000021
chr1:21995000_I_0	0.589162		chr1:21990912_I chr1:22187397 1.000000 0.000088
chr1:21995000_I_1	0.608319		chr1:21990921_S chr1:22187397 1.000000 0.000339
chr1:21995000_I_4	0.950387		chr1:21990925_S chr1:22187397 1.000000 0.000119
chr1:21995000_I_5	0.181067		chr1:21990927_S chr1:22187397 1.000000 0.000086
chr1:21995000_I_6	0.305801		chr1:21990934_S chr1:22187397 1.000000 0.000204
chr1:21995057_S	0.620122		chr1:21990942_S chr1:22187397 1.000000 0.000005
chr1:21995073_S	0.821326		chr1:21990948_S chr1:22187397 0.043732 0.000005
chr1:21995140_I	0.935385		chr1:21990951_S chr1:22187397 0.650698 0.000094
chr1:21995144_I_0	0.793923		chr1:21990954_S chr1:22187397 -nan 0.000296
chr1:21995144_I_1	0.918005		chr1:21990956_S chr1:22187397 0.120021 0.000033
chr1:21995144_I_2	0.908401		chr1:21990961_S chr1:22187397 1.000000 0.000218
chr1:21995146_I_0	0.888653		chr1:21990966_S chr1:22187397 -nan 0.000040
chr1:21995146_I_2	0.933543		chr1:21990973_S chr1:22187397 -nan 0.000009
chr1:21995147_I_0	0.913635		chr1:21991009_S chr1:22187397 1.000000 0.000070
chr1:21995147_I_1	0.949435		chr1:21991027_S chr1:22187397 0.889349 0.001613
chr1:21995148_I	0.903859		chr1:21991099_S chr1:22187397 0.880821 0.002035
chr1:21995149_I	0.908791		chr1:21991168_I chr1:22187397 1.000000 0.000000
chr1:21995196_S	0.724156		chr1:21991176_S chr1:22187397 0.284759 0.002392
chr1:21995300_S	0.821622		chr1:21991295_S chr1:22187397 1.000000 0.000065
chr1:21995436_S	0.764		chr1:21991297_S chr1:22187397 0.002608 0.000002
chr1:21995462_S	0.765022		chr1:21991298_S chr1:22187397 0.792956 0.000172
chr1:21995558_S	0.798752		chr1:21991301_S chr1:22187397 1.000000 0.000030
chr1:21995664_S	0.60674		chr1:21991316_S chr1:22187397 1.000000 0.000018
chr1:21995668_S	0.120808		chr1:21991335_S chr1:22187397 1.000000 0.000213
chr1:21995781_S	0.517385		chr1:21991348_S chr1:22187397 0.329631 0.000014
chr1:21995848_S	0.759421		chr1:21991354_S chr1:22187397 0.120515 0.000001
chr1:21995859_S	0.122764		chr1:21991355_S chr1:22187397 1.000000 0.000019
chr1:21995869_S	0.329754		chr1:21991366_S chr1:22187397 1.000000 0.000492
chr1:21995885_I	0.294522		chr1:21991390_S chr1:22187397 1.000000 0.000149
chr1:21995941_S_0	0.741679		chr1:21991439_S chr1:22187397 0.828860 0.001204
chr1:21995941_S_1	0.837306		chr1:21991486_S chr1:22187397 0.078622 0.001156
chr1:21996019_S	0.681839		chr1:21991630_S chr1:22187397 1.000000 0.003712
chr1:21996030_S	0.917149		chr1:21991635_S chr1:22187397 0.301443 0.000015
chr1:21996070_S	0.68762		chr1:21991658_S chr1:22187397 1.000000 0.000665
chr1:21996084_S	0.68762		chr1:21991683_S chr1:22187397 1.000000 0.000532
chr1:21996089_S	0.221023		chr1:21991770_S chr1:22187397 0.054794 0.002182
chr1:21996127_S	0.175856		chr1:21991914_S chr1:22187397 0.055415 0.002242
chr1:21996181_S	0.97365		chr1:21991976_S_0 chr1:22187397 0.100489 0.000377
chr1:21996231_S	0.784991		chr1:21991976_S_1 chr1:22187397 0.007592 0.000002
chr1:21996252_S	0.7467		chr1:21991976_S_2 chr1:22187397 1.000000 0.003457
chr1:21996348_S	0.279882		chr1:21991980_I chr1:22187397 0.066148 0.003606
chr1:21996379_S	0.446787		chr1:21992003_S chr1:22187397 1.000000 0.001092
chr1:21996535_S	0.0525881		chr1:21992024_S chr1:22187397 0.054875 0.002166
chr1:21996560_S	0.879568		chr1:21992074_S chr1:22187397 1.000000 0.000627
chr1:21996622_S	0.82163		chr1:21992075_S chr1:22187397 1.000000 0.000698
chr1:21996696_S	0.93772		chr1:21992104_S chr1:22187397 0.077578 0.001085
chr1:21997004_S	0.0860477		chr1:21992116_S chr1:22187397 0.052241 0.000108
chr1:21997109_S	0.875634		chr1:21992120_S chr1:22187397 0.099840 0.000077
chr1:21997130_S	0.792395		chr1:21992120_I chr1:22187397 0.301449 0.000065
chr1:21997266_S	0.25824		chr1:21992128_I chr1:22187397 0.037802 0.000290
chr1:21997349_I_0	0.267502		chr1:21992214_S chr1:22187397 1.000000 0.000932
chr1:21997349_I_1	0.223973		chr1:21992345_S chr1:22187397 0.396504 0.001199
chr1:21997349_I_2	0.629324		chr1:21992347_S chr1:22187397 0.076691 0.001080
chr1:21997350_I_0	0.662414		chr1:21992385_S chr1:22187397 1.000000 0.000053
chr1:21997350_I_3	0.910389		chr1:21992484_S chr1:22187397 0.006497 0.000002
chr1:21997350_I_4	0.771699		chr1:21992499_S chr1:22187397 0.011123 0.000070
chr1:21997350_I_5	0.701625		chr1:21992502_S chr1:22187397 0.001026 0.000003
chr1:21997362_S	0.814346		chr1:21992594_S chr1:22187397 0.036887 0.000388
chr1:21997362_I	0.596507		chr1:21992627_S chr1:22187397 1.000000 0.000572
chr1:21997371_S	0.572763		chr1:21992674_S chr1:22187397 1.000000 0.000053
chr1:21997391_I_0	0.675328		chr1:21992715_S chr1:22187397 0.206839 0.000649
chr1:21997391_I_1	0.118017		chr1:21992740_S chr1:22187397 0.172582 0.000016
chr1:21997391_I_2	0.121018		chr1:21992791_S chr1:22187397 1.000000 0.000063
chr1:21997526_S	0.253141		chr1:21992831_S chr1:22187397 1.000000 0.000053
chr1:21997603_S	0.821326		chr1:21992924_I chr1:22187397 1.000000 0.000505
chr1:21997661_S	0.746342		chr1:21992965_S chr1:22187397 -nan 0.000026
chr1:21997688_I	0.154534		chr1:21992966_I chr1:22187397 0.068451 0.000013
chr1:21997690_I_0	0.50735		chr1:21992967_S chr1:22187397 1.000000 0.000012
chr1:21997690_I_4	0.607192		chr1:21992968_S chr1:22187397 0.002480 0.000034
chr1:21997753_S	0.804787		chr1:21992968_I_0 chr1:22187397 0.237318 0.001506
chr1:21997769_S	0.881813		chr1:21992968_I_1 chr1:22187397 0.170674 0.000113
chr1:21998165_S	0.0491616		chr1:21992968_I_2 chr1:22187397 0.766039 0.005238
chr1:21998182_S	0.905593		chr1:21992968_I_3 chr1:22187397 0.073964 0.000026
chr1:21998212_S	0.846825		chr1:21992968_I_4 chr1:22187397 0.223890 0.000014
chr1:21998271_S	0.0547062		chr1:21992968_I_5 chr1:22187397 0.033399 0.000047
chr1:21998273_S	0.852838		chr1:21992978_S chr1:22187397 0.976040 0.011486
chr1:21998324_S	0.574806		chr1:21993019_S chr1:22187397 1.000000 0.000013
chr1:21998347_S	0.964025		chr1:21993045_S chr1:22187397 0.957612 0.001013
chr1:21998401_S	0.119825		chr1:21993211_S chr1:22187397 1.000000 0.000199
chr1:21998424_S	0.39111		chr1:21993305_I chr1:22187397 0.074403 0.004090
chr1:21998437_S	0.685595		chr1:21993322_S chr1:22187397 1.000000 0.000054
chr1:21998482_S	0.478444		chr1:21993324_S chr1:22187397 0.008614 0.000003
chr1:21998484_S	0.822405		chr1:21993330_S chr1:22187397 1.000000 0.000186
chr1:21998521_S	0.866966		chr1:21993381_S chr1:22187397 1.000000 0.000385
chr1:21998523_S	0.806983		chr1:21993385_S chr1:22187397 1.000000 0.000385
chr1:21998568_S	0.870178		chr1:21993438_S chr1:22187397 1.000000 0.000055
chr1:21998628_S	0.422856		chr1:21993440_S chr1:22187397 0.301453 0.000041
chr1:21998657_S	0.838633		chr1:21993445_S chr1:22187397 1.000000 0.000142
chr1:21998788_S	0.7147		chr1:21993451_S chr1:22187397 -nan 0.000029
chr1:21998807_S	0.855837		chr1:21993454_S chr1:22187397 0.068599 0.000000
chr1:21998865_S	0.671898		chr1:21993458_I chr1:22187397 0.063522 0.000131
chr1:21998947_S	0.290467		chr1:21993459_I chr1:22187397 0.000386 0.000002
chr1:21999057_I	0.469988		chr1:21993460_I_0 chr1:22187397 0.120163 0.000085
chr1:21999071_S	0.273167		chr1:21993460_I_1 chr1:22187397 0.029198 0.000019
chr1:21999087_S	0.472071		chr1:21993460_I_2 chr1:22187397 0.110280 0.000072
chr1:21999235_S	0.713707		chr1:21993461_S chr1:22187397 0.025174 0.000088
chr1:21999239_S	0.933058		chr1:21993461_I_0 chr1:22187397 0.020005 0.000329
chr1:21999291_S	0.94014		chr1:21993461_I_1 chr1:22187397 1.000000 0.000043
chr1:21999312_S	0.65148		chr1:21993461_I_2 chr1:22187397 0.542105 0.000342
chr1:21999330_I_0	0.549722		chr1:21993461_I_3 chr1:22187397 0.638545 0.000378
chr1:21999330_I_1	0.681913		chr1:21993461_I_4 chr1:22187397 0.076657 0.000015
chr1:21999330_I_2	0.857726		chr1:21993461_I_5 chr1:22187397 0.086152 0.000181
chr1:21999330_I_6	0.601151		chr1:21993461_I_6 chr1:22187397 0.045125 0.001187
chr1:21999331_I	0.654451		chr1:21993472_I chr1:22187397 0.125866 0.000253
chr1:21999332_I_0	0.750976		chr1:21993475_I chr1:22187397 0.045064 0.000071
chr1:21999332_I_1	0.666125		chr1:21993476_I chr1:22187397 0.061725 0.000136
chr1:21999332_I_2	0.547641		chr1:21993477_S chr1:22187397 1.000000 0.000081
chr1:21999333_S	0.572256		chr1:21993477_I chr1:22187397 0.050515 0.000102
chr1:21999367_S	0.720595		chr1:21993478_I chr1:22187397 0.051666 0.000106
chr1:21999404_S	0.832151		chr1:21993479_I_0 chr1:22187397 0.055411 0.000120
chr1:21999405_S	0.743806		chr1:21993479_I_1 chr1:22187397 0.161560 0.000001
chr1:21999579_S	0.800333		chr1:21993479_I_2 chr1:22187397 0.059895 0.000139
chr1:21999616_S	0.757635		chr1:21993480_S chr1:22187397 0.018442 0.000007
chr1:21999717_S	0.605905		chr1:21993511_S_0 chr1:22187397 1.000000 0.000072
chr1:21999831_S	0.747243		chr1:21993511_S_2 chr1:22187397 1.000000 0.000066
chr1:21999834_S	0.747312		chr1:21993556_S chr1:22187397 1.000000 0.000027
chr1:21999835_S	0.74639		chr1:21993691_S chr1:22187397 0.064811 0.003243
chr1:21999870_S	0.322769		chr1:21993718_I chr1:22187397 1.000000 0.000278
chr1:21999908_S_0	0.868854		chr1:21993782_S chr1:22187397 0.070087 0.003548
chr1:21999908_S_1	0.756163		chr1:21993823_S chr1:22187397 0.969932 0.002947
chr1:21999908_S_2	0.804023		chr1:21994007_S chr1:22187397 0.035760 0.001379
chr1:21999923_S	0.69352		chr1:21994022_S chr1:22187397 0.054198 0.000117
chr1:21999929_S	0.913737		chr1:21994037_S chr1:22187397 0.075412 0.001523
chr1:21999962_S	0.761027		chr1:21994059_S chr1:22187397 0.002391 0.000000
chr1:21999995_S	0.899433		chr1:21994061_S chr1:22187397 0.039192 0.001577
chr1:22000041_S	0.83619		chr1:21994074_S chr1:22187397 0.010611 0.000012
chr1:22000055_S	0.718607		chr1:21994100_S chr1:22187397 0.041092 0.000078
chr1:22000094_S	0.607407		chr1:21994118_S chr1:22187397 0.037732 0.001243
chr1:22000131_S	0.824383		chr1:21994142_S_0 chr1:22187397 0.085404 0.004760
chr1:22000134_S	0.119212		chr1:21994142_S_1 chr1:22187397 0.079416 0.005443
chr1:22000285_S_0	0.683684		chr1:21994142_S_2 chr1:22187397 0.022223 0.000030
chr1:22000285_S_2	0.683684		chr1:21994161_S chr1:22187397 0.120515 0.000005
chr1:22000295_I_0	0.977568		chr1:21994195_S chr1:22187397 1.000000 0.000066
chr1:22000295_I_1	0.865533		chr1:21994225_S chr1:22187397 0.076871 0.001067
chr1:22000388_S	0.86477		chr1:21994288_S chr1:22187397 0.007592 0.000002
chr1:22000409_I	0.184337		chr1:21994294_S chr1:22187397 0.054057 0.002246
chr1:22000458_S	0.293985		chr1:21994308_S chr1:22187397 0.034685 0.001113
chr1:22000462_S	0.266238		chr1:21994361_S chr1:22187397 1.000000 0.000505
chr1:22000503_S	0.606223		chr1:21994390_S chr1:22187397 0.007592 0.000002
chr1:22000520_S	0.926896		chr1:21994426_S chr1:22187397 1.000000 0.000173
chr1:22000654_S	0.555192		chr1:21994508_S chr1:22187397 1.000000 0.000905
chr1:22000656_S	0.68762		chr1:21994595_S chr1:22187397 0.497404 0.000023
chr1:22000667_S	0.255709		chr1:21994613_S chr1:22187397 0.068591 0.000002
chr1:22000669_S	0.255709		chr1:21994618_S chr1:22187397 1.000000 0.000001
chr1:22000703_S	0.113078		chr1:21994669_S chr1:22187397 0.214025 0.000291
chr1:22000727_S	0.772677		chr1:21994812_S chr1:22187397 0.054587 0.002153
chr1:22000769_I	0.641118		chr1:21994916_S chr1:22187397 1.000000 0.000347
chr1:22000812_S	0.730195		chr1:21994992_I chr1:22187397 0.039775 0.000020
chr1:22000816_I_0	0.744311		chr1:21994995_I chr1:22187397 0.401303 0.000517
chr1:22000816_I_2	0.686286		chr1:21994996_I_0 chr1:22187397 0.002269 0.000025
chr1:22000865_S	0.518767		chr1:21994996_I_1 chr1:22187397 0.022279 0.000001
chr1:22000905_S	0.807418		chr1:21994996_I_2 chr1:22187397 0.001230 0.000023
chr1:22000921_S	0.82134		chr1:21994998_I_0 chr1:22187397 0.080330 0.000066
chr1:22000993_S	0.807506		chr1:21994998_I_1 chr1:22187397 0.198625 0.000159
chr1:22001068_S	0.59003		chr1:21994998_I_2 chr1:22187397 0.007608 0.000000
chr1:22001308_S	0.212717		chr1:21994999_I_0 chr1:22187397 0.046057 0.000075
chr1:22001377_S	0.185924		chr1:21994999_I_1 chr1:22187397 0.009557 0.000107
chr1:22001419_S	0.726354		chr1:21994999_I_2 chr1:22187397 0.225125 0.000257
chr1:22001468_S	0.81024		chr1:21994999_I_3 chr1:22187397 0.019771 0.000056
chr1:22001470_S	0.498847		chr1:21995000_I_0 chr1:22187397 0.013469 0.000010
chr1:22001476_S	0.462392		chr1:21995000_I_1 chr1:22187397 0.649785 0.000330
chr1:22001481_S	0.809455		chr1:21995000_I_2 chr1:22187397 0.356875 0.000148
chr1:22001490_S	0.22438		chr1:21995000_I_3 chr1:22187397 0.299109 0.000079
chr1:22001497_S	0.740804		chr1:21995000_I_4 chr1:22187397 0.032304 0.000231
chr1:22001516_S	0.959861		chr1:21995000_I_5 chr1:22187397 0.262501 0.001068
chr1:22001517_S	0.959861		chr1:21995000_I_6 chr1:22187397 0.007966 0.000029
chr1:22001566_S	0.771767		chr1:21995025_I chr1:22187397 1.000000 0.000049
chr1:22001568_S	0.765814		chr1:21995057_S chr1:22187397 0.066426 0.003650
chr1:22001599_S	0.737031		chr1:21995073_S chr1:22187397 0.068591 0.000001
chr1:22001608_I	0.765621		chr1:21995135_S chr1:22187397 1.000000 0.000008
chr1:22001609_S	0.753171		chr1:21995140_S chr1:22187397 0.068594 0.000001
chr1:22001609_I_0	0.915295		chr1:21995140_I chr1:22187397 0.058292 0.002515
chr1:22001609_I_1	0.465838		chr1:21995143_I chr1:22187397 0.039619 0.000000
chr1:22001609_I_2	0.689527		chr1:21995144_S chr1:22187397 0.088544 0.000005
chr1:22001714_S	0.801019		chr1:21995144_I_0 chr1:22187397 0.053677 0.001933
chr1:22001735_S	0.794866		chr1:21995144_I_1 chr1:22187397 0.391350 0.000525
chr1:22001786_S	0.614579		chr1:21995144_I_2 chr1:22187397 0.056070 0.002375
chr1:22001817_S	0.319988		chr1:21995144_I_3 chr1:22187397 1.000000 0.000217
chr1:22001871_S	0.866316		chr1:21995144_I_4 chr1:22187397 1.000000 0.000131
chr1:22002031_S	0.453238		chr1:21995144_I_5 chr1:22187397 0.011874 0.000001
chr1:22002285_S	0.773257		chr1:21995144_I_6 chr1:22187397 0.073932 0.000141
chr1:22002413_S	0.801791		chr1:21995146_I_0 chr1:22187397 0.056455 0.002327
chr1:22002424_S	0.804554		chr1:21995146_I_1 chr1:22187397 0.068503 0.000037
chr1:22002548_I	0.557135		chr1:21995146_I_2 chr1:22187397 0.056238 0.002312
chr1:22002569_S	0.343043		chr1:21995147_I_0 chr1:22187397 0.057486 0.002371
chr1:22002570_S	0.595108		chr1:21995147_I_1 chr1:22187397 0.057660 0.002460
chr1:22002571_S	0.355825		chr1:21995147_I_2 chr1:22187397 0.120708 0.000142
chr1:22002585_S	0.621246		chr1:21995148_I chr1:22187397 0.059035 0.002529
chr1:22002623_I	0.641118		chr1:21995149_I chr1:22187397 0.061193 0.002831
chr1:22002687_S	0.417807		chr1:21995150_S chr1:22187397 0.001824 0.000000
chr1:22002706_S	0.0212124		chr1:21995161_I chr1:22187397 0.073323 0.000138
chr1:22002727_S	0.748322		chr1:21995162_S chr1:22187397 0.009646 0.000032
chr1:22002745_S	0.0463184		chr1:21995163_S chr1:22187397 -nan 0.000124
chr1:22002853_S	0.792519		chr1:21995175_S chr1:22187397 1.000000 0.000000
chr1:22002880_S	0.679563		chr1:21995180_S chr1:22187397 -nan 0.000129
chr1:22002914_S	0.51058		chr1:21995196_S chr1:22187397 1.000000 0.000052
chr1:22002921_S	0.87023		chr1:21995300_S chr1:22187397 1.000000 0.000014
chr1:22002924_S	0.282247		chr1:21995436_S chr1:22187397 0.033231 0.001064
chr1:22002970_S	0.163657		chr1:21995462_S chr1:22187397 0.078972 0.001158
chr1:22002972_S	0.0702261		chr1:21995558_S chr1:22187397 0.007592 0.000002
chr1:22003030_S	0.212351		chr1:21995664_S chr1:22187397 1.000000 0.000146
chr1:22003032_S	0.119435		chr1:21995781_S chr1:22187397 0.068591 0.000002
chr1:22003050_S	0.198227		chr1:21995848_S chr1:22187397 0.060247 0.002837
chr1:22003110_S	0.894614		chr1:21995859_S chr1:22187397 0.757321 0.001237
chr1:22003152_S	0.993282		chr1:21995869_S chr1:22187397 1.000000 0.000093
chr1:22003188_S	0.734538		chr1:21995884_S chr1:22187397 0.077066 0.000023
chr1:22003194_S	0.22791		chr1:21995885_I chr1:22187397 1.000000 0.000027
chr1:22003239_S	0.527725		chr1:21995941_S_0 chr1:22187397 0.617086 0.004453
chr1:22003332_S	0.611174		chr1:21995941_S_1 chr1:22187397 0.761348 0.005466
chr1:22003333_S	0.227723		chr1:21995941_S_2 chr1:22187397 0.013696 0.000001
chr1:22003385_S	0.340175		chr1:21996019_S chr1:22187397 0.061525 0.002658
chr1:22003458_S	0.297459		chr1:21996030_S chr1:22187397 0.821101 0.001602
chr1:22003460_S	0.265222		chr1:21996070_S chr1:22187397 1.000000 0.000120
chr1:22003466_S	0.0524814		chr1:21996084_S chr1:22187397 1.000000 0.000120
chr1:22003497_S	0.893924		chr1:21996089_S chr1:22187397 1.000000 0.000599
chr1:22003507_S	0.0849841		chr1:21996127_S chr1:22187397 0.625485 0.001627
chr1:22003554_S	0.727773		chr1:21996181_S chr1:22187397 0.538092 0.012367
chr1:22003630_S	0.763079		chr1:21996208_S chr1:22187397 0.068591 0.000001
chr1:22003681_I_0	0.716406		chr1:21996231_S chr1:22187397 1.000000 0.000519
chr1:22003681_I_1	0.736728		chr1:21996252_S chr1:22187397 1.000000 0.000027
chr1:22003704_S	0.893703		chr1:21996284_S chr1:22187397 1.000000 0.000184
chr1:22003712_S	0.72688		chr1:21996379_S chr1:22187397 0.838795 0.001542
chr1:22003766_S	0.425501		chr1:21996428_S chr1:22187397 1.000000 0.000010
chr1:22003767_S	0.425501		chr1:21996535_S chr1:22187397 1.000000 0.000838
chr1:22003853_S	0.835798		chr1:21996560_S chr1:22187397 0.051698 0.001928
chr1:22003866_S	0.178581		chr1:21996696_S chr1:22187397 0.052254 0.001960
chr1:22003904_S	0.228143		chr1:21997004_S chr1:22187397 1.000000 0.008870
chr1:22003918_S	0.351765		chr1:21997097_S chr1:22187397 1.000000 0.000040
chr1:22004022_I	0.778155		chr1:21997099_S chr1:22187397 0.218270 0.000014
chr1:22004046_S	0.228147		chr1:21997109_S chr1:22187397 0.052087 0.001949
chr1:22004075_I_0	0.27718		chr1:21997130_S chr1:22187397 1.000000 0.000612
chr1:22004075_I_1	0.0432807		chr1:21997266_S chr1:22187397 1.000000 0.000011
chr1:22004075_I_2	0.733079		chr1:21997298_S chr1:22187397 0.296339 0.000005
chr1:22004075_I_3	0.227572		chr1:21997329_S chr1:22187397 0.301443 0.000015
chr1:22004075_I_4	0.872036		chr1:21997345_S chr1:22187397 1.000000 0.000018
chr1:22004221_S	0.8026		chr1:21997346_I chr1:22187397 0.022330 0.000035
chr1:22004247_S	0.369531		chr1:21997347_I chr1:22187397 1.000000 0.000147
chr1:22004285_S	0.548322		chr1:21997348_I chr1:22187397 0.082818 0.000132
chr1:22004319_S	0.828211		chr1:21997349_S chr1:22187397 1.000000 0.000005
chr1:22004334_S	0.61139		chr1:21997349_I_0 chr1:22187397 0.025336 0.000249
chr1:22004504_S	0.501016		chr1:21997349_I_1 chr1:22187397 0.101223 0.000780
chr1:22004545_S	0.605083		chr1:21997349_I_2 chr1:22187397 0.010136 0.000001
chr1:22004563_S	0.508478		chr1:21997350_S chr1:22187397 0.022037 0.000073
chr1:22004607_S	0.157111		chr1:21997350_I_0 chr1:22187397 0.186572 0.000489
chr1:22004660_S	0.224884		chr1:21997350_I_1 chr1:22187397 0.125881 0.000053
chr1:22004679_S	0.119622		chr1:21997350_I_2 chr1:22187397 0.067779 0.000006
chr1:22004682_S	0.340587		chr1:21997350_I_3 chr1:22187397 0.058518 0.001924
chr1:22004724_S	0.0560585		chr1:21997350_I_4 chr1:22187397 0.076460 0.001071
chr1:22004754_S_0	0.408086		chr1:21997350_I_5 chr1:22187397 0.038333 0.001371
chr1:22004754_S_2	0.604386		chr1:21997362_S chr1:22187397 0.120456 0.000001
chr1:22004754_S_3	0.368912		chr1:21997362_I chr1:22187397 0.161732 0.000011
chr1:22004770_S	0.651914		chr1:21997364_I chr1:22187397 0.219269 0.000254
chr1:22004794_S	0.216322		chr1:21997365_S chr1:22187397 1.000000 0.000034
chr1:22004828_S	0.0383525		chr1:21997371_S chr1:22187397 -nan 0.000029
chr1:22004837_S	0.76572		chr1:21997373_S chr1:22187397 -nan 0.000065
chr1:22004850_S	0.0457038		chr1:21997379_S chr1:22187397 1.000000 0.000180
chr1:22004860_S	0.455344		chr1:21997383_S chr1:22187397 -nan 0.000018
chr1:22004866_S	0.340946		chr1:21997385_S_0 chr1:22187397 1.000000 0.000187
chr1:22004897_S	0.72772		chr1:21997385_S_1 chr1:22187397 1.000000 0.000087
chr1:22004917_S	0.821494		chr1:21997385_S_2 chr1:22187397 1.000000 0.000116
chr1:22004936_S	0.649174		chr1:21997388_S chr1:22187397 1.000000 0.000001
chr1:22004984_S	0.669767		chr1:21997390_S chr1:22187397 1.000000 0.000068
chr1:22004994_S	0.619161		chr1:21997390_I chr1:22187397 1.000000 0.000013
chr1:22005003_S	0.912008		chr1:21997391_S chr1:22187397 0.149028 0.000592
chr1:22005028_S	0.58396		chr1:21997391_I_0 chr1:22187397 0.031267 0.000669
chr1:22005078_S_0	0.440475		chr1:21997391_I_1 chr1:22187397 0.067811 0.001742
chr1:22005078_S_2	0.461955		chr1:21997391_I_2 chr1:22187397 0.328655 0.008097
chr1:22005081_S	0.746973		chr1:21997391_I_3 chr1:22187397 0.122505 0.000009
chr1:22005100_I_0	0.979453		chr1:21997407_S chr1:22187397 -nan 0.000041
chr1:22005100_I_2	0.766834		chr1:21997458_S chr1:22187397 0.002110 0.000000
chr1:22005129_S	0.584833		chr1:21997462_S chr1:22187397 -nan 0.000020
chr1:22005133_S	0.883419		chr1:21997526_S chr1:22187397 1.000000 0.002647
chr1:22005134_S	0.138896		chr1:21997545_S chr1:22187397 1.000000 0.000013
chr1:22005212_S	0.652488		chr1:21997603_S chr1:22187397 0.068591 0.000001
chr1:22005319_S	0.159012		chr1:21997661_S chr1:22187397 0.077131 0.001080
chr1:22005329_S	0.627036		chr1:21997688_I chr1:22187397 0.006399 0.000023
chr1:22005336_S	0.905589		chr1:21997690_S chr1:22187397 0.007696 0.000000
chr1:22005506_S	0.743007		chr1:21997690_I_0 chr1:22187397 0.032143 0.000670
chr1:22005515_S	0.114274		chr1:21997690_I_1 chr1:22187397 0.187769 0.000000
chr1:22005530_S	0.072655		chr1:21997690_I_2 chr1:22187397 0.441163 0.000256
chr1:22005578_S_2	0.760072		chr1:21997690_I_3 chr1:22187397 0.288075 0.000235
chr1:22005621_I	0.0113212		chr1:21997690_I_4 chr1:22187397 0.034776 0.000766
chr1:22005637_S	0.357069		chr1:21997753_S chr1:22187397 0.052325 0.001967
chr1:22005699_S	0.650613		chr1:21997769_S chr1:22187397 0.052029 0.001957
chr1:22005748_S	0.0698116		chr1:21997823_S chr1:22187397 0.609098 0.000056
chr1:22005826_S	0.710418		chr1:21998086_S chr1:22187397 0.780121 0.000100
chr1:22005839_S	0.931774		chr1:21998165_S chr1:22187397 1.000000 0.000758
chr1:22005840_S	0.975718		chr1:21998182_S chr1:22187397 0.869697 0.000271
chr1:22005918_S	0.712494		chr1:21998212_S chr1:22187397 0.040215 0.001175
chr1:22006022_S	0.783266		chr1:21998271_S chr1:22187397 0.861280 0.008848
chr1:22006062_S	0.800741		chr1:21998273_S chr1:22187397 0.107000 0.000475
chr1:22006183_S	0.348421		chr1:21998324_S chr1:22187397 1.000000 0.000279
chr1:22006264_S	0.872772		chr1:21998347_S chr1:22187397 1.000000 0.000521
chr1:22006315_S	0.0735937		chr1:21998401_S chr1:22187397 1.000000 0.000053
chr1:22006347_S	0.702861		chr1:21998424_S chr1:22187397 1.000000 0.001066
chr1:22006359_I	0.289418		chr1:21998437_S chr1:22187397 0.061802 0.003208
chr1:22006463_S	0.891379		chr1:21998482_S chr1:22187397 1.000000 0.000027
chr1:22006585_S	0.367935		chr1:21998484_S chr1:22187397 0.077069 0.001074
chr1:22006651_S	0.925499		chr1:21998521_S chr1:22187397 1.000000 0.000337
chr1:22006716_I_0	0.141139		chr1:21998523_S chr1:22187397 0.054103 0.002081
chr1:22006716_I_1	0.867861		chr1:21998568_S chr1:22187397 0.053740 0.002075
chr1:22006716_I_3	0.935208		chr1:21998657_S chr1:22187397 1.000000 0.000107
chr1:22006716_I_4	0.506007		chr1:21998788_S chr1:22187397 0.031462 0.000964
chr1:22006732_S	0.117294		chr1:21998807_S chr1:22187397 0.980012 0.011584
chr1:22006735_S	0.975956		chr1:21998865_S chr1:22187397 0.063301 0.003358
chr1:22006735_I	0.851443		chr1:21998899_S chr1:22187397 1.000000 0.000016
chr1:22006738_S	0.936347		chr1:21998947_S chr1:22187397 1.000000 0.000053
chr1:22006741_S	0.993225		chr1:21999057_I chr1:22187397 0.028169 0.000713
chr1:22006741_I	0.475577		chr1:21999071_S chr1:22187397 0.015515 0.000321
chr1:22006744_S	0.842349		chr1:21999087_S chr1:22187397 1.000000 0.000040
chr1:22006844_S	0.283815		chr1:21999144_S chr1:22187397 0.301443 0.000015
chr1:22006907_S	0.252506		chr1:21999235_S chr1:22187397 1.000000 0.000053
chr1:22006926_S	0.86512		chr1:21999239_S chr1:22187397 0.055530 0.002231
chr1:22006929_S	0.436259		chr1:21999291_S chr1:22187397 1.000000 0.000505
chr1:22006930_S	0.233828		chr1:21999329_I chr1:22187397 1.000000 0.000219
chr1:22006996_S	0.974535		chr1:21999330_S chr1:22187397 -nan 0.000021
chr1:22007045_S	0.609729		chr1:21999330_I_0 chr1:22187397 0.032847 0.000995
chr1:22007102_S	0.911986		chr1:21999330_I_1 chr1:22187397 0.195412 0.000872
chr1:22007127_S	0.0485748		chr1:21999330_I_2 chr1:22187397 0.181640 0.000022
chr1:22007195_S	0.34289		chr1:21999330_I_3 chr1:22187397 0.201949 0.000188
chr1:22007353_S_0	0.128152		chr1:21999330_I_4 chr1:22187397 0.413427 0.000096
chr1:22007353_S_1	0.821647		chr1:21999330_I_5 chr1:22187397 0.068067 0.000035
chr1:22007353_S_2	0.131126		chr1:21999330_I_6 chr1:22187397 0.058485 0.002557
chr1:22007461_S	0.803977		chr1:21999331_I chr1:22187397 0.064947 0.000787
chr1:22007609_S	0.618958		chr1:21999332_I_0 chr1:22187397 0.046963 0.001989
chr1:22007624_S	0.313141		chr1:21999332_I_1 chr1:22187397 0.063849 0.000771
chr1:22007658_S	0.731647		chr1:21999332_I_2 chr1:22187397 0.030113 0.000973
chr1:22007718_S	0.821647		chr1:21999333_S chr1:22187397 0.024013 0.000001
chr1:22007750_S	0.0955499		chr1:21999345_S chr1:22187397 0.063048 0.000182
chr1:22007850_S	0.330602		chr1:21999346_I chr1:22187397 0.061084 0.000000
chr1:22007864_S	0.810555		chr1:21999347_S chr1:22187397 0.484756 0.000185
chr1:22007888_S	0.243625		chr1:21999352_S chr1:22187397 -nan 0.000019
chr1:22007922_S	0.560389		chr1:21999358_S chr1:22187397 0.022319 0.000045
chr1:22008026_S_0	0.270946		chr1:21999364_S chr1:22187397 1.000000 0.000028
chr1:22008026_S_1	0.229442		chr1:21999367_S chr1:22187397 0.718532 0.000162
chr1:22008026_S_2	0.714534		chr1:21999404_S chr1:22187397 0.033157 0.000993
chr1:22008047_S	0.8042		chr1:21999405_S chr1:22187397 0.077858 0.001113
chr1:22008128_I	0.194007		chr1:21999515_S chr1:22187397 0.156924 0.000200
chr1:22008131_S	0.804252		chr1:21999579_S chr1:22187397 0.007592 0.000002
chr1:22008142_S	0.821647		chr1:21999616_S chr1:22187397 0.076679 0.001081
chr1:22008152_I_0	0.59195		chr1:21999717_S chr1:22187397 0.969930 0.002946
chr1:22008152_I_2	0.427419		chr1:21999785_S chr1:22187397 1.000000 0.000078
chr1:22008152_I_4	0.877086		chr1:21999831_S chr1:22187397 0.077138 0.001085
chr1:22008159_S	0.475216		chr1:21999834_S chr1:22187397 0.077138 0.001085
chr1:22008195_S	0.805108		chr1:21999835_S chr1:22187397 0.077349 0.001074
chr1:22008211_S	0.975924		chr1:21999870_S chr1:22187397 1.000000 0.000053
chr1:22008223_S	0.363602		chr1:21999908_S_0 chr1:22187397 0.053988 0.002104
chr1:22008241_S	0.754344		chr1:21999908_S_1 chr1:22187397 0.030858 0.000938
chr1:22008358_S	0.328902		chr1:21999908_S_2 chr1:22187397 0.075255 0.001037
chr1:22008377_S	0.804382		chr1:21999923_S chr1:22187397 0.063617 0.003437
chr1:22008410_S	0.942141		chr1:21999929_S chr1:22187397 0.053903 0.002083
chr1:22008464_I	0.31467		chr1:21999954_S chr1:22187397 1.000000 0.000024
chr1:22008473_I	0.591614		chr1:21999962_S chr1:22187397 0.030945 0.000944
chr1:22008530_S	0.879087		chr1:21999995_S chr1:22187397 0.054417 0.002163
chr1:22008662_S	0.596012		chr1:22000041_S chr1:22187397 0.761394 0.005461
chr1:22008700_S	0.140701		chr1:22000055_S chr1:22187397 0.076908 0.001073
chr1:22008760_I_0	0.404841		chr1:22000068_S chr1:22187397 0.359854 0.000007
chr1:22008760_I_3	0.40422		chr1:22000094_S chr1:22187397 0.062936 0.003285
chr1:22008770_S	0.292501		chr1:22000131_S chr1:22187397 0.706819 0.000078
chr1:22008797_S	0.448741		chr1:22000134_S chr1:22187397 1.000000 0.000066
chr1:22008798_S	0.123355		chr1:22000224_S chr1:22187397 1.000000 0.000013
chr1:22008832_S	0.179373		chr1:22000285_S_0 chr1:22187397 0.052464 0.000106
chr1:22008880_S	0.705303		chr1:22000285_S_2 chr1:22187397 0.052464 0.000106
chr1:22008911_S	0.73576		chr1:22000295_S chr1:22187397 1.000000 0.000035
chr1:22008986_S	0.592451		chr1:22000295_I_0 chr1:22187397 0.420719 0.000100
chr1:22008995_S	0.83389		chr1:22000295_I_1 chr1:22187397 1.000000 0.000705
chr1:22009091_S	0.379482		chr1:22000295_I_2 chr1:22187397 0.301607 0.000307
chr1:22009137_S	0.29446		chr1:22000388_S chr1:22187397 0.051919 0.001906
chr1:22009140_S	0.484471		chr1:22000409_I chr1:22187397 0.559940 0.012170
chr1:22009162_S	0.343045		chr1:22000462_S chr1:22187397 1.000000 0.000027
chr1:22009192_S	0.848631		chr1:22000503_S chr1:22187397 0.970058 0.002959
chr1:22009225_S	0.0148618		chr1:22000520_S chr1:22187397 0.652812 0.000866
chr1:22009230_S	0.977364		chr1:22000654_S chr1:22187397 1.000000 0.003457
chr1:22009238_S	0.386242		chr1:22000656_S chr1:22187397 1.000000 0.000120
chr1:22009343_S	0.879112		chr1:22000667_S chr1:22187397 1.000000 0.000958
chr1:22009394_S	0.267597		chr1:22000669_S chr1:22187397 1.000000 0.000958
chr1:22009418_S	0.930601		chr1:22000703_S chr1:22187397 1.000000 0.000093
chr1:22009446_S	0.988169		chr1:22000727_S chr1:22187397 0.075281 0.001031
chr1:22009458_S	0.752061		chr1:22000767_S chr1:22187397 1.000000 0.000174
chr1:22009471_S	0.377446		chr1:22000769_I chr1:22187397 1.000000 0.001264
chr1:22009549_S	0.295646		chr1:22000779_S chr1:22187397 0.188779 0.000056
chr1:22009562_I	0.178903		chr1:22000788_S chr1:22187397 0.246288 0.000003
chr1:22009574_I_0	0.833437		chr1:22000799_S_0 chr1:22187397 1.000000 0.000000
chr1:22009574_I_1	0.832209		chr1:22000799_S_1 chr1:22187397 1.000000 0.000000
chr1:22009574_I_2	0.931412		chr1:22000812_S chr1:22187397 0.076177 0.001055
chr1:22009627_S	0.341294		chr1:22000813_S chr1:22187397 -nan 0.000062
chr1:22009686_I	0.816869		chr1:22000816_I_0 chr1:22187397 0.076675 0.001028
chr1:22009687_I	0.498944		chr1:22000816_I_1 chr1:22187397 0.008231 0.000004
chr1:22009751_S	0.482229		chr1:22000816_I_2 chr1:22187397 0.078457 0.001079
chr1:22009761_S	0.138271		chr1:22000827_I chr1:22187397 0.018893 0.000020
chr1:22009764_S	0.138271		chr1:22000828_S chr1:22187397 0.043863 0.000003
chr1:22009784_S	0.654939		chr1:22000829_S chr1:22187397 1.000000 0.000017
chr1:22009812_S	0.396055		chr1:22000834_S chr1:22187397 0.045227 0.000000
chr1:22009815_S	0.443821		chr1:22000840_S chr1:22187397 0.148493 0.000166
chr1:22009873_S	0.997858		chr1:22000847_S chr1:22187397 0.623862 0.000450
chr1:22009878_S	0.900435		chr1:22000848_S chr1:22187397 -nan 0.000037
chr1:22009950_S	0.687751		chr1:22000865_S chr1:22187397 1.000000 0.000157
chr1:22010150_S	0.480807		chr1:22000905_S chr1:22187397 0.075495 0.001038
chr1:22010202_S	0.117763		chr1:22000921_S chr1:22187397 0.068591 0.000001
chr1:22010251_S	0.975718		chr1:22000993_S chr1:22187397 0.929637 0.001152
chr1:22010317_I_0	0.943353		chr1:22001009_S chr1:22187397 1.000000 0.000066
chr1:22010317_I_1	0.984903		chr1:22001068_S chr1:22187397 0.201650 0.000024
chr1:22010317_I_2	0.372459		chr1:22001220_S chr1:22187397 1.000000 0.000025
chr1:22010319_I_0	0.875268		chr1:22001308_S chr1:22187397 0.960082 0.002720
chr1:22010319_I_1	0.74076		chr1:22001377_S chr1:22187397 0.973941 0.006941
chr1:22010319_I_2	0.34362		chr1:22001419_S chr1:22187397 0.077175 0.001086
chr1:22010327_S	0.769133		chr1:22001468_S chr1:22187397 0.088493 0.003384
chr1:22010450_S	0.0199674		chr1:22001470_S chr1:22187397 0.101594 0.002222
chr1:22010509_S	0.833098		chr1:22001476_S chr1:22187397 1.000000 0.001095
chr1:22010518_S	0.773198		chr1:22001481_S chr1:22187397 1.000000 0.000519
chr1:22010529_S	0.855756		chr1:22001489_S_0 chr1:22187397 0.068591 0.000001
chr1:22010603_S	0.163893		chr1:22001489_S_1 chr1:22187397 0.301443 0.000015
chr1:22010615_I_0	0.299431		chr1:22001490_S chr1:22187397 1.000000 0.000080
chr1:22010615_I_2	0.461745		chr1:22001497_S chr1:22187397 0.076250 0.001054
chr1:22010615_I_4	0.478117		chr1:22001516_S chr1:22187397 0.543940 0.000213
chr1:22010688_S	0.964528		chr1:22001517_S chr1:22187397 0.543940 0.000213
chr1:22010689_S	0.808265		chr1:22001566_S chr1:22187397 0.076218 0.001059
chr1:22010706_S	0.606496		chr1:22001568_S chr1:22187397 0.076007 0.001059
chr1:22010750_S	0.486277		chr1:22001599_S chr1:22187397 0.077338 0.001081
chr1:22010753_S	0.466957		chr1:22001608_I chr1:22187397 0.078549 0.001114
chr1:22010778_S	0.565752		chr1:22001609_S chr1:22187397 0.074686 0.001032
chr1:22010791_S	0.430436		chr1:22001609_I_0 chr1:22187397 0.079881 0.001122
chr1:22010937_S	0.405896		chr1:22001609_I_1 chr1:22187397 0.024359 0.000001
chr1:22010965_S	0.31779		chr1:22001609_I_2 chr1:22187397 0.082129 0.001133
chr1:22011047_S_0	0.390359		chr1:22001714_S chr1:22187397 0.002567 0.000000
chr1:22011047_S_1	0.390358		chr1:22001735_S chr1:22187397 0.027073 0.000150
chr1:22011100_S	0.430547		chr1:22001786_S chr1:22187397 0.067915 0.003793
chr1:22011102_S	0.216242		chr1:22001817_S chr1:22187397 0.975455 0.005513
chr1:22011106_S	0.970828		chr1:22002031_S chr1:22187397 1.000000 0.000816
chr1:22011146_S	0.592606		chr1:22002099_S chr1:22187397 1.000000 0.000027
chr1:22011172_S	0.446862		chr1:22002285_S chr1:22187397 0.200415 0.000071
chr1:22011242_S	0.506851		chr1:22002381_S chr1:22187397 0.002334 0.000000
chr1:22011264_S	0.892719		chr1:22002413_S chr1:22187397 0.002567 0.000000
chr1:22011326_S	0.255654		chr1:22002424_S chr1:22187397 0.000056 0.000000
chr1:22011337_S_0	0.671978		chr1:22002548_I chr1:22187397 0.018675 0.000313
chr1:22011337_S_2	0.671964		chr1:22002569_S chr1:22187397 0.020748 0.000400
chr1:22011404_I	0.814636		chr1:22002570_S chr1:22187397 0.019223 0.000348
chr1:22011411_I	0.914116		chr1:22002571_S chr1:22187397 1.000000 0.000027
chr1:22011425_S	0.28227		chr1:22002585_S chr1:22187397 1.000000 0.000053
chr1:22011439_S	0.759081		chr1:22002623_I chr1:22187397 1.000000 0.001264
chr1:22011466_I	0.299156		chr1:22002687_S chr1:22187397 1.000000 0.000239
chr1:22011621_S	0.797638		chr1:22002706_S chr1:22187397 0.279523 0.000395
chr1:22011649_S	0.420644		chr1:22002726_S chr1:22187397 1.000000 0.000010
chr1:22011673_S	0.121378		chr1:22002727_S chr1:22187397 0.090589 0.004868
chr1:22011759_I_1	0.803947		chr1:22002745_S chr1:22187397 1.000000 0.000452
chr1:22011789_S	0.966947		chr1:22002853_S chr1:22187397 0.009394 0.000057
chr1:22011870_S	0.0941661		chr1:22002880_S chr1:22187397 1.000000 0.000080
chr1:22011988_S	0.707475		chr1:22002914_S chr1:22187397 0.054475 0.002777
chr1:22012064_S	0.785398		chr1:22002921_S chr1:22187397 0.051982 0.001967
chr1:22012185_S	0.0203913		chr1:22002924_S chr1:22187397 0.097790 0.000616
chr1:22012294_I	0.408971		chr1:22002970_S chr1:22187397 0.938726 0.017220
chr1:22012320_S	0.0240501		chr1:22002972_S chr1:22187397 0.218519 0.000047
chr1:22012431_I	0.849284		chr1:22003030_S chr1:22187397 0.145144 0.000329
chr1:22012433_S	0.342326		chr1:22003032_S chr1:22187397 0.134577 0.000252
chr1:22012627_S	0.160733		chr1:22003050_S chr1:22187397 0.001779 0.000000
chr1:22012646_S	0.983315		chr1:22003110_S chr1:22187397 0.786353 0.006537
chr1:22012652_S	0.986144		chr1:22003152_S chr1:22187397 0.053621 0.002066
chr1:22012672_S	0.851805		chr1:22003188_S chr1:22187397 0.076740 0.001063
chr1:22012692_S	0.979268		chr1:22003194_S chr1:22187397 0.110665 0.000212
chr1:22012770_S	0.972018		chr1:22003239_S chr1:22187397 0.083643 0.006929
chr1:22012775_S	0.993514		chr1:22003332_S chr1:22187397 1.000000 0.000998
chr1:22012780_S	0.501897		chr1:22003333_S chr1:22187397 0.110665 0.000213
chr1:22012780_I	0.971787		chr1:22003385_S chr1:22187397 0.045125 0.001545
chr1:22012786_S	0.972018		chr1:22003458_S chr1:22187397 0.026876 0.000250
chr1:22012860_S	0.271454		chr1:22003460_S chr1:22187397 0.956340 0.002467
chr1:22013002_S	0.909345		chr1:22003466_S chr1:22187397 1.000000 0.000838
chr1:22013044_S	0.821639		chr1:22003497_S chr1:22187397 0.786640 0.006539
chr1:22013066_S	0.806147		chr1:22003507_S chr1:22187397 1.000000 0.000146
chr1:22013102_S	0.652159		chr1:22003554_S chr1:22187397 1.000000 0.000505
chr1:22013134_S	0.806166		chr1:22003630_S chr1:22187397 0.030293 0.000914
chr1:22013181_S	0.0967043		chr1:22003681_S chr1:22187397 0.296317 0.000051
chr1:22013202_S	0.616655		chr1:22003681_I_0 chr1:22187397 0.506744 0.004177
chr1:22013204_S	0.643466		chr1:22003681_I_1 chr1:22187397 0.513929 0.004221
chr1:22013229_S	0.629886		chr1:22003681_I_2 chr1:22187397 0.301735 0.000041
chr1:22013232_S_0	0.847815		chr1:22003704_S chr1:22187397 0.786640 0.006538
chr1:22013232_S_1	0.537148		chr1:22003712_S chr1:22187397 0.031697 0.000973
chr1:22013232_S_2	0.623363		chr1:22003766_S chr1:22187397 1.000000 0.000146
chr1:22013239_S	0.623552		chr1:22003767_S chr1:22187397 1.000000 0.000146
chr1:22013291_S	0.626923		chr1:22003853_S chr1:22187397 1.000000 0.000106
chr1:22013392_S	0.983132		chr1:22003866_S chr1:22187397 0.562053 0.012226
chr1:22013467_S	0.15169		chr1:22003904_S chr1:22187397 0.110665 0.000212
chr1:22013493_S	0.990662		chr1:22003918_S chr1:22187397 0.082953 0.000483
chr1:22013591_S	0.762742		chr1:22003946_S chr1:22187397 1.000000 0.000253
chr1:22013732_S	0.424672		chr1:22004022_I chr1:22187397 1.000000 0.000106
chr1:22013851_S	0.790962		chr1:22004046_S chr1:22187397 0.110665 0.000213
chr1:22013940_S	0.77175		chr1:22004075_S chr1:22187397 0.166042 0.000011
chr1:22014103_S	0.609522		chr1:22004075_I_0 chr1:22187397 0.078761 0.004811
chr1:22014104_S	0.700707		chr1:22004075_I_1 chr1:22187397 0.834459 0.006857
chr1:22014109_S	0.916051		chr1:22004075_I_2 chr1:22187397 0.021491 0.000278
chr1:22014122_S	0.223951		chr1:22004075_I_3 chr1:22187397 0.115324 0.000234
chr1:22014142_S	0.504651		chr1:22004075_I_4 chr1:22187397 0.068605 0.000183
chr1:22014197_S_0	0.332271		chr1:22004076_S chr1:22187397 0.160925 0.000100
chr1:22014197_S_1	0.392197		chr1:22004090_S chr1:22187397 0.024251 0.000073
chr1:22014287_S	0.399566		chr1:22004091_S chr1:22187397 1.000000 0.000055
chr1:22014291_S	0.778098		chr1:22004097_S chr1:22187397 1.000000 0.000015
chr1:22014485_S	0.910796		chr1:22004111_S chr1:22187397 1.000000 0.000047
chr1:22014486_S	0.770815		chr1:22004130_S chr1:22187397 1.000000 0.000000
chr1:22014555_S	0.308327		chr1:22004221_S chr1:22187397 0.002567 0.000000
chr1:22014578_S	0.801409		chr1:22004247_S chr1:22187397 0.056558 0.002815
chr1:22014627_S	0.572343		chr1:22004285_S chr1:22187397 0.355132 0.000503
chr1:22014672_S	0.540926		chr1:22004319_S chr1:22187397 0.313076 0.001074
chr1:22014673_S	0.246512		chr1:22004334_S chr1:22187397 0.029546 0.000844
chr1:22014753_S	0.212746		chr1:22004504_S chr1:22187397 0.008834 0.000033
chr1:22014777_S	0.626866		chr1:22004545_S chr1:22187397 0.080111 0.001156
chr1:22014826_S	0.883629		chr1:22004563_S chr1:22187397 1.000000 0.000305
chr1:22015221_S	0.99263		chr1:22004607_S chr1:22187397 0.003119 0.000002
chr1:22015262_S	0.824246		chr1:22004660_S chr1:22187397 0.000967 0.000000
chr1:22015308_I_0	0.887117		chr1:22004679_S chr1:22187397 0.002172 0.000000
chr1:22015308_I_2	0.88674		chr1:22004682_S chr1:22187397 0.002849 0.000013
chr1:22015530_S	0.907495		chr1:22004724_S chr1:22187397 0.953091 0.001818
chr1:22015557_S	0.626802		chr1:22004754_S_0 chr1:22187397 0.020164 0.000125
chr1:22015600_S	0.613957		chr1:22004754_S_2 chr1:22187397 1.000000 0.001683
chr1:22015684_S	0.948812		chr1:22004754_S_3 chr1:22187397 0.009811 0.000032
chr1:22015687_S	0.554669		chr1:22004770_S chr1:22187397 0.086611 0.004410
chr1:22015721_S	0.952589		chr1:22004794_S chr1:22187397 0.516396 0.000297
chr1:22015779_S	0.219563		chr1:22004828_S chr1:22187397 0.126634 0.005252
chr1:22015924_S	0.0404266		chr1:22004837_S chr1:22187397 0.111925 0.000468
chr1:22015939_S	0.807362		chr1:22004850_S chr1:22187397 0.040851 0.000099
chr1:22016013_S	0.952148		chr1:22004860_S chr1:22187397 0.005815 0.000005
chr1:22016017_S	0.952148		chr1:22004866_S chr1:22187397 0.022617 0.000127
chr1:22016078_S	0.821639		chr1:22004897_S chr1:22187397 0.048595 0.000995
chr1:22016103_S	1		chr1:22004917_S chr1:22187397 0.301443 0.000015
chr1:22016338_S	0.467961		chr1:22004936_S chr1:22187397 0.099166 0.000507
chr1:22016344_S	0.839018		chr1:22004959_S chr1:22187397 0.043702 0.001298
chr1:22016350_S	0.807527		chr1:22004965_S chr1:22187397 1.000000 0.000043
chr1:22016383_S	0.610497		chr1:22004984_S chr1:22187397 0.527371 0.009856
chr1:22016390_S	0.6105		chr1:22004994_S chr1:22187397 0.543013 0.009218
chr1:22016435_S	0.237879		chr1:22005003_S chr1:22187397 0.546264 0.010732
chr1:22016436_S	0.336234		chr1:22005028_S chr1:22187397 1.000000 0.000306
chr1:22016577_S	0.23783		chr1:22005036_S chr1:22187397 1.000000 0.000057
chr1:22016778_S	0.216064		chr1:22005078_S_0 chr1:22187397 0.247223 0.002471
chr1:22016805_S	0.0442971		chr1:22005078_S_1 chr1:22187397 0.126502 0.000054
chr1:22016975_S	0.609797		chr1:22005078_S_2 chr1:22187397 0.245677 0.002421
chr1:22017001_S	0.317876		chr1:22005081_S chr1:22187397 0.251420 0.002322
chr1:22017147_S	0.821796		chr1:22005082_S chr1:22187397 0.102078 0.000159
chr1:22017296_S	0.0484139		chr1:22005087_S chr1:22187397 -nan 0.000091
chr1:22017399_S	0.0670048		chr1:22005093_S chr1:22187397 1.000000 0.000097
chr1:22017431_S	0.604663		chr1:22005095_S chr1:22187397 -nan 0.000125
chr1:22017478_S	0.611022		chr1:22005099_S chr1:22187397 1.000000 0.000061
chr1:22017534_S	0.883144		chr1:22005100_S chr1:22187397 0.073495 0.000182
chr1:22017538_S	0.621349		chr1:22005100_I_0 chr1:22187397 0.054427 0.000253
chr1:22017579_I_0	0.53459		chr1:22005100_I_1 chr1:22187397 0.058584 0.000000
chr1:22017579_I_4	0.528886		chr1:22005100_I_2 chr1:22187397 0.051933 0.000228
chr1:22017682_S	0.151929		chr1:22005100_I_3 chr1:22187397 0.160773 0.000077
chr1:22018005_I	0.906509		chr1:22005104_S chr1:22187397 0.006294 0.000002
chr1:22018007_I	0.10086		chr1:22005107_S chr1:22187397 0.301632 0.000124
chr1:22018008_S	0.910203		chr1:22005112_S chr1:22187397 0.056682 0.000105
chr1:22018008_I_1	0.70858		chr1:22005112_I chr1:22187397 0.048379 0.000090
chr1:22018008_I_2	0.600126		chr1:22005129_S chr1:22187397 0.003380 0.000013
chr1:22018029_I	0.201207		chr1:22005133_S chr1:22187397 0.035773 0.000359
chr1:22018049_S	0.117982		chr1:22005134_S chr1:22187397 0.037754 0.000351
chr1:22018155_S	0.138638		chr1:22005202_S chr1:22187397 1.000000 0.000040
chr1:22018173_S	0.247563		chr1:22005212_S chr1:22187397 0.035930 0.000374
chr1:22018183_S_0	0.730533		chr1:22005319_S chr1:22187397 0.489885 0.003552
chr1:22018183_S_1	0.706747		chr1:22005329_S chr1:22187397 0.063286 0.000511
chr1:22018185_I	0.518877		chr1:22005336_S chr1:22187397 0.043028 0.000239
chr1:22018187_I_0	0.849942		chr1:22005337_S chr1:22187397 0.381703 0.000198
chr1:22018187_I_2	0.474293		chr1:22005346_S chr1:22187397 1.000000 0.000046
chr1:22018187_I_3	0.965766		chr1:22005382_S chr1:22187397 0.362594 0.000257
chr1:22018187_I_4	0.985576		chr1:22005470_S chr1:22187397 1.000000 0.000063
chr1:22018187_I_6	0.0707656		chr1:22005506_S chr1:22187397 0.760189 0.000374
chr1:22018188_I_0	0.835436		chr1:22005515_S chr1:22187397 0.018303 0.000193
chr1:22018188_I_1	0.668626		chr1:22005530_S chr1:22187397 1.000000 0.000505
chr1:22018188_I_2	0.560437		chr1:22005550_S chr1:22187397 1.000000 0.000027
chr1:22018189_I_0	0.694438		chr1:22005578_S_0 chr1:22187397 0.257102 0.000376
chr1:22018189_I_1	0.26371		chr1:22005578_S_1 chr1:22187397 0.317810 0.000563
chr1:22018189_I_2	0.181558		chr1:22005578_S_2 chr1:22187397 0.883569 0.000683
chr1:22018189_I_3	0.588529		chr1:22005586_S_0 chr1:22187397 0.218246 0.000009
chr1:22018189_I_4	0.547553		chr1:22005586_S_2 chr1:22187397 0.218246 0.000009
chr1:22018189_I_5	0.647689		chr1:22005593_S chr1:22187397 0.120311 0.000002
chr1:22018189_I_6	0.460317		chr1:22005621_I chr1:22187397 0.602164 0.003899
chr1:22018201_I	0.844457		chr1:22005637_S chr1:22187397 1.000000 0.000056
chr1:22018211_S	0.277483		chr1:22005699_S chr1:22187397 1.000000 0.000158
chr1:22018212_I	0.699758		chr1:22005755_S chr1:22187397 1.000000 0.000068
chr1:22018213_S	0.338492		chr1:22005826_S chr1:22187397 0.018341 0.000124
chr1:22018214_I	0.59605		chr1:22005839_S chr1:22187397 0.005150 0.000011
chr1:22018215_S	0.691013		chr1:22005840_S chr1:22187397 0.015990 0.000109
chr1:22018216_I	0.453374		chr1:22005894_I chr1:22187397 1.000000 0.000160
chr1:22018217_S	0.536321		chr1:22005918_S chr1:22187397 0.005047 0.000029
chr1:22018223_S	0.449642		chr1:22006022_S chr1:22187397 0.014277 0.000071
chr1:22018225_S	0.865301		chr1:22006047_S chr1:22187397 0.006974 0.000010
chr1:22018227_S	0.377756		chr1:22006062_S chr1:22187397 0.120706 0.000007
chr1:22018228_I	0.170927		chr1:22006115_S chr1:22187397 0.004422 0.000020
chr1:22018229_S	0.674723		chr1:22006117_S chr1:22187397 0.037397 0.000060
chr1:22018229_I	0.909232		chr1:22006183_S chr1:22187397 0.014514 0.000128
chr1:22018230_I	0.368028		chr1:22006264_S chr1:22187397 0.000799 0.000001
chr1:22018231_S	0.954536		chr1:22006311_S chr1:22187397 0.062287 0.000014
chr1:22018231_I_0	0.340376		chr1:22006315_S chr1:22187397 0.861824 0.005706
chr1:22018231_I_1	0.0296023		chr1:22006317_I chr1:22187397 0.010282 0.000006
chr1:22018231_I_2	0.855295		chr1:22006324_S chr1:22187397 0.106317 0.000190
chr1:22018231_I_3	0.562873		chr1:22006347_S chr1:22187397 1.000000 0.000001
chr1:22018231_I_4	0.642146		chr1:22006359_I chr1:22187397 1.000000 0.000346
chr1:22018232_I_0	0.561516		chr1:22006463_S chr1:22187397 0.786640 0.006538
chr1:22018232_I_1	0.38985		chr1:22006512_S chr1:22187397 0.047418 0.000005
chr1:22018232_I_2	0.960941		chr1:22006523_S chr1:22187397 0.090039 0.000006
chr1:22018232_I_3	0.808248		chr1:22006528_S chr1:22187397 1.000000 0.000053
chr1:22018234_I	0.999125		chr1:22006529_S chr1:22187397 0.179566 0.000054
chr1:22018236_I	0.996188		chr1:22006585_S chr1:22187397 0.042211 0.001336
chr1:22018237_I	0.989505		chr1:22006651_S chr1:22187397 0.021847 0.000301
chr1:22018238_I	0.754172		chr1:22006665_S chr1:22187397 1.000000 0.000010
chr1:22018240_I	0.717427		chr1:22006672_S chr1:22187397 1.000000 0.000044
chr1:22018241_I_0	0.95034		chr1:22006675_S chr1:22187397 -nan 0.000080
chr1:22018241_I_2	0.989469		chr1:22006716_I_0 chr1:22187397 0.335564 0.003810
chr1:22018241_I_3	0.129729		chr1:22006716_I_1 chr1:22187397 0.004905 0.000000
chr1:22018241_I_5	0.225535		chr1:22006716_I_2 chr1:22187397 0.080674 0.000093
chr1:22018243_S	0.184458		chr1:22006716_I_3 chr1:22187397 0.020828 0.000261
chr1:22018245_S	0.958312		chr1:22006716_I_4 chr1:22187397 0.056900 0.002954
chr1:22018262_S	0.364112		chr1:22006729_S chr1:22187397 0.144434 0.000247
chr1:22018461_S	0.80544		chr1:22006732_S chr1:22187397 0.950944 0.006172
chr1:22018478_S	0.2082		chr1:22006735_S chr1:22187397 0.019923 0.000241
chr1:22018513_S	0.505012		chr1:22006735_I chr1:22187397 0.038205 0.000457
chr1:22018600_S	0.920757		chr1:22006738_S chr1:22187397 0.022081 0.000315
chr1:22018777_S	0.218364		chr1:22006741_S chr1:22187397 0.021325 0.000293
chr1:22018873_S	0.547352		chr1:22006741_I chr1:22187397 0.003546 0.000006
chr1:22018882_S	0.779225		chr1:22006744_S chr1:22187397 0.824422 0.002220
chr1:22018891_S	0.338331		chr1:22006844_S chr1:22187397 1.000000 0.000040
chr1:22018935_S	0.800308		chr1:22006907_S chr1:22187397 1.000000 0.000168
chr1:22019154_S	0.567469		chr1:22006926_S chr1:22187397 1.000000 0.000532
chr1:22019367_S	0.823536		chr1:22006929_S chr1:22187397 1.000000 0.000465
chr1:22019413_S	0.986423		chr1:22006930_S chr1:22187397 1.000000 0.000053
chr1:22019417_I	0.85512		chr1:22006996_S chr1:22187397 0.984977 0.007621
chr1:22019516_S	0.848794		chr1:22007045_S chr1:22187397 0.342916 0.002799
chr1:22019665_S	0.822624		chr1:22007102_S chr1:22187397 0.021879 0.000296
chr1:22019691_S	0.725211		chr1:22007127_S chr1:22187397 0.265673 0.000207
chr1:22019708_I_0	0.486252		chr1:22007195_S chr1:22187397 0.086843 0.004892
chr1:22019708_I_1	0.530917		chr1:22007353_S_0 chr1:22187397 1.000000 0.000587
chr1:22019732_S	0.693842		chr1:22007353_S_2 chr1:22187397 1.000000 0.000574
chr1:22019740_S	0.559935		chr1:22007461_S chr1:22187397 0.002567 0.000000
chr1:22019743_S	0.559935		chr1:22007609_S chr1:22187397 0.899481 0.000376
chr1:22019838_S	0.0509194		chr1:22007624_S chr1:22187397 0.085081 0.004758
chr1:22019846_S_0	0.344529		chr1:22007658_S chr1:22187397 0.080750 0.001193
chr1:22019846_S_1	0.262351		chr1:22007702_S chr1:22187397 1.000000 0.000095
chr1:22019846_S_2	0.625878		chr1:22007750_S chr1:22187397 1.000000 0.000037
chr1:22019846_S_3	0.208775		chr1:22007850_S chr1:22187397 0.086712 0.004871
chr1:22019849_S	0.866112		chr1:22007864_S chr1:22187397 1.000000 0.000337
chr1:22019855_S	0.669774		chr1:22007888_S chr1:22187397 0.064658 0.000283
chr1:22019856_S	0.494132		chr1:22007922_S chr1:22187397 0.624042 0.004739
chr1:22019899_S	0.452154		chr1:22008026_S_0 chr1:22187397 0.132864 0.000315
chr1:22019904_S	0.00845001		chr1:22008026_S_1 chr1:22187397 0.109240 0.000207
chr1:22019905_S	0.153154		chr1:22008026_S_2 chr1:22187397 1.000000 0.000452
chr1:22019906_S	0.147267		chr1:22008047_S chr1:22187397 0.002567 0.000000
chr1:22019911_S	0.394742		chr1:22008128_I chr1:22187397 0.062951 0.000284
chr1:22019912_S	0.641501		chr1:22008131_S chr1:22187397 0.002567 0.000000
chr1:22019914_S	0.635441		chr1:22008152_S chr1:22187397 0.301360 0.000003
chr1:22019918_S	0.635441		chr1:22008152_I_0 chr1:22187397 0.269947 0.002959
chr1:22019921_S	0.739063		chr1:22008152_I_1 chr1:22187397 0.075860 0.002217
chr1:22019922_S	0.86726		chr1:22008152_I_2 chr1:22187397 0.058822 0.002254
chr1:22019923_S_0	0.315008		chr1:22008152_I_3 chr1:22187397 0.021776 0.000190
chr1:22019923_S_1	0.384551		chr1:22008152_I_4 chr1:22187397 0.130051 0.001012
chr1:22019923_S_2	0.58681		chr1:22008152_I_5 chr1:22187397 0.084803 0.000346
chr1:22019929_S	0.821757		chr1:22008152_I_6 chr1:22187397 0.014042 0.000056
chr1:22019932_S	0.738907		chr1:22008159_S chr1:22187397 1.000000 0.000027
chr1:22019977_S	0.203629		chr1:22008169_S chr1:22187397 0.047165 0.000039
chr1:22019987_S_0	0.938464		chr1:22008169_I chr1:22187397 -nan 0.000015
chr1:22019987_S_1	0.320799		chr1:22008195_S chr1:22187397 0.000056 0.000000
chr1:22019987_S_2	0.047911		chr1:22008211_S chr1:22187397 0.021614 0.000296
chr1:22020143_S	0.557637		chr1:22008223_S chr1:22187397 0.042924 0.001366
chr1:22020160_S	0.0622842		chr1:22008241_S chr1:22187397 0.082460 0.001241
chr1:22020220_S	0.314685		chr1:22008358_S chr1:22187397 0.087227 0.004933
chr1:22020326_S	0.943386		chr1:22008377_S chr1:22187397 0.002567 0.000000
chr1:22020335_S	0.538848		chr1:22008410_S chr1:22187397 1.000000 0.000146
chr1:22020341_I_3	0.255883		chr1:22008464_S chr1:22187397 0.161817 0.000034
chr1:22020342_I_0	0.74187		chr1:22008464_I chr1:22187397 0.087510 0.004952
chr1:22020342_I_2	0.0102596		chr1:22008473_I chr1:22187397 0.201628 0.000044
chr1:22020342_I_4	0.487108		chr1:22008502_S chr1:22187397 1.000000 0.000079
chr1:22020342_I_5	0.202275		chr1:22008530_S chr1:22187397 0.786932 0.006578
chr1:22020342_I_6	0.996394		chr1:22008543_S chr1:22187397 1.000000 0.000009
chr1:22020373_S	0.289843		chr1:22008575_S chr1:22187397 1.000000 0.000015
chr1:22020377_S	0.708617		chr1:22008662_S chr1:22187397 1.000000 0.000378
chr1:22020403_S	0.77702		chr1:22008700_S chr1:22187397 1.000000 0.000838
chr1:22020417_S	0.182181		chr1:22008719_S chr1:22187397 0.496758 0.000292
chr1:22020446_S	0.345823		chr1:22008735_S chr1:22187397 0.005467 0.000003
chr1:22020587_S	0.138807		chr1:22008737_S chr1:22187397 0.021423 0.000032
chr1:22020607_S	0.23969		chr1:22008745_S chr1:22187397 0.007089 0.000030
chr1:22020610_S	0.821705		chr1:22008751_S chr1:22187397 0.029401 0.000577
chr1:22020645_S	0.816211		chr1:22008758_S chr1:22187397 0.223614 0.000250
chr1:22020650_I_0	0.0926707		chr1:22008760_S chr1:22187397 0.112309 0.000081
chr1:22020650_I_3	0.154223		chr1:22008760_I_0 chr1:22187397 0.083957 0.004607
chr1:22020759_S	0.758957		chr1:22008760_I_1 chr1:22187397 1.000000 0.000028
chr1:22020792_S_1	0.78561		chr1:22008760_I_3 chr1:22187397 0.084247 0.004622
chr1:22020898_S	0.985004		chr1:22008770_S chr1:22187397 0.031647 0.000379
chr1:22020900_I_0	0.824805		chr1:22008797_S chr1:22187397 0.004971 0.000011
chr1:22020900_I_1	0.956836		chr1:22008798_S chr1:22187397 0.022551 0.000199
chr1:22020900_I_3	0.262322		chr1:22008832_S chr1:22187397 0.562053 0.012234
chr1:22020902_I	0.0349171		chr1:22008880_S chr1:22187397 0.153407 0.000177
chr1:22020903_S	0.0312255		chr1:22008911_S chr1:22187397 0.081966 0.004019
chr1:22021114_S	0.862665		chr1:22008986_S chr1:22187397 1.000000 0.000093
chr1:22021134_I_0	0.0253316		chr1:22008995_S chr1:22187397 0.030176 0.000097
chr1:22021134_I_2	0.0828234		chr1:22009012_S chr1:22187397 0.900244 0.003125
chr1:22021135_I_0	0.172757		chr1:22009045_S chr1:22187397 0.013273 0.000047
chr1:22021135_I_2	0.0914014		chr1:22009091_S chr1:22187397 0.045229 0.001523
chr1:22021135_I_6	0.633851		chr1:22009137_S chr1:22187397 0.064755 0.000220
chr1:22021156_I	0.0583636		chr1:22009140_S chr1:22187397 0.239212 0.000604
chr1:22021163_S	0.443031		chr1:22009162_S chr1:22187397 0.090435 0.005215
chr1:22021163_I_0	0.0450901		chr1:22009225_S chr1:22187397 1.000000 0.000027
chr1:22021163_I_1	0.0431581		chr1:22009230_S chr1:22187397 0.774186 0.006367
chr1:22021163_I_3	0.591759		chr1:22009238_S chr1:22187397 0.090219 0.005278
chr1:22021163_I_4	0.211279		chr1:22009343_S chr1:22187397 0.758192 0.002521
chr1:22021466_I	0.189616		chr1:22009394_S chr1:22187397 1.000000 0.000174
chr1:22021611_S	0.71065		chr1:22009397_S chr1:22187397 0.018496 0.000003
chr1:22021616_S	0.0431961		chr1:22009418_S chr1:22187397 0.098793 0.000160
chr1:22021617_S	0.556037		chr1:22009446_S chr1:22187397 1.000000 0.000027
chr1:22021843_S	0.72045		chr1:22009458_S chr1:22187397 0.078634 0.000114
chr1:22021916_S	0.0156711		chr1:22009471_S chr1:22187397 0.091667 0.005382
chr1:22021918_S	0.81888		chr1:22009509_S chr1:22187397 0.360308 0.000012
chr1:22021949_S	0.906777		chr1:22009549_S chr1:22187397 1.000000 0.002360
chr1:22021969_I_0	0.134707		chr1:22009562_I chr1:22187397 0.562053 0.012234
chr1:22021969_I_1	0.0983525		chr1:22009574_I_0 chr1:22187397 0.044975 0.000036
chr1:22021969_I_4	0.903942		chr1:22009574_I_1 chr1:22187397 0.001082 0.000000
chr1:22022063_S	0.706222		chr1:22009574_I_2 chr1:22187397 0.083535 0.000065
chr1:22022094_S	0.070587		chr1:22009627_S chr1:22187397 0.090504 0.005248
chr1:22022328_S	0.647049		chr1:22009686_S chr1:22187397 0.650736 0.000429
chr1:22022336_S	0.949722		chr1:22009686_I chr1:22187397 0.792017 0.006760
chr1:22022363_S	0.51723		chr1:22009687_I chr1:22187397 0.919437 0.004471
chr1:22022380_S	0.51021		chr1:22009751_S chr1:22187397 1.000000 0.000093
chr1:22022519_S	0.709427		chr1:22009761_S chr1:22187397 1.000000 0.000505
chr1:22022615_S	0.421598		chr1:22009764_S chr1:22187397 1.000000 0.000505
chr1:22022651_I_0	0.95988		chr1:22009784_S chr1:22187397 0.602586 0.004457
chr1:22022651_I_1	0.098986		chr1:22009812_S chr1:22187397 0.046131 0.001578
chr1:22022651_I_2	0.36088		chr1:22009815_S chr1:22187397 0.046495 0.001578
chr1:22022653_I	0.997099		chr1:22009873_S chr1:22187397 1.000000 0.001011
chr1:22022654_I_0	0.776235		chr1:22009878_S chr1:22187397 0.000735 0.000001
chr1:22022654_I_1	0.292908		chr1:22009950_S chr1:22187397 1.000000 0.000337
chr1:22022654_I_2	0.0822395		chr1:22010052_S chr1:22187397 0.388849 0.001059
chr1:22022655_I	0.81547		chr1:22010150_S chr1:22187397 0.059274 0.000132
chr1:22022656_I_0	0.9725		chr1:22010202_S chr1:22187397 0.360084 0.000412
chr1:22022656_I_1	0.000864585		chr1:22010238_S chr1:22187397 1.000000 0.000162
chr1:22022656_I_2	0.00713204		chr1:22010251_S chr1:22187397 1.000000 0.000093
chr1:22022657_S	0.931902		chr1:22010314_S chr1:22187397 0.051743 0.000000
chr1:22022657_I_0	0.41332		chr1:22010317_S chr1:22187397 0.077269 0.000033
chr1:22022657_I_3	0.272838		chr1:22010317_I_0 chr1:22187397 0.021727 0.000279
chr1:22022657_I_4	0.0844807		chr1:22010317_I_1 chr1:22187397 0.016456 0.000155
chr1:22022662_I	0.646076		chr1:22010317_I_2 chr1:22187397 1.000000 0.001485
chr1:22022663_I	0.443766		chr1:22010319_I_0 chr1:22187397 0.022833 0.000326
chr1:22022664_I	0.386595		chr1:22010319_I_1 chr1:22187397 0.009058 0.000049
chr1:22022665_S	0.43988		chr1:22010319_I_2 chr1:22187397 0.986317 0.003378
chr1:22022665_I_0	0.362651		chr1:22010327_S chr1:22187397 0.890734 0.001715
chr1:22022665_I_1	0.388061		chr1:22010393_S chr1:22187397 0.301374 0.000019
chr1:22022665_I_2	0.868499		chr1:22010412_S chr1:22187397 1.000000 0.000016
chr1:22022673_I	0.984627		chr1:22010450_S chr1:22187397 1.000000 0.000040
chr1:22022682_I	0.355383		chr1:22010509_S chr1:22187397 0.005108 0.000000
chr1:22022750_S	0.106761		chr1:22010518_S chr1:22187397 0.043778 0.000010
chr1:22022757_S	0.938112		chr1:22010529_S chr1:22187397 0.068049 0.000021
chr1:22022825_S_0	0.250258		chr1:22010603_S chr1:22187397 1.000000 0.000112
chr1:22022825_S_2	0.250259		chr1:22010611_I chr1:22187397 0.034719 0.000289
chr1:22022893_S	0.0166697		chr1:22010613_I_0 chr1:22187397 0.001783 0.000006
chr1:22023122_S	0.0684238		chr1:22010613_I_1 chr1:22187397 0.020670 0.000028
chr1:22023215_S	0.502882		chr1:22010613_I_2 chr1:22187397 0.169868 0.000019
chr1:22023318_I	0.041822		chr1:22010614_I_0 chr1:22187397 0.007611 0.000024
chr1:22023604_S	0.848461		chr1:22010614_I_1 chr1:22187397 0.498309 0.000023
chr1:22023672_S	0.698065		chr1:22010614_I_2 chr1:22187397 0.008892 0.000031
chr1:22023808_I_3	0.822093		chr1:22010614_I_3 chr1:22187397 0.518209 0.000471
chr1:22023808_I_4	0.0351844		chr1:22010614_I_4 chr1:22187397 0.077128 0.000132
chr1:22023808_I_5	0.878274		chr1:22010615_S chr1:22187397 -nan 0.000013
chr1:22023808_I_6	0.09194		chr1:22010615_I_0 chr1:22187397 0.018639 0.000135
chr1:22023818_I	0.450413		chr1:22010615_I_1 chr1:22187397 0.387959 0.000478
chr1:22023821_S	0.725758		chr1:22010615_I_2 chr1:22187397 0.009602 0.000007
chr1:22023829_I_0	0.221613		chr1:22010615_I_3 chr1:22187397 0.215981 0.000066
chr1:22023829_I_2	0.0652647		chr1:22010615_I_4 chr1:22187397 0.050750 0.000503
chr1:22023829_I_3	0.890834		chr1:22010630_I chr1:22187397 0.043661 0.000108
chr1:22023829_I_5	0.371699		chr1:22010631_I chr1:22187397 0.129115 0.000465
chr1:22023847_S	0.776065		chr1:22010636_I chr1:22187397 0.155114 0.001265
chr1:22023983_S	0.377914		chr1:22010637_I chr1:22187397 0.253208 0.000974
chr1:22023989_S	0.13038		chr1:22010638_S chr1:22187397 0.027631 0.000027
chr1:22024048_S	0.635492		chr1:22010639_I chr1:22187397 0.113076 0.000182
chr1:22024054_S	0.692529		chr1:22010656_S chr1:22187397 -nan 0.000176
chr1:22024328_S	0.280548		chr1:22010688_S chr1:22187397 0.033377 0.001030
chr1:22024341_S	0.0702167		chr1:22010689_S chr1:22187397 0.034199 0.001124
chr1:22024440_S	0.733258		chr1:22010706_S chr1:22187397 1.000000 0.000066
chr1:22024487_S	0.412539		chr1:22010748_S chr1:22187397 1.000000 0.000144
chr1:22024687_S	0.515505		chr1:22010753_S chr1:22187397 1.000000 0.000932
chr1:22024797_S	0.533406		chr1:22010754_S chr1:22187397 0.360490 0.000053
chr1:22024833_S	0.687509		chr1:22010778_S chr1:22187397 0.078164 0.005936
chr1:22025315_S	0.0745163		chr1:22010791_S chr1:22187397 0.813718 0.001674
chr1:22025454_S_0	0.528259		chr1:22010916_S chr1:22187397 0.047152 0.001618
chr1:22025454_S_1	0.809658		chr1:22010937_S chr1:22187397 0.007387 0.000012
chr1:22025454_S_2	0.520471		chr1:22010965_S chr1:22187397 0.045093 0.000385
chr1:22025454_I	0.0557324		chr1:22011047_S_0 chr1:22187397 1.000000 0.002122
chr1:22025458_S_0	0.789087		chr1:22011047_S_1 chr1:22187397 1.000000 0.002122
chr1:22025458_S_2	0.8084		chr1:22011075_S chr1:22187397 0.068592 0.000017
chr1:22025472_S	0.656915		chr1:22011082_S chr1:22187397 0.068747 0.000003
chr1:22025483_S_0	0.745163		chr1:22011100_S chr1:22187397 0.050244 0.000133
chr1:22025483_S_1	0.707345		chr1:22011102_S chr1:22187397 0.041379 0.000104
chr1:22025483_S_2	0.887966		chr1:22011106_S chr1:22187397 0.047796 0.000351
chr1:22025531_S	0.489475		chr1:22011146_S chr1:22187397 0.007602 0.000057
chr1:22025540_S	0.0333623		chr1:22011172_S chr1:22187397 1.000000 0.000080
chr1:22025547_S	0.074545		chr1:22011193_S chr1:22187397 1.000000 0.000016
chr1:22025615_S	0.679648		chr1:22011195_S chr1:22187397 1.000000 0.000007
chr1:22025673_S	0.862629		chr1:22011220_S chr1:22187397 1.000000 0.000027
chr1:22025686_S	0.0140641		chr1:22011242_S chr1:22187397 0.009912 0.000005
chr1:22025874_S	0.0188218		chr1:22011264_S chr1:22187397 0.786364 0.006524
chr1:22025902_I	0.708461		chr1:22011326_S chr1:22187397 0.061379 0.002872
chr1:22026068_S	0.000375273		chr1:22011337_S_0 chr1:22187397 0.009669 0.000062
chr1:22026101_S	0.16153		chr1:22011337_S_2 chr1:22187397 0.009669 0.000062
chr1:22026223_S	0.0445492		chr1:22011404_S chr1:22187397 1.000000 0.000027
chr1:22026275_I_0	0.0120378		chr1:22011404_I chr1:22187397 0.096564 0.004940
chr1:22026275_I_1	0.410176		chr1:22011411_I chr1:22187397 0.790311 0.006435
chr1:22026275_I_3	0.0457229		chr1:22011425_S chr1:22187397 1.000000 0.000160
chr1:22026275_I_5	0.785266		chr1:22011439_S chr1:22187397 0.083199 0.001269
chr1:22026288_I	0.440733		chr1:22011460_I chr1:22187397 0.729567 0.000362
chr1:22026321_S	0.746886		chr1:22011466_I chr1:22187397 0.404465 0.001982
chr1:22026331_S	0.891699		chr1:22011468_S chr1:22187397 0.064593 0.000782
chr1:22026445_S	0.627613		chr1:22011489_S chr1:22187397 0.001786 0.000024
chr1:22026513_I	0.586175		chr1:22011510_S chr1:22187397 0.034723 0.000248
chr1:22026643_S	0.015959		chr1:22011515_S chr1:22187397 0.178815 0.000433
chr1:22026688_S	0.772972		chr1:22011527_S chr1:22187397 0.302498 0.000170
chr1:22026805_S	0.551122		chr1:22011557_S chr1:22187397 1.000000 0.000088
chr1:22026834_S	0.948693		chr1:22011584_S chr1:22187397 0.608250 0.000097
chr1:22026852_I	0.92746		chr1:22011621_S chr1:22187397 0.905661 0.001225
chr1:22026921_S	0.950103		chr1:22011649_S chr1:22187397 0.570366 0.001140
chr1:22026964_S	0.0970356		chr1:22011659_S_0 chr1:22187397 -nan 0.000115
chr1:22026978_S	0.654007		chr1:22011659_S_1 chr1:22187397 -nan 0.000120
chr1:22026998_S	0.020558		chr1:22011673_S chr1:22187397 1.000000 0.000015
chr1:22027026_I	0.339709		chr1:22011678_S chr1:22187397 -nan 0.000106
chr1:22027027_I_0	0.956195		chr1:22011708_S chr1:22187397 -nan 0.000022
chr1:22027027_I_1	0.925438		chr1:22011715_S chr1:22187397 -nan 0.000123
chr1:22027027_I_3	0.891532		chr1:22011725_S chr1:22187397 1.000000 0.000024
chr1:22027311_I	0.795897		chr1:22011735_S chr1:22187397 -nan 0.000003
chr1:22027331_S	0.957947		chr1:22011759_S chr1:22187397 1.000000 0.000018
chr1:22027342_I	0.958102		chr1:22011759_I_0 chr1:22187397 0.264417 0.000524
chr1:22027368_I	0.56447		chr1:22011759_I_1 chr1:22187397 0.847792 0.002311
chr1:22027381_S	0.95868		chr1:22011759_I_2 chr1:22187397 0.294879 0.000004
chr1:22027411_S	0.985262		chr1:22011759_I_3 chr1:22187397 0.024717 0.000041
chr1:22027493_S	0.847286		chr1:22011782_S chr1:22187397 0.069078 0.000001
chr1:22027496_S	0.847064		chr1:22011785_S chr1:22187397 1.000000 0.000033
chr1:22027552_S	0.267973		chr1:22011789_S chr1:22187397 1.000000 0.000273
chr1:22027617_S	0.597408		chr1:22011870_S chr1:22187397 1.000000 0.000053
chr1:22027744_S	0.000332548		chr1:22011921_S chr1:22187397 1.000000 0.000028
chr1:22027753_S	0.882735		chr1:22011988_S chr1:22187397 0.155613 0.001118
chr1:22027781_S	0.724428		chr1:22012046_S chr1:22187397 0.244978 0.000000
chr1:22027784_S	0.790007		chr1:22012056_S chr1:22187397 0.217026 0.000294
chr1:22027834_S	0.920208		chr1:22012058_S chr1:22187397 1.000000 0.000073
chr1:22028044_S	0.88269		chr1:22012060_S chr1:22187397 1.000000 0.000047
chr1:22028045_S	0.0152345		chr1:22012064_S chr1:22187397 0.186805 0.000008
chr1:22028094_S	0.891553		chr1:22012107_I_0 chr1:22187397 0.069304 0.000021
chr1:22028166_I_0	0.0257634		chr1:22012107_I_1 chr1:22187397 -nan 0.000003
chr1:22028166_I_1	0.0253372		chr1:22012107_I_2 chr1:22187397 0.069259 0.000044
chr1:22028166_I_2	0.678288		chr1:22012185_S chr1:22187397 1.000000 0.000027
chr1:22028226_S	0.300887		chr1:22012194_I chr1:22187397 1.000000 0.000011
chr1:22028304_S	0.900904		chr1:22012294_I chr1:22187397 0.133264 0.000313
chr1:22028305_I_0	0.778561		chr1:22012320_S chr1:22187397 0.953678 0.000924
chr1:22028305_I_1	0.925006		chr1:22012341_S chr1:22187397 0.002667 0.000066
chr1:22028306_S	0.590836		chr1:22012357_S chr1:22187397 0.007064 0.000002
chr1:22028306_I	0.940594		chr1:22012361_S chr1:22187397 0.196524 0.000303
chr1:22028307_I	0.34761		chr1:22012405_S chr1:22187397 0.007836 0.000021
chr1:22028308_I_0	0.960717		chr1:22012431_S chr1:22187397 1.000000 0.000025
chr1:22028308_I_1	0.53156		chr1:22012431_I chr1:22187397 1.000000 0.000020
chr1:22028308_I_2	0.883684		chr1:22012433_S chr1:22187397 0.064044 0.000868
chr1:22028308_I_3	0.839317		chr1:22012445_S chr1:22187397 0.135159 0.000000
chr1:22028308_I_4	0.738135		chr1:22012457_S chr1:22187397 0.047947 0.000130
chr1:22028309_I_0	0.386837		chr1:22012627_S chr1:22187397 1.000000 0.000159
chr1:22028309_I_3	0.938057		chr1:22012646_S chr1:22187397 0.785967 0.006642
chr1:22028309_I_4	0.859735		chr1:22012652_S chr1:22187397 0.782335 0.006613
chr1:22028309_I_5	0.458981		chr1:22012672_S chr1:22187397 0.000036 0.000000
chr1:22028325_S	0.149007		chr1:22012692_S chr1:22187397 0.787582 0.006722
chr1:22028325_I	0.730932		chr1:22012770_S chr1:22187397 0.787046 0.006700
chr1:22028373_S	0.891327		chr1:22012775_S chr1:22187397 0.787517 0.006667
chr1:22028521_S	0.866055		chr1:22012780_S chr1:22187397 0.740051 0.006103
chr1:22028551_S	0.577153		chr1:22012780_I chr1:22187397 0.782872 0.006639
chr1:22028653_S	0.486129		chr1:22012786_S chr1:22187397 0.787010 0.006698
chr1:22028690_I_0	0.865307		chr1:22012889_S chr1:22187397 1.000000 0.000027
chr1:22028690_I_4	0.594519		chr1:22012891_S chr1:22187397 1.000000 0.000027
chr1:22028796_S	0.891448		chr1:22012894_S chr1:22187397 1.000000 0.000027
chr1:22028806_S	0.161436		chr1:22013002_S chr1:22187397 0.419977 0.001777
chr1:22028869_S	0.484634		chr1:22013066_S chr1:22187397 0.002567 0.000000
chr1:22028894_I_0	0.917034		chr1:22013102_S chr1:22187397 0.047321 0.001883
chr1:22028894_I_1	0.965038		chr1:22013134_S chr1:22187397 0.002567 0.000000
chr1:22028894_I_2	0.879959		chr1:22013181_S chr1:22187397 0.471309 0.000571
chr1:22028965_S	0.736311		chr1:22013202_S chr1:22187397 0.045751 0.001758
chr1:22029020_S_0	0.860059		chr1:22013204_S chr1:22187397 0.045701 0.001752
chr1:22029020_S_2	0.86003		chr1:22013229_S chr1:22187397 0.046184 0.001774
chr1:22029085_S	0.889299		chr1:22013232_S_0 chr1:22187397 0.607997 0.007857
chr1:22029138_S	0.921625		chr1:22013232_S_1 chr1:22187397 0.090034 0.007486
chr1:22029231_S	0.8642		chr1:22013232_S_2 chr1:22187397 0.044264 0.001652
chr1:22029291_S	0.583465		chr1:22013239_S chr1:22187397 0.045888 0.001764
chr1:22029302_S	0.583465		chr1:22013291_S chr1:22187397 0.046113 0.001831
chr1:22029331_I	0.742701		chr1:22013392_S chr1:22187397 1.000000 0.000054
chr1:22029397_S	0.432747		chr1:22013424_S chr1:22187397 -nan 0.000012
chr1:22029485_S	0.0123336		chr1:22013467_S chr1:22187397 1.000000 0.000515
chr1:22029605_S	0.88868		chr1:22013486_I chr1:22187397 1.000000 0.000303
chr1:22029645_S	0.907782		chr1:22013493_S chr1:22187397 0.443009 0.001861
chr1:22029662_S	0.889326		chr1:22013497_I chr1:22187397 0.177159 0.000011
chr1:22029832_S	0.724878		chr1:22013553_I chr1:22187397 -nan 0.000422
chr1:22029867_S	0.432507		chr1:22013591_S chr1:22187397 1.000000 0.000111
chr1:22030134_I	0.88934		chr1:22013732_S chr1:22187397 1.000000 0.002621
chr1:22030147_S	0.889319		chr1:22013745_S chr1:22187397 1.000000 0.000000
chr1:22030310_S	0.479209		chr1:22013745_I_0 chr1:22187397 0.278911 0.000106
chr1:22030316_S	0.889309		chr1:22013745_I_1 chr1:22187397 1.000000 0.000598
chr1:22030395_S_0	0.889336		chr1:22013745_I_2 chr1:22187397 0.135941 0.000152
chr1:22030395_S_1	0.889336		chr1:22013757_I chr1:22187397 -nan 0.001117
chr1:22030412_S	0.889336		chr1:22013758_S chr1:22187397 0.205188 0.000822
chr1:22030532_S	0.878017		chr1:22013791_S chr1:22187397 -nan 0.000123
chr1:22030691_S	0.363226		chr1:22013851_S chr1:22187397 0.074885 0.002649
chr1:22030724_S	0.897891		chr1:22013856_S chr1:22187397 1.000000 0.000099
chr1:22030736_S	0.0121409		chr1:22013887_S chr1:22187397 -nan 0.000087
chr1:22030778_I	0.133208		chr1:22013940_S chr1:22187397 1.000000 0.000199
chr1:22030794_S	0.789398		chr1:22013968_S chr1:22187397 1.000000 0.000184
chr1:22030863_S	0.145039		chr1:22013976_S chr1:22187397 0.006825 0.000048
chr1:22030904_S	0.129083		chr1:22013984_S chr1:22187397 1.000000 0.000046
chr1:22030938_I_0	0.88244		chr1:22013989_S chr1:22187397 0.262524 0.000128
chr1:22030938_I_2	0.842332		chr1:22013994_S chr1:22187397 -nan 0.000070
chr1:22030943_S	0.556326		chr1:22013998_S chr1:22187397 0.534387 0.000486
chr1:22030995_S	0.669264		chr1:22014008_S chr1:22187397 1.000000 0.000007
chr1:22031025_I	0.286351		chr1:22014015_S chr1:22187397 -nan 0.000004
chr1:22031027_I_0	0.0770875		chr1:22014022_S chr1:22187397 1.000000 0.000003
chr1:22031027_I_2	0.0708203		chr1:22014024_S chr1:22187397 -nan 0.000086
chr1:22031027_I_3	0.481705		chr1:22014027_S chr1:22187397 1.000000 0.000163
chr1:22031056_S	0.923118		chr1:22014032_S chr1:22187397 1.000000 0.000000
chr1:22031452_S	0.292649		chr1:22014040_S chr1:22187397 1.000000 0.000337
chr1:22031512_S	0.462152		chr1:22014043_S chr1:22187397 0.161756 0.000009
chr1:22031562_S	0.742049		chr1:22014049_S chr1:22187397 -nan 0.000134
chr1:22031849_I	0.0774805		chr1:22014051_S chr1:22187397 0.266120 0.000003
chr1:22031908_S	0.592152		chr1:22014053_S chr1:22187397 -nan 0.000504
chr1:22031964_S	0.0186453		chr1:22014058_S chr1:22187397 1.000000 0.000109
chr1:22032067_S	0.724079		chr1:22014062_S chr1:22187397 -nan 0.000231
chr1:22032080_S	0.0376579		chr1:22014064_S chr1:22187397 0.670321 0.000051
chr1:22032102_S	0.0152455		chr1:22014066_S chr1:22187397 -nan 0.000019
chr1:22032170_S	0.524717		chr1:22014068_I chr1:22187397 1.000000 0.000039
chr1:22032223_S	0.404448		chr1:22014069_S chr1:22187397 0.099566 0.000198
chr1:22032230_I	0.499762		chr1:22014071_I chr1:22187397 0.334966 0.000751
chr1:22032232_S	0.439452		chr1:22014072_S chr1:22187397 1.000000 0.000000
chr1:22032236_I_0	0.0133994		chr1:22014073_S chr1:22187397 1.000000 0.000230
chr1:22032236_I_1	0.714263		chr1:22014073_I chr1:22187397 0.153202 0.000125
chr1:22032236_I_2	0.622473		chr1:22014074_I chr1:22187397 0.134735 0.000244
chr1:22032236_I_3	0.863841		chr1:22014075_S chr1:22187397 1.000000 0.000290
chr1:22032236_I_4	0.0218446		chr1:22014075_I chr1:22187397 0.180954 0.000173
chr1:22032250_I	0.573409		chr1:22014076_I chr1:22187397 0.146756 0.000130
chr1:22032251_S	0.564317		chr1:22014077_I chr1:22187397 0.821429 0.000245
chr1:22032251_I	0.61406		chr1:22014078_S chr1:22187397 -nan 0.000001
chr1:22032254_S	0.0330988		chr1:22014078_I_0 chr1:22187397 0.502160 0.000250
chr1:22032285_S	0.0189016		chr1:22014078_I_1 chr1:22187397 0.609545 0.000076
chr1:22032286_S	0.222847		chr1:22014078_I_2 chr1:22187397 0.478501 0.000187
chr1:22032296_S	0.0152449		chr1:22014079_I_0 chr1:22187397 0.227050 0.000065
chr1:22032322_S	0.856928		chr1:22014079_I_1 chr1:22187397 0.249520 0.000059
chr1:22032339_S	0.74215		chr1:22014079_I_2 chr1:22187397 0.067547 0.000006
chr1:22032343_S	0.0166639		chr1:22014080_S chr1:22187397 -nan 0.000035
chr1:22032413_S	0.0327894		chr1:22014080_I chr1:22187397 0.026469 0.000075
chr1:22032445_S	0.0822053		chr1:22014081_I chr1:22187397 0.156977 0.000377
chr1:22032585_S	0.932328		chr1:22014082_S chr1:22187397 0.121193 0.000115
chr1:22032589_S	0.0336643		chr1:22014082_I_0 chr1:22187397 0.123221 0.001212
chr1:22032605_I_1	0.0440414		chr1:22014082_I_1 chr1:22187397 0.198554 0.000785
chr1:22032605_I_2	0.172992		chr1:22014082_I_2 chr1:22187397 0.112955 0.000055
chr1:22032640_I	0.0333337		chr1:22014082_I_3 chr1:22187397 0.160438 0.001963
chr1:22032730_S	0.130593		chr1:22014082_I_4 chr1:22187397 0.218258 0.000026
chr1:22032899_S	0.0333199		chr1:22014083_S chr1:22187397 -nan 0.000073
chr1:22033064_S	0.667136		chr1:22014088_S chr1:22187397 -nan 0.000003
chr1:22033071_S	0.269803		chr1:22014096_I chr1:22187397 0.171623 0.000495
chr1:22033205_S	0.0339994		chr1:22014097_I chr1:22187397 0.224619 0.001490
chr1:22033242_I	0.205709		chr1:22014098_I chr1:22187397 0.295772 0.000905
chr1:22033283_S	0.962599		chr1:22014102_I chr1:22187397 1.000000 0.000081
chr1:22033346_S	0.0166117		chr1:22014103_S chr1:22187397 0.121126 0.000050
chr1:22033429_S	0.0333272		chr1:22014104_S chr1:22187397 1.000000 0.000355
chr1:22033490_S	0.594655		chr1:22014109_S chr1:22187397 1.000000 0.000460
chr1:22033500_S	0.171782		chr1:22014113_S chr1:22187397 1.000000 0.000021
chr1:22033501_S	0.0323508		chr1:22014122_S chr1:22187397 0.609730 0.000099
chr1:22033556_S	0.033298		chr1:22014136_S chr1:22187397 0.301607 0.000007
chr1:22033595_S	0.393296		chr1:22014142_S chr1:22187397 1.000000 0.000129
chr1:22033645_S	0.984877		chr1:22014144_S chr1:22187397 -nan 0.000069
chr1:22033647_I	0.100671		chr1:22014197_S_0 chr1:22187397 1.000000 0.000486
chr1:22033650_S	0.0305452		chr1:22014197_S_1 chr1:22187397 1.000000 0.000458
chr1:22033655_I_0	0.0271725		chr1:22014197_S_2 chr1:22187397 -nan 0.000033
chr1:22033655_I_1	0.0303669		chr1:22014215_S chr1:22187397 0.679948 0.000104
chr1:22033655_I_2	0.833859		chr1:22014287_S chr1:22187397 0.058589 0.002005
chr1:22033655_I_3	0.916396		chr1:22014291_S chr1:22187397 1.000000 0.000066
chr1:22033686_S	0.875217		chr1:22014364_S chr1:22187397 1.000000 0.000005
chr1:22033767_S	0.0332829		chr1:22014419_S chr1:22187397 1.000000 0.000040
chr1:22033844_S	0.890876		chr1:22014483_S chr1:22187397 1.000000 0.000128
chr1:22033890_S	0.0331848		chr1:22014485_S chr1:22187397 0.419977 0.001777
chr1:22033913_S	0.639972		chr1:22014486_S chr1:22187397 0.011862 0.000086
chr1:22033936_S	0.962314		chr1:22014489_S chr1:22187397 1.000000 0.000166
chr1:22033945_I_0	0.292258		chr1:22014504_S chr1:22187397 1.000000 0.000018
chr1:22033945_I_1	0.264655		chr1:22014536_S chr1:22187397 0.022030 0.000038
chr1:22033945_I_3	0.0227782		chr1:22014542_S chr1:22187397 -nan 0.000047
chr1:22033945_I_5	0.464145		chr1:22014555_S chr1:22187397 0.916590 0.014320
chr1:22033945_I_6	0.36753		chr1:22014578_S chr1:22187397 1.000000 0.000253
chr1:22033959_I	0.39825		chr1:22014627_S chr1:22187397 0.046770 0.001821
chr1:22033960_I_0	0.938137		chr1:22014672_S chr1:22187397 0.143911 0.000084
chr1:22033960_I_1	0.630749		chr1:22014673_S chr1:22187397 0.650722 0.002287
chr1:22033960_I_2	0.398415		chr1:22014753_S chr1:22187397 0.960082 0.002720
chr1:22033968_S	0.0353978		chr1:22014777_S chr1:22187397 0.761112 0.001253
chr1:22034001_S	0.128052		chr1:22014826_S chr1:22187397 0.786640 0.006537
chr1:22034088_S	0.0332921		chr1:22015127_S chr1:22187397 1.000000 0.000168
chr1:22034089_S	0.0333616		chr1:22015221_S chr1:22187397 0.044941 0.001410
chr1:22034196_S	0.0332599		chr1:22015262_S chr1:22187397 0.016154 0.000161
chr1:22034284_S	0.657173		chr1:22015308_S chr1:22187397 0.351609 0.000204
chr1:22034303_S	0.875187		chr1:22015308_I_0 chr1:22187397 0.251478 0.008213
chr1:22034307_S	0.033292		chr1:22015308_I_2 chr1:22187397 0.251478 0.008214
chr1:22034315_S	0.529744		chr1:22015530_S chr1:22187397 0.016182 0.000142
chr1:22034321_S	0.0179099		chr1:22015557_S chr1:22187397 0.040279 0.001239
chr1:22034327_I	0.0332641		chr1:22015600_S chr1:22187397 0.051590 0.002179
chr1:22034362_S	0.0332834		chr1:22015684_S chr1:22187397 1.000000 0.000829
chr1:22034375_S	0.033292		chr1:22015687_S chr1:22187397 0.748719 0.000108
chr1:22034376_S	0.033283		chr1:22015721_S chr1:22187397 0.907686 0.003796
chr1:22034383_S	0.0332836		chr1:22015779_S chr1:22187397 0.009785 0.000093
chr1:22034418_S	0.033283		chr1:22015900_S chr1:22187397 1.000000 0.000345
chr1:22034477_S	0.0332873		chr1:22015924_S chr1:22187397 1.000000 0.004724
[truncated: 7,720 more rows]

## Sheet: SFig2d
MarkerName	P-value		snp1 snp2 dprime rsquare
[truncated: 19,539 more rows]

[truncated: 32 more sheets: SFig2e, SFig2f, SFig2g, SFig2h, SFig2i, SFig2j, SFig2k, SFig2l, SFig2m, SFig2n, SFig2o, SFig2p, SFig2q, SFig2r, SFig2s, SFig2t, SFig2u, SFig4, SFig5, SFig6 …]
